# Supplementary material for: The impact of parenting styles on depression among high-risk adolescents of different genders in chinese urban samples: the mediating effects of adverse childhood experiences and learning burnout
Source: Front Psychiatry. 2025 Oct 16;16:1594584. doi: 10.3389/fpsyt.2025.1594584 (PMC12571868; doi:10.3389/fpsyt.2025.1594584)
Supplement: Supplementary file 1 [file DataSheet1.xlsx]

## Sheet: Sheet1
old id	id	years	sex(male=1, female=2)	grade	S-EMBU
					1、My parents get angry with me without letting me know the reason.		Q1	2、My parents praise me.		Q2	3、I wish my parents would worry less about what I am doing.		Q3	4、My parents gave me more corporal punishment than I deserved		Q4	5、When I come home, I have to account for what I had been doing to my parents.		Q5	6、My parents try to make my adolescence stimulating, interesting and instructive		Q6	7、My parents usually criticize me and tell me how lazy and useless I am in front of others.		Q7	8、My parents forbid me to do things other adolescents are allowed to do because they are afraid that something might happen to me.		Q8	9、My parents try to encourage me to become the best.		Q9	10、I think that my parent’s anxiety that something might happen to me was exaggerated		Q10	11、My parents try to comfort and encourage me if things go badly for me.		Q11	12、I am treated as the ‘black sheep’ or ‘scapegoat’ of the family.		Q12	13、My parents use words and gestures to show that they like me.		Q13	14、My parents treat me in such a way that I feel ashamed.		Q14	15、I am allowed to go wherever I like without my parents caring too much.		Q15
					father	mother		father	mother		father	mother		father	mother		father	mother		father	mother		father	mother		father	mother		father	mother		father	mother		father	mother		father	mother		father	mother		father	mother		father	mother
0032a6d4-45fd-11ec-81e7-fa163ecdaa44	74c0de52d3cfbd3aa64ebcdb88d0018026a1336a	18	1	12	2	4	6	4	4	8	2	3	5	1	4	5	2	4	6	4	4	8	4	3	7	1	3	4	4	3	7	4	4	8	1	4	5	1	2	3	1	3	4	1	3	4	2	1	3
035b767e-438f-11ec-832e-18813daeb478	7f82a7b6c0fe84be87174ec825ce17a370585338	14	2	7	2	1	3	2	2	4	3	3	6	2	2	4	2	2	4	3	3	6	1	3	4	3	3	6	3	3	6	3	3	6	3	3	6	3	3	6	2	2	4	2	2	4	4	4	8
035b79a8-438f-11ec-832e-18813daeb478	fef2b9ae95394353293fa750e7e15a89bf3cb91c	13	1	7	4	2	6	1	1	2	2	2	4	4	4	8	1	1	2	2	2	4	4	4	8	2	2	4	1	1	2	2	2	4	1	1	2	1	1	2	1	1	2	1	2	3	3	4	7
035b7c00-438f-11ec-832e-18813daeb478	ec8077f35e64a799582237078a18cb0e3d34e672	12	2	7	1	1	2	2	2	4	2	3	5	4	4	8	1	1	2	4	4	8	2	2	4	2	2	4	4	4	8	1	1	2	3	3	6	1	1	2	4	4	8	1	1	2	3	3	6
035b8736-438f-11ec-832e-18813daeb478	c8069a152672b4c687ae09c2952e853bb2da80d6	13	2	8	1	1	2	1	1	2	4	1	5	2	4	6	1	4	5	1	4	5	4	4	8	4	4	8	1	1	2	2	1	3	1	1	2	1	1	2	4	1	5	1	1	2	4	4	8
035b9014-438f-11ec-832e-18813daeb478	487cf195d5cdcb8e2cb0675596d6839902667a2e	13	1	8	3	2	5	2	2	4	3	2	5	3	1	4	1	3	4	2	3	5	2	3	5	4	3	7	2	3	5	2	3	5	1	3	4	3	4	7	2	3	5	3	1	4	2	3	5
035b9550-438f-11ec-832e-18813daeb478	6958f486ba0b9c5bae2215e352718ea5699e35a1	13	1	8	4	4	8	2	2	4	2	2	4	3	3	6	3	3	6	4	4	8	4	3	7	2	3	5	4	3	7	4	4	8	3	3	6	2	2	4	2	2	4	3	3	6	2	3	5
035ba0fe-438f-11ec-832e-18813daeb478	db84646d7589b9122829750c4e894c4d7985b6a2	14	1	9	2	2	4	2	2	4	3	3	6	3	3	6	1	1	2	2	2	4	3	3	6	2	2	4	2	2	4	3	3	6	2	2	4	3	3	6	2	2	4	3	3	6	3	3	6
035ba338-438f-11ec-832e-18813daeb478	bf12551b26e05a63f0a964f920ac6f0e7b1e71eb	15	1	9	2	2	4	1	2	3	4	4	8	2	3	5	2	2	4	2	2	4	4	4	8	1	1	2	2	2	4	2	4	6	1	1	2	3	4	7	1	1	2	2	2	4	4	4	8
035baa22-438f-11ec-832e-18813daeb478	de496447b9948e8b0e927be3faed12823ed4bf53	14	1	9	3	1	4	2	2	4	1	1	2	1	1	2	1	1	2	1	2	3	3	3	6	4	4	8	3	3	6	3	4	7	1	1	2	3	3	6	2	2	4	2	2	4	3	3	6
035bae28-438f-11ec-832e-18813daeb478	63bce7a1829927809462ec3379ed19a723d5928b	15	1	9	2	2	4	1	3	4	4	4	8	1	2	3	1	1	2	1	1	2	2	3	5	3	3	6	1	1	2	2	2	4	1	2	3	2	2	4	2	2	4	1	1	2	4	4	8
035bb080-438f-11ec-832e-18813daeb478	24ae7091a515c8367b0f697402a8c44e86fa3bf5	14	2	9	1	2	3	4	2	6	2	2	4	1	2	3	1	2	3	3	3	6	1	2	3	4	4	8	4	4	8	3	3	6	4	3	7	1	2	3	4	3	7	1	2	3	1	2	3
035bb602-438f-11ec-832e-18813daeb478	ec0d229bfc15164e20d97a8b0cc7ba0dbe822c68	14	2	9	1	2	3	2	2	4	2	3	5	1	3	4	1	2	3	3	2	5	1	4	5	2	2	4	2	2	4	2	4	6	2	1	3	1	4	5	2	2	4	1	3	4	3	4	7
108a2f1a-479b-11ec-81e7-fa163ecdaa44	ab0483ea5900795aab9f892558bec9650be8d974	16	2	10	3	3	6	2	2	4	4	4	8	4	2	6	1	2	3	1	1	2	2	3	5	2	2	4	1	2	3	1	1	2	2	3	5	4	3	7	1	3	4	3	1	4	3	4	7
1b9da3d8-46e0-11ec-81e7-fa163ecdaa44	47fa018628806933a9acfbfc8a49fe7bef012600	16	1	11	2	2	4	2	2	4	4	4	8	2	2	4	3	3	6	2	2	4	4	4	8	3	3	6	3	3	6	3	3	6	3	3	6	3	3	6	3	3	6	3	2	5	3	3	6
1c72c1b8-45b0-11ec-b75f-fa163ecdaa44	283b4ed22d211b45a3866be3d3741b99b0df1bbd	14	2	7	2	2	4	1	2	3	2	2	4	2	2	4	2	2	4	1	2	3	3	3	6	3	3	6	2	2	4	2	2	4	1	1	2	3	3	6	1	2	3	2	2	4	3	3	6
217e44f8-4388-11ec-832e-18813daeb478	f207cef212870f30cf6d35226ebc5e76f12d0241	13	1	7	2	1	3	2	2	4	3	3	6	2	1	3	1	1	2	1	1	2	2	1	3	2	1	3	1	1	2	4	4	8	2	2	4	1	1	2	1	1	2	2	2	4	3	3	6
217e4a34-4388-11ec-832e-18813daeb478	66c0ca4c838d3f40e0164727e8e4ec44c1735f24	12	1	7	1	1	2	3	1	4	2	1	3	1	1	2	3	1	4	2	1	3	2	1	3	2	1	3	3	1	4	2	1	3	3	1	4	1	1	2	3	1	4	1	1	2	3	4	7
217e4cbe-4388-11ec-832e-18813daeb478	70275c514299d5bcb09b5c14963ae5e34a7a470c	12	1	7	2	2	4	2	3	5	4	2	6	2	3	5	1	2	3	2	3	5	2	3	5	3	3	6	2	2	4	2	2	4	4	3	7	1	3	4	1	3	4	3	1	4	3	3	6
217e4d86-4388-11ec-832e-18813daeb478	66b58e0acb861822b5bf58471e8d95f024f4865d	13	1	7	2	2	4	2	2	4	2	2	4	2	2	4	1	1	2	2	2	4	2	2	4	1	1	2	2	2	4	1	1	2	2	2	4	1	1	2	2	2	4	1	1	2	3	3	6
217e4df4-4388-11ec-832e-18813daeb478	d9aff228dbf207fd70b161966e0c64c43c3bb584	13	1	7	2	2	4	2	2	4	2	2	4	2	2	4	2	2	4	2	2	4	3	3	6	2	3	5	2	2	4	2	2	4	2	3	5	2	4	6	2	3	5	2	2	4	3	2	5
217e4ee4-4388-11ec-832e-18813daeb478	6c2f0a61ba50f4d8c01bd43433cbd7b7483963c0	13	1	7	3	2	5	2	2	4	3	2	5	2	1	3	2	4	6	1	2	3	3	3	6	2	2	4	1	3	4	2	2	4	1	2	3	3	2	5	2	2	4	2	2	4	1	1	2
217e579a-4388-11ec-832e-18813daeb478	c7bd8a6e8725b7dc4837dfb3098f5afb07cc1869	12	2	7	4	4	8	1	1	2	4	4	8	2	2	4	4	4	8	1	1	2	4	4	8	3	3	6	4	4	8	4	4	8	2	2	4	3	3	6	1	1	2	3	4	7	4	4	8
217e57fe-4388-11ec-832e-18813daeb478	c009a73f74a9a8b1663039a038c353318c9584ab	12	2	7	2	1	3	1	2	3	1	1	2	3	1	4	4	2	6	1	3	4	2	1	3	4	2	6	1	3	4	2	3	5	1	3	4	3	1	4	1	3	4	2	1	3	4	2	6
217e5934-4388-11ec-832e-18813daeb478	b5a4d51b9309022dcb1c7c9cebc86be20c2bb40c	13	2	7	2	2	4	3	3	6	1	4	5	3	2	5	3	3	6	4	4	8	3	3	6	2	3	5	2	2	4	4	2	6	4	4	8	3	4	7	3	3	6	3	3	6	2	1	3
217e5a7e-4388-11ec-832e-18813daeb478	7946ca2536490a9839c868beae61b99e82b2f371	13	2	7	2	3	5	2	2	4	3	4	7	2	4	6	1	3	4	3	3	6	2	4	6	2	3	5	3	3	6	1	3	4	1	1	2	2	3	5	2	1	3	1	3	4	3	4	7
217e61a4-4388-11ec-832e-18813daeb478	4448874a2a38a385c8f0cb1bf64d1c684408da83	12	1	7	2	2	4	2	3	5	2	2	4	2	1	3	2	2	4	2	2	4	1	2	3	2	3	5	2	3	5	2	2	4	3	3	6	1	2	3	2	2	4	2	2	4	2	2	4
217e62f8-4388-11ec-832e-18813daeb478	60ea26c489d592ccecba6cdd5548f66eedbe10bd	12	2	7	1	1	2	2	3	5	2	2	4	2	3	5	2	2	4	2	3	5	4	4	8	2	4	6	1	2	3	2	2	4	1	2	3	3	2	5	2	3	5	2	2	4	4	4	8
217e65e6-4388-11ec-832e-18813daeb478	9cd6f6e67e89c8d10946bbe6f6024159e4bfd0fc	13	2	7	2	2	4	2	2	4	4	4	8	1	2	3	1	1	2	1	1	2	2	2	4	1	1	2	1	1	2	3	3	6	2	2	4	2	2	4	2	2	4	2	2	4	3	3	6
217e67a8-4388-11ec-832e-18813daeb478	a049f29112f348879c904c8a2026b6bad97cfab2	12	1	7	1	2	3	3	3	6	4	4	8	1	3	4	1	2	3	2	1	3	1	1	2	3	4	7	3	3	6	1	3	4	2	2	4	1	3	4	3	3	6	1	1	2	3	3	6
217e6eec-4388-11ec-832e-18813daeb478	f8a77ecdc0986f5f42890e44084e26930be2321a	12	2	7	1	2	3	1	1	2	1	2	3	1	2	3	1	1	2	3	1	4	1	3	4	2	2	4	2	1	3	1	2	3	2	2	4	1	3	4	3	2	5	1	1	2	2	2	4
217e7306-4388-11ec-832e-18813daeb478	045e2b8fd54045b5df5deb9d639980cb00e77979	13	1	7	1	1	2	2	2	4	2	2	4	2	2	4	2	2	4	1	2	3	1	1	2	2	2	4	2	3	5	1	2	3	2	2	4	3	3	6	1	4	5	3	3	6	3	3	6
217e7752-4388-11ec-832e-18813daeb478	347ce460938600b79e22c0a4b29904fe7a3e661c	12	2	7	3	2	5	2	2	4	4	4	8	4	2	6	2	2	4	2	2	4	2	4	6	4	4	8	1	1	2	4	4	8	1	1	2	4	4	8	1	1	2	4	4	8	4	4	8
217e796e-4388-11ec-832e-18813daeb478	d090f2277ee596ac40b82233d9a377e4c0e16cc4	12	1	7	4	2	6	2	2	4	3	3	6	3	2	5	2	3	5	3	4	7	2	3	5	3	3	6	1	1	2	1	1	2	2	2	4	2	2	4	2	1	3	2	2	4	4	4	8
217e7f18-4388-11ec-832e-18813daeb478	4744a9c7ae14e7cc00380e8895dd9a9c320df6eb	12	1	7	1	1	2	2	2	4	3	3	6	2	2	4	2	4	6	2	2	4	4	4	8	3	4	7	3	3	6	2	2	4	3	3	6	2	2	4	3	3	6	2	2	4	3	3	6
217e8346-4388-11ec-832e-18813daeb478	1232d318d4673b141fe5c9159d1bd96b0b67b553	12	2	7	2	2	4	1	2	3	2	2	4	1	1	2	1	1	2	2	2	4	2	2	4	2	2	4	1	2	3	1	2	3	1	1	2	2	2	4	1	2	3	2	2	4	2	3	5
217e8986-4388-11ec-832e-18813daeb478	3d6511b4969912cb52c0dd790e254c56b9e0104b	12	2	7	3	2	5	1	1	2	1	2	3	3	1	4	1	1	2	1	2	3	4	3	7	2	2	4	1	1	2	3	2	5	1	2	3	3	3	6	1	1	2	2	1	3	4	4	8
217e89ea-4388-11ec-832e-18813daeb478	7728f95348c68a477667ccf7c88ce1ad0f1863b9	12	1	7	1	3	4	2	2	4	3	3	6	1	3	4	1	2	3	2	2	4	1	1	2	3	3	6	2	3	5	3	3	6	3	3	6	2	2	4	2	3	5	2	2	4	2	2	4
217e8b20-4388-11ec-832e-18813daeb478	b0495ce81405bc1c65639d57cc4f0694b260dd8a	12	1	7	3	2	5	1	3	4	1	1	2	2	2	4	1	2	3	2	2	4	1	2	3	2	2	4	1	1	2	1	2	3	2	2	4	1	2	3	1	1	2	1	2	3	3	4	7
217e8ba2-4388-11ec-832e-18813daeb478	722a3f2f0cff0c10b3d9941a2470525b0ba56285	12	1	7	2	2	4	2	4	6	1	1	2	2	2	4	1	2	3	2	4	6	1	1	2	3	3	6	1	4	5	2	3	5	2	4	6	1	1	2	4	4	8	1	1	2	2	2	4
217e8cf6-4388-11ec-832e-18813daeb478	5f16b73aed6302e311805bbac3a8194c65d1fcd0	12	1	7	3	3	6	1	1	2	3	3	6	3	3	6	1	1	2	3	3	6	2	2	4	3	3	6	3	3	6	3	3	6	3	3	6	1	1	2	2	2	4	1	2	3	3	4	7
217e8fc6-4388-11ec-832e-18813daeb478	842e69f3ce61e45cdd4de70d3a6ed8e2d78510ae	14	1	7	2	1	3	3	2	5	4	4	8	4	2	6	2	2	4	2	4	6	3	2	5	1	2	3	1	2	3	2	3	5	2	3	5	2	2	4	3	2	5	2	2	4	3	2	5
217e96d8-4388-11ec-832e-18813daeb478	57fbf3e301e2138b5dd16146f88d5543ffed721a	13	1	7	2	1	3	1	4	5	1	1	2	3	1	4	1	2	3	1	2	3	4	2	6	1	4	5	2	1	3	1	2	3	1	4	5	1	1	2	1	4	5	2	1	3	4	4	8
217e9890-4388-11ec-832e-18813daeb478	9e8d7891f30a36f53c548301e0e666dce95110fa	12	2	7	2	3	5	2	2	4	2	2	4	2	2	4	2	2	4	3	3	6	2	2	4	2	2	4	2	2	4	2	2	4	3	3	6	2	2	4	3	3	6	2	2	4	2	2	4
217e9958-4388-11ec-832e-18813daeb478	318432c3e3d79598ebc54ce53b7f4baf1ec1814e	13	2	7	2	2	4	2	2	4	2	2	4	2	2	4	2	3	5	3	4	7	1	2	3	4	4	8	3	4	7	2	2	4	2	2	4	3	3	6	2	2	4	2	2	4	3	3	6
217ea326-4388-11ec-832e-18813daeb478	d06b03706a71adebdf5b009d106d0cda8ab4fe1c	13	1	7	2	2	4	2	2	4	3	3	6	4	4	8	2	2	4	1	1	2	2	4	6	2	4	6	2	2	4	2	4	6	2	2	4	2	3	5	2	3	5	2	3	5	3	4	7
217ea45c-4388-11ec-832e-18813daeb478	d59c10108fb2d945c75ff50810b08a2438e4b02f	12	1	7	2	1	3	1	4	5	3	3	6	2	1	3	4	4	8	2	4	6	1	1	2	3	3	6	2	4	6	1	1	2	1	1	2	2	1	3	1	1	2	2	1	3	4	4	8
217ea7cc-4388-11ec-832e-18813daeb478	d161b01f7cd4edaea7f6203bf5c96587ba650647	13	1	7	2	1	3	2	3	5	3	3	6	3	3	6	2	2	4	3	3	6	1	1	2	3	3	6	3	3	6	3	2	5	1	1	2	1	1	2	3	2	5	1	1	2	2	2	4
217eaa56-4388-11ec-832e-18813daeb478	fe08fc3c641a10663ae87cf54c630c371c4443c7	13	2	7	2	2	4	2	1	3	4	4	8	2	2	4	1	1	2	1	1	2	3	3	6	4	4	8	2	2	4	3	3	6	2	1	3	3	3	6	1	1	2	2	2	4	2	2	4
217eada8-4388-11ec-832e-18813daeb478	01e2aa34bc95ea956d61fe016f4d6dec1bed20cd	12	2	7	1	1	2	2	2	4	1	1	2	1	1	2	1	1	2	2	2	4	2	1	3	1	1	2	2	2	4	1	1	2	2	2	4	1	1	2	4	4	8	1	1	2	1	1	2
217eb168-4388-11ec-832e-18813daeb478	e873874eaf175e766b9c034bba6eb626580a6809	12	1	7	1	1	2	2	2	4	2	2	4	1	1	2	2	2	4	2	2	4	1	1	2	1	1	2	3	3	6	2	2	4	4	4	8	1	1	2	1	1	2	1	1	2	2	2	4
217eb2b2-4388-11ec-832e-18813daeb478	c78a4099d554d9eba2a8964f05ae2fd6de3574d7	13	2	7	3	1	4	1	1	2	1	1	2	3	1	4	4	4	8	2	2	4	4	1	5	4	4	8	4	4	8	3	3	6	1	2	3	4	4	8	2	1	3	3	3	6	3	3	6
217eb618-4388-11ec-832e-18813daeb478	40cb327bccd8f9fce2e1c585df9d941d976d02f1	12	2	8	2	3	5	1	2	3	4	4	8	2	3	5	2	1	3	2	2	4	2	4	6	2	2	4	2	2	4	1	2	3	2	2	4	1	3	4	2	3	5	2	3	5	3	2	5
217eb744-4388-11ec-832e-18813daeb478	7080e1a7566e29a61e47148a8ebc3b2dd1f47a0b	13	1	8	2	1	3	2	2	4	4	4	8	1	1	2	1	1	2	1	1	2	3	2	5	1	1	2	1	1	2	1	1	2	3	3	6	1	1	2	4	4	8	1	1	2	1	1	2
217ec266-4388-11ec-832e-18813daeb478	88e72bbaca22e9ab14a897484042035aa042797f	14	1	8	3	2	5	1	2	3	3	3	6	2	1	3	2	2	4	2	2	4	2	1	3	2	2	4	2	2	4	2	2	4	1	2	3	1	1	2	2	3	5	2	2	4	4	3	7
217ec770-4388-11ec-832e-18813daeb478	ca5bdb00ec7ca7caf057756941897fae8e9eed91	14	1	8	1	1	2	2	2	4	3	3	6	1	1	2	2	2	4	2	2	4	2	2	4	2	2	4	2	2	4	2	2	4	2	2	4	1	1	2	2	2	4	1	1	2	3	3	6
217ec964-4388-11ec-832e-18813daeb478	bd2fd96ccae83d2cc1913c2d6d319e5c0a8f828c	14	2	8	2	1	3	2	2	4	2	2	4	2	2	4	3	3	6	2	2	4	3	3	6	2	2	4	1	1	2	2	2	4	2	2	4	2	2	4	2	2	4	2	2	4	3	3	6
217eca4a-4388-11ec-832e-18813daeb478	ff560040a356b34517beb791e5e175d6cef69788	13	1	8	2	2	4	2	2	4	3	3	6	2	2	4	2	2	4	2	2	4	2	2	4	1	1	2	1	1	2	2	2	4	1	1	2	1	1	2	2	2	4	3	3	6	4	4	8
217ecbf8-4388-11ec-832e-18813daeb478	3e350b634cd518ed1f6b43835108f640952cb6e7	13	1	8	2	2	4	2	2	4	2	2	4	2	2	4	2	2	4	1	2	3	4	4	8	2	2	4	2	2	4	2	2	4	2	2	4	2	2	4	2	2	4	2	2	4	3	2	5
217ecec8-4388-11ec-832e-18813daeb478	62859d9cdae1b03a24461461a00cf8a39c3d91c5	13	1	8	2	4	6	2	1	3	2	2	4	1	2	3	1	1	2	4	1	5	1	3	4	1	1	2	3	1	4	2	2	4	3	1	4	1	3	4	4	1	5	1	4	5	2	4	6
217ed436-4388-11ec-832e-18813daeb478	e20c0cd6b12a522bad638b1c423bb0f5b51d2a6a	13	2	8	3	3	6	1	1	2	4	2	6	3	2	5	4	2	6	2	2	4	1	2	3	3	1	4	2	1	3	2	2	4	2	2	4	3	2	5	2	2	4	2	2	4	4	3	7
217ed562-4388-11ec-832e-18813daeb478	d41d2cc7bf717e0171e83a7fa706c3a8a83784c4	14	2	8	2	2	4	1	1	2	4	4	8	1	2	3	2	2	4	2	2	4	1	3	4	4	4	8	1	1	2	4	4	8	1	1	2	1	1	2	2	2	4	1	1	2	4	4	8
217ed710-4388-11ec-832e-18813daeb478	8dc4134393de09be9de26d215afb971259839f15	13	1	8	2	3	5	1	2	3	2	3	5	2	2	4	1	1	2	1	1	2	2	1	3	3	4	7	2	3	5	2	3	5	1	2	3	2	3	5	1	2	3	2	1	3	4	3	7
217ed8be-4388-11ec-832e-18813daeb478	ef79c0e8bc22f02fdd66653e335ead5df5caef81	14	2	8	1	1	2	1	2	3	2	2	4	1	1	2	2	3	5	2	2	4	2	2	4	3	4	7	2	2	4	3	4	7	2	2	4	1	1	2	2	2	4	2	2	4	3	3	6
217ed922-4388-11ec-832e-18813daeb478	ca0ba8d892bbff7cac3d7c53166acffe561f6f48	13	1	8	3	3	6	1	1	2	1	1	2	1	1	2	2	3	5	4	2	6	4	4	8	3	3	6	4	3	7	2	3	5	4	4	8	3	2	5	4	3	7	3	3	6	2	2	4
217edb2a-4388-11ec-832e-18813daeb478	a9fa7caa4e7197a373ec8b2ef459ac67e6724a82	14	2	8	2	2	4	2	2	4	3	3	6	1	1	2	1	1	2	2	1	3	2	2	4	2	2	4	2	2	4	2	2	4	2	2	4	1	1	2	3	3	6	2	2	4	3	2	5
217ee0a2-4388-11ec-832e-18813daeb478	39dff3e1568d1b0f35b3c6433b1692a8bd602f84	14	2	8	2	2	4	2	2	4	2	2	4	2	2	4	1	1	2	1	1	2	1	2	3	1	1	2	1	1	2	1	1	2	1	1	2	1	1	2	2	1	3	1	2	3	4	4	8
217ee16a-4388-11ec-832e-18813daeb478	2318335ea315e0d4d5fee008f5c628699da804a3	13	2	8	2	2	4	3	2	5	2	2	4	2	2	4	1	1	2	3	3	6	3	4	7	2	3	5	2	2	4	2	2	4	3	3	6	1	1	2	2	3	5	2	2	4	2	3	5
217ee39a-4388-11ec-832e-18813daeb478	1a9e09ac1466e24ce42ea3128ae64796917b9b66	13	1	8	1	2	3	3	3	6	2	3	5	2	2	4	3	3	6	3	3	6	2	2	4	3	4	7	4	3	7	2	4	6	3	4	7	1	1	2	4	4	8	1	1	2	1	1	2
217ee750-4388-11ec-832e-18813daeb478	154c6e58269dd9769d55174fe29115c60320050e	14	1	8	3	1	4	1	3	4	4	4	8	2	1	3	4	2	6	1	3	4	4	1	5	2	3	5	1	2	3	4	2	6	1	3	4	4	1	5	1	3	4	3	1	4	2	3	5
217ee886-4388-11ec-832e-18813daeb478	fd8c6c47a82af6d3c18ecefa9b5dbd4d3f7b2f47	14	2	8	3	1	4	1	3	4	3	1	4	2	1	3	3	2	5	1	3	4	4	2	6	3	2	5	1	3	4	3	2	5	1	3	4	3	1	4	2	4	6	3	1	4	3	3	6
217ee912-4388-11ec-832e-18813daeb478	d66a714d084f5c1e08da961cc6c0b9ebd27aef11	14	1	8	3	3	6	2	2	4	4	4	8	1	1	2	4	4	8	2	2	4	2	2	4	4	4	8	2	2	4	4	4	8	2	2	4	1	1	2	2	2	4	2	2	4	3	3	6
217eecbe-4388-11ec-832e-18813daeb478	e60473f35601d7d42d2a6a917e88b13eca6e7141	14	1	8	4	4	8	1	1	2	4	4	8	4	3	7	1	1	2	1	1	2	3	4	7	4	4	8	1	1	2	2	3	5	1	1	2	4	4	8	1	1	2	1	1	2	4	4	8
217eef48-4388-11ec-832e-18813daeb478	41518d225f37881873d378908c9936dd8f975cee	13	1	8	3	2	5	1	2	3	1	3	4	2	1	3	1	1	2	2	3	5	1	1	2	1	1	2	2	1	3	3	2	5	1	1	2	1	1	2	3	3	6	2	1	3	3	4	7
217ef510-4388-11ec-832e-18813daeb478	48649c1ae38d9bd77966df3809f6bd8d5449649a	13	2	8	2	2	4	2	2	4	3	3	6	2	2	4	1	1	2	4	4	8	2	2	4	3	3	6	2	2	4	1	1	2	1	2	3	2	1	3	2	2	4	3	3	6	4	4	8
217efc5e-4388-11ec-832e-18813daeb478	3362332882cd338b47d840ae7dc18e8e70b4dd76	14	2	8	2	3	5	2	2	4	2	2	4	2	2	4	2	2	4	3	3	6	2	2	4	3	3	6	2	3	5	2	2	4	2	2	4	2	2	4	2	2	4	3	3	6	3	3	6
217f02b2-4388-11ec-832e-18813daeb478	9fa1d78d0c29056a50a497612d164f2f9527b8f5	13	2	8	2	2	4	4	1	5	4	4	8	1	3	4	2	2	4	2	2	4	1	4	5	2	3	5	4	3	7	2	4	6	4	3	7	1	3	4	4	1	5	1	2	3	4	4	8
217f03e8-4388-11ec-832e-18813daeb478	07118e7649019552154ad79b7ad51e97f53b7edd	13	2	8	2	2	4	1	2	3	1	1	2	2	1	3	1	1	2	2	1	3	2	2	4	1	1	2	1	1	2	1	1	2	1	1	2	1	1	2	1	1	2	1	1	2	4	4	8
217f073a-4388-11ec-832e-18813daeb478	2f751e6974637491be4d68189aa3aa46781524de	13	2	8	2	1	3	1	1	2	2	1	3	2	2	4	2	1	3	1	1	2	1	1	2	1	1	2	1	1	2	2	2	4	1	1	2	2	1	3	1	1	2	2	2	4	4	4	8
217f09ba-4388-11ec-832e-18813daeb478	241ca05c7fd75b0a8731bedea8cccedcb8c91519	13	1	8	2	2	4	2	2	4	3	3	6	1	1	2	1	1	2	2	2	4	2	1	3	3	3	6	2	2	4	3	3	6	3	2	5	1	1	2	2	2	4	1	1	2	2	2	4
217f113a-4388-11ec-832e-18813daeb478	e0936a740d602bdf95ee1f1c1a066d6f8b0f2ace	13	1	8	2	1	3	2	1	3	3	1	4	2	1	3	1	1	2	1	1	2	2	1	3	3	1	4	1	1	2	2	1	3	1	1	2	3	1	4	1	1	2	1	1	2	3	4	7
217f11b2-4388-11ec-832e-18813daeb478	0837c559dfd01d4bcbb27bb57d12fca606fc4b81	14	1	8	2	2	4	1	2	3	2	2	4	2	2	4	2	2	4	2	2	4	2	1	3	2	2	4	2	2	4	2	2	4	2	2	4	2	2	4	2	2	4	2	2	4	2	2	4
217f1432-4388-11ec-832e-18813daeb478	7242dbcafd1842fcbeaf651c000982508ee142a6	13	1	8	4	2	6	1	3	4	1	4	5	4	2	6	2	3	5	1	4	5	4	4	8	2	4	6	1	4	5	1	4	5	1	4	5	3	2	5	3	4	7	3	4	7	3	2	5
217f157c-4388-11ec-832e-18813daeb478	3b1a1be7ad1cec4f85a199617a2f2687b7de1fe9	14	2	8	1	2	3	2	2	4	1	1	2	1	2	3	1	2	3	2	2	4	1	2	3	1	2	3	2	2	4	1	1	2	1	1	2	1	1	2	3	3	6	1	1	2	4	4	8
217f210c-4388-11ec-832e-18813daeb478	94c5810f3ebd492f449cd6daa7a91fde1e02d120	15	2	9	3	3	6	2	3	5	4	4	8	2	1	3	2	3	5	4	4	8	2	2	4	3	3	6	1	2	3	3	3	6	2	2	4	3	2	5	2	3	5	2	2	4	4	4	8
217f2184-4388-11ec-832e-18813daeb478	8b149b072f3ad27b7e53a444db11708c3eb58a85	15	2	9	3	2	5	2	2	4	2	2	4	2	2	4	1	1	2	2	2	4	2	4	6	2	2	4	3	3	6	2	2	4	2	2	4	2	2	4	2	2	4	2	2	4	4	4	8
217f23e6-4388-11ec-832e-18813daeb478	e9006022cf8baaec903558fe868d2b3d4c32a332	15	2	9	1	4	5	2	2	4	1	1	2	1	1	2	1	2	3	2	2	4	1	2	3	2	2	4	2	2	4	2	2	4	2	2	4	2	2	4	2	2	4	1	1	2	4	4	8
217f29a4-4388-11ec-832e-18813daeb478	2fc951d1d8a675dcb950e1aeb7fc91f82f4745b5	14	2	9	2	2	4	1	1	2	4	4	8	3	3	6	1	1	2	1	2	3	1	3	4	2	2	4	2	2	4	2	3	5	1	1	2	3	3	6	2	2	4	2	3	5	2	3	5
217f2bc0-4388-11ec-832e-18813daeb478	187d466c95bc3ed2acc28c82fce2af8e10f9cfd1	14	2	9	3	3	6	3	3	6	3	3	6	2	3	5	1	2	3	2	2	4	3	2	5	3	4	7	1	1	2	2	2	4	2	2	4	2	2	4	2	2	4	2	2	4	4	4	8
217f2f08-4388-11ec-832e-18813daeb478	4512e10e5882ac20f004ae1993f54a00eb1452a1	15	1	9	2	2	4	2	2	4	3	2	5	1	1	2	2	2	4	2	2	4	2	2	4	3	3	6	4	3	7	1	1	2	2	2	4	1	1	2	1	1	2	2	2	4	2	2	4
217f2f94-4388-11ec-832e-18813daeb478	47c35849891553e9f22219eda729b626db34d996	14	1	9	1	1	2	2	2	4	1	2	3	1	1	2	1	1	2	3	3	6	1	1	2	1	1	2	1	1	2	2	1	3	4	4	8	1	1	2	4	4	8	1	1	2	2	3	5
217f31a6-4388-11ec-832e-18813daeb478	9314cd8db209a8a92df8a4ac5fe29be6bb801e46	14	2	9	2	2	4	1	1	2	2	2	4	3	3	6	4	4	8	2	2	4	4	4	8	4	4	8	1	1	2	3	3	6	1	1	2	4	4	8	2	2	4	3	3	6	4	4	8
217f35ac-4388-11ec-832e-18813daeb478	977f0620e8e02cad7686a72b05a57e10f322bdb6	14	2	9	2	2	4	1	1	2	1	1	2	2	2	4	3	3	6	1	1	2	2	2	4	3	3	6	1	1	2	2	2	4	2	2	4	2	2	4	1	1	2	2	2	4	4	4	8
217f3642-4388-11ec-832e-18813daeb478	1914f9a3be935b1279c724d9336abd24509e1383	15	2	9	2	1	3	2	2	4	2	3	5	1	1	2	2	1	3	2	3	5	1	1	2	1	1	2	2	2	4	2	1	3	2	2	4	1	1	2	3	3	6	1	1	2	3	4	7
217f42b8-4388-11ec-832e-18813daeb478	6baadf09ee38932a2ecac3e6b8ab5063bbfc5460	14	1	9	1	2	3	2	2	4	2	2	4	1	2	3	2	2	4	2	2	4	2	2	4	2	2	4	2	2	4	2	2	4	2	2	4	2	2	4	2	2	4	1	2	3	3	3	6
217f4574-4388-11ec-832e-18813daeb478	720e7170700998feaeff1e4e6f89f5a1e3d6717c	14	2	9	2	1	3	2	3	5	2	1	3	2	1	3	2	2	4	1	2	3	3	1	4	2	2	4	3	3	6	3	3	6	1	2	3	4	1	5	1	4	5	3	1	4	3	2	5
217f4ce0-4388-11ec-832e-18813daeb478	413d6642e43e192cd2d869ceb0ffda8b9217257f	14	2	9	2	2	4	1	2	3	2	1	3	1	1	2	3	2	5	1	1	2	4	2	6	2	2	4	3	2	5	1	1	2	1	1	2	1	2	3	2	2	4	2	2	4	3	3	6
217f503c-4388-11ec-832e-18813daeb478	702e597e3e3a580cf9bf895d2b982b6d3afa9bdc	15	2	9	3	3	6	2	3	5	4	2	6	2	1	3	4	3	7	2	4	6	2	4	6	3	3	6	3	4	7	3	3	6	2	4	6	3	2	5	2	4	6	3	2	5	3	1	4
217f5686-4388-11ec-832e-18813daeb478	cea2f8d74049183e1fc765144fc2801440b2f0f3	14	2	9	2	3	5	2	2	4	1	4	5	1	1	2	1	2	3	1	2	3	1	1	2	1	2	3	2	2	4	1	2	3	1	2	3	1	1	2	2	2	4	1	1	2	2	3	5
217f5dde-4388-11ec-832e-18813daeb478	328e349a8af6cd6833641f31bcc39b06d35b60fc	15	2	9	1	2	3	2	1	3	2	2	4	1	2	3	2	2	4	2	2	4	1	3	4	2	3	5	3	2	5	2	2	4	2	2	4	1	2	3	2	2	4	2	3	5	3	2	5
217f5e6a-4388-11ec-832e-18813daeb478	63829d7fdbccb18d30bd561c67040fbce06c0cdd	14	2	9	1	2	3	3	2	5	2	2	4	2	2	4	1	3	4	3	3	6	2	3	5	2	3	5	2	2	4	1	1	2	2	2	4	1	1	2	3	3	6	1	2	3	3	3	6
217f620c-4388-11ec-832e-18813daeb478	6ac2f303f767c2ab1ad51cffdfa60dc02ec65ec1	15	2	9	1	2	3	4	2	6	2	3	5	1	2	3	2	4	6	4	2	6	1	4	5	2	3	5	4	3	7	2	3	5	4	2	6	1	4	5	3	2	5	1	3	4	1	2	3
217f628e-4388-11ec-832e-18813daeb478	46d8810b8b0a5fd752236ceff02fc2587acdbc8e	14	2	9	2	2	4	2	2	4	2	2	4	1	2	3	2	2	4	2	2	4	2	3	5	2	3	5	2	3	5	2	2	4	2	2	4	2	2	4	2	3	5	2	2	4	3	3	6
217f643c-4388-11ec-832e-18813daeb478	48e296c3f6ad6b5f83a0d3b08325127030524f1d	14	1	9	1	1	2	2	4	6	2	4	6	2	1	3	2	2	4	2	2	4	3	3	6	3	3	6	3	3	6	2	2	4	3	3	6	1	1	2	2	2	4	2	3	5	3	3	6
217f6554-4388-11ec-832e-18813daeb478	397d461cc6b83b91a22d6b516de434b79e2478e3	14	2	9	4	4	8	1	1	2	2	2	4	2	2	4	2	3	5	1	1	2	3	4	7	3	3	6	2	1	3	3	4	7	1	1	2	2	4	6	1	1	2	3	4	7	3	3	6
217f6784-4388-11ec-832e-18813daeb478	07f790410522bd015fea6fb4bad8d30e792489ea	15	1	9	2	2	4	2	2	4	2	2	4	1	1	2	1	2	3	3	4	7	2	2	4	4	4	8	2	2	4	2	2	4	2	3	5	1	1	2	4	4	8	1	1	2	3	3	6
217f6a7c-4388-11ec-832e-18813daeb478	9b4e7d8559c87e804cd024697faf33171316bacd	14	2	9	4	2	6	1	2	3	1	1	2	4	3	7	3	3	6	1	2	3	4	3	7	1	2	3	1	2	3	3	3	6	1	2	3	4	4	8	1	2	3	4	3	7	4	3	7
217f6cc0-4388-11ec-832e-18813daeb478	33311667dd015be7f52e2307bea98b77d4e18959	14	2	9	1	1	2	4	4	8	3	3	6	1	1	2	1	1	2	3	4	7	1	1	2	4	3	7	4	2	6	2	3	5	4	4	8	1	1	2	4	4	8	1	1	2	3	3	6
217f7684-4388-11ec-832e-18813daeb478	6d4e7e9cac1d083c65dfe1829fa45d873fe422b0	14	1	9	3	2	5	2	2	4	3	3	6	4	2	6	2	2	4	1	2	3	4	3	7	1	2	3	2	3	5	2	2	4	2	2	4	3	3	6	1	2	3	3	2	5	3	3	6
217f79f4-4388-11ec-832e-18813daeb478	dd638ec6d70bc23ebd9eae2d89d4231318b4ecfe	15	1	9	3	3	6	1	1	2	4	4	8	3	3	6	4	4	8	4	4	8	3	3	6	3	3	6	3	3	6	3	3	6	1	1	2	3	3	6	1	1	2	3	3	6	4	4	8
217f7a80-4388-11ec-832e-18813daeb478	6debc5168222a4e9e7d52d5981bcca25a0306cc3	15	2	9	3	2	5	1	2	3	1	2	3	2	1	3	3	2	5	1	1	2	4	3	7	1	1	2	4	4	8	4	3	7	1	2	3	4	3	7	1	1	2	4	3	7	4	3	7
217f7d46-4388-11ec-832e-18813daeb478	547a4fbd3a251104191d9c51f69ab9aca54b4071	14	2	9	2	4	6	1	1	2	1	2	3	2	2	4	1	1	2	1	1	2	3	3	6	3	3	6	2	2	4	1	1	2	2	2	4	4	4	8	1	1	2	2	2	4	3	3	6
217f7ef4-4388-11ec-832e-18813daeb478	b3fb8a68aca6cb23e18ba03746d56e60c8a312de	14	2	9	1	1	2	2	2	4	4	4	8	1	1	2	2	2	4	4	4	8	1	1	2	3	3	6	3	2	5	2	1	3	2	2	4	1	1	2	2	2	4	1	1	2	2	2	4
2496ac62-435a-11ec-832e-18813daeb478	bc1a0ed70d90495ebd9baaf2a3436c85cf68cd50	18	1	12	2	2	4	3	3	6	4	4	8	2	2	4	2	3	5	3	3	6	2	2	4	1	1	2	2	4	6	2	2	4	3	3	6	2	1	3	3	3	6	2	2	4	1	2	3
2496b9a0-435a-11ec-832e-18813daeb478	37a5a0acaa99293d5602399e4b2cd69b00d5c40a	17	1	12	2	2	4	2	1	3	4	4	8	3	3	6	1	1	2	1	2	3	1	1	2	1	1	2	2	2	4	3	3	6	3	3	6	1	2	3	2	2	4	3	2	5	3	3	6
2496c12a-435a-11ec-832e-18813daeb478	d6a5166db319d7917d239f47c7682185c2eef802	17	1	12	4	4	8	1	1	2	4	4	8	2	2	4	3	3	6	1	1	2	4	4	8	2	3	5	1	1	2	4	4	8	2	2	4	4	4	8	2	2	4	4	4	8	3	3	6
2496c58a-435a-11ec-832e-18813daeb478	802ed8601b474a732c95befa7ca8e9201b304623	17	1	12	1	1	2	2	2	4	4	4	8	1	1	2	2	2	4	2	2	4	1	1	2	1	1	2	2	2	4	4	4	8	2	2	4	1	1	2	2	2	4	2	2	4	2	3	5
2496cc2e-435a-11ec-832e-18813daeb478	1a87efbc845b01bfcd37b6430e95ab6e021bc89b	17	1	12	2	2	4	2	2	4	2	2	4	2	2	4	2	2	4	2	2	4	2	1	3	1	2	3	2	2	4	2	2	4	2	2	4	2	2	4	2	2	4	2	2	4	3	3	6
2496dec6-435a-11ec-832e-18813daeb478	4da0c3e2c4f401549eef1dd3ac4a6f8dc39d86b3	17	1	12	2	2	4	1	1	2	2	2	4	1	1	2	2	2	4	1	1	2	3	3	6	3	3	6	2	2	4	2	2	4	1	1	2	3	3	6	1	1	2	2	2	4	3	3	6
2496e2ae-435a-11ec-832e-18813daeb478	3e847408e743128f2b3b892dc8e3e7d0068fa6f1	18	1	12	2	3	5	2	2	4	4	4	8	4	2	6	4	4	8	4	4	8	2	2	4	4	4	8	2	2	4	4	4	8	2	2	4	3	2	5	2	2	4	3	3	6	4	4	8
2496eaba-435a-11ec-832e-18813daeb478	bbc8a7036d8619280c49ccbca6a28f69774e5a2d	18	1	12	1	2	3	2	3	5	3	3	6	1	1	2	1	3	4	2	3	5	1	2	3	2	3	5	1	2	3	2	3	5	2	3	5	2	2	4	2	2	4	1	1	2	3	3	6
2496eb6e-435a-11ec-832e-18813daeb478	2b39914aa4a9d0743b061c19efed1181a12b2bf9	17	1	12	1	1	2	1	2	3	4	4	8	1	1	2	1	1	2	1	1	2	2	1	3	1	2	3	2	2	4	3	3	6	2	2	4	2	1	3	1	1	2	1	1	2	2	2	4
2496f762-435a-11ec-832e-18813daeb478	0c2a08a7bcf67d37e8028c7c969c71f7ba76f825	17	1	12	1	1	2	4	4	8	4	4	8	2	2	4	1	1	2	2	2	4	1	1	2	4	4	8	3	3	6	4	4	8	3	3	6	1	1	2	1	1	2	1	1	2	4	4	8
2496fa1e-435a-11ec-832e-18813daeb478	8627ea67f0cfe809927b247d93f25aa5582713b5	18	1	12	2	2	4	2	3	5	4	4	8	1	1	2	2	2	4	4	4	8	2	2	4	2	2	4	4	4	8	3	3	6	4	4	8	2	2	4	3	3	6	1	1	2	3	3	6
24970414-435a-11ec-832e-18813daeb478	5278cb28fb1eadcabaefee2238f4df6872e59767	17	1	12	3	3	6	2	2	4	2	2	4	1	1	2	2	2	4	3	3	6	2	2	4	2	2	4	2	2	4	2	2	4	2	2	4	2	2	4	3	3	6	1	1	2	3	3	6
24971058-435a-11ec-832e-18813daeb478	9b48148157a0825041b4715d86b7a3422291b8dd	17	1	12	2	2	4	2	2	4	2	3	5	1	2	3	2	3	5	2	1	3	1	2	3	2	3	5	3	3	6	2	3	5	3	2	5	1	2	3	2	2	4	1	2	3	2	3	5
24971378-435a-11ec-832e-18813daeb478	b22bb3fc9e9a6fecd59596feb14bf7c8f04381bb	17	1	12	1	2	3	2	2	4	4	4	8	2	3	5	2	4	6	2	2	4	1	3	4	3	3	6	3	3	6	3	3	6	2	2	4	3	3	6	1	1	2	3	3	6	4	4	8
249714b8-435a-11ec-832e-18813daeb478	5e75221a4d066188c08e8e597ae5ce934acb52a3	17	1	12	3	2	5	2	2	4	3	2	5	3	3	6	3	2	5	2	2	4	3	3	6	2	2	4	2	2	4	2	2	4	2	2	4	2	2	4	2	2	4	2	2	4	3	3	6
24972be2-435a-11ec-832e-18813daeb478	88ab8344c4352ae01017642a0e2a07bfec9af5ea	18	1	12	1	1	2	3	3	6	4	4	8	1	1	2	3	3	6	4	4	8	1	1	2	4	4	8	4	4	8	3	3	6	3	3	6	1	1	2	4	4	8	1	1	2	1	1	2
24974e92-435a-11ec-832e-18813daeb478	a3c04dcf29a4961fd23961416950f48ca17088a4	17	1	12	2	2	4	2	2	4	4	4	8	2	2	4	3	3	6	2	2	4	2	2	4	3	3	6	2	2	4	3	3	6	2	2	4	3	3	6	1	1	2	1	1	2	3	3	6
24975086-435a-11ec-832e-18813daeb478	a5fbb42f41532f5b1ae8b339694d291a8e754625	17	1	12	1	1	2	2	3	5	3	3	6	2	2	4	2	2	4	2	2	4	2	2	4	2	2	4	3	3	6	3	3	6	1	1	2	1	1	2	2	4	6	2	1	3	3	3	6
2497525c-435a-11ec-832e-18813daeb478	22653b8613488a637409f8d2102a00d935c6d6d9	18	1	12	3	1	4	2	3	5	4	4	8	4	4	8	4	4	8	1	2	3	4	4	8	4	4	8	2	2	4	4	3	7	4	4	8	4	4	8	2	2	4	4	4	8	1	1	2
24975450-435a-11ec-832e-18813daeb478	780afbdaff48b2a02376ff0abbb489d570985dc2	18	1	12	1	2	3	2	2	4	4	4	8	1	2	3	2	4	6	4	4	8	2	3	5	3	4	7	2	3	5	1	2	3	2	2	4	2	2	4	4	4	8	1	2	3	3	3	6
2497627e-435a-11ec-832e-18813daeb478	b63e1fe81272a89e447f35785d44fb49ea96c813	18	1	12	1	1	2	2	2	4	3	3	6	1	1	2	2	2	4	4	4	8	1	1	2	2	2	4	3	2	5	1	1	2	3	3	6	1	1	2	3	3	6	1	1	2	2	2	4
24976eae-435a-11ec-832e-18813daeb478	fdfe39c5e95c31ad029a419bbaa6fb1e4164c1ca	17	1	12	1	1	2	2	2	4	4	4	8	1	1	2	1	1	2	3	4	7	1	2	3	3	3	6	3	3	6	1	1	2	2	3	5	1	1	2	2	2	4	1	1	2	3	3	6
24976fee-435a-11ec-832e-18813daeb478	edd27968778327718decb11d222df5337a4f7107	17	1	12	1	1	2	2	1	3	3	1	4	1	1	2	2	1	3	2	1	3	2	1	3	2	1	3	2	1	3	2	1	3	2	1	3	1	1	2	3	1	4	1	1	2	2	4	6
249779bc-435a-11ec-832e-18813daeb478	554bbd9f0f10af498f244f9a2b419587929755c0	17	1	12	2	4	6	2	1	3	3	3	6	2	2	4	3	4	7	2	2	4	2	4	6	4	4	8	3	2	5	2	4	6	3	2	5	1	1	2	2	2	4	2	3	5	3	3	6
24977bba-435a-11ec-832e-18813daeb478	335582eab505c07183ac2bb057da744771f0d937	17	1	12	1	1	2	2	2	4	2	2	4	2	3	5	1	2	3	2	2	4	1	1	2	1	2	3	2	3	5	2	2	4	2	2	4	1	1	2	2	2	4	2	2	4	3	3	6
24977c5a-435a-11ec-832e-18813daeb478	0e207d56ccb2c3a079b50b241014d29857f23e4e	17	1	12	2	2	4	2	2	4	2	2	4	1	1	2	1	1	2	3	3	6	1	2	3	3	1	4	2	2	4	3	3	6	2	2	4	1	1	2	2	3	5	1	1	2	3	1	4
24977e6c-435a-11ec-832e-18813daeb478	57614b126c95a0440c88c94e5e4d38d614043c31	17	1	12	2	2	4	2	2	4	2	2	4	2	2	4	2	2	4	2	2	4	2	2	4	2	2	4	2	2	4	2	2	4	2	2	4	2	2	4	2	2	4	2	2	4	3	3	6
24978060-435a-11ec-832e-18813daeb478	d1797fe5dd662e26008f96f50da48dab49827a14	17	1	12	1	1	2	2	2	4	4	4	8	2	1	3	2	3	5	3	3	6	1	1	2	1	1	2	3	3	6	2	2	4	2	3	5	1	1	2	3	3	6	1	1	2	2	2	4
249782d6-435a-11ec-832e-18813daeb478	42544d88492043e86df0bf84b572ac66d1d99f1c	18	1	12	2	2	4	2	2	4	3	3	6	2	2	4	3	3	6	1	1	2	4	4	8	2	2	4	3	3	6	4	4	8	1	1	2	2	2	4	2	2	4	3	3	6	4	4	8
249793ca-435a-11ec-832e-18813daeb478	d14f13d06837a2bad08f2d58adf52c3195dee691	17	2	12	1	2	3	2	2	4	3	3	6	1	1	2	2	2	4	1	1	2	1	3	4	4	4	8	3	3	6	3	3	6	2	2	4	2	2	4	3	3	6	1	2	3	4	4	8
2497a07c-435a-11ec-832e-18813daeb478	d7448c6b704a7a6f6819ce61c225786f44b3c427	16	2	12	1	1	2	2	2	4	3	3	6	1	1	2	1	2	3	2	3	5	1	1	2	1	1	2	1	2	3	1	1	2	2	2	4	1	1	2	3	4	7	2	2	4	2	2	4
2497ab26-435a-11ec-832e-18813daeb478	c37f8f24ae9cc317b30e2822939e9b479f1e45de	17	2	12	1	1	2	2	2	4	3	3	6	2	2	4	1	1	2	2	2	4	2	1	3	1	1	2	4	2	6	2	2	4	1	1	2	2	1	3	1	3	4	2	1	3	3	3	6
2497ad92-435a-11ec-832e-18813daeb478	c803ca02a33950b93f35e1cfcba1bec5bcd914c6	17	2	12	1	2	3	3	2	5	3	2	5	1	2	3	2	3	5	2	1	3	1	2	3	2	2	4	3	3	6	1	3	4	3	3	6	1	1	2	3	2	5	1	2	3	3	3	6
2497af86-435a-11ec-832e-18813daeb478	804d020cfced2ea26d4c21346368558a0d8c0cb0	17	2	12	1	2	3	2	2	4	4	3	7	1	1	2	1	2	3	1	1	2	1	1	2	2	2	4	2	1	3	2	2	4	2	1	3	1	1	2	2	2	4	1	2	3	4	4	8
2497b01c-435a-11ec-832e-18813daeb478	a8f1fc8bc384904d796889680e66d02c80d432ff	17	2	12	3	3	6	2	2	4	1	2	3	1	1	2	1	1	2	2	2	4	2	2	4	2	2	4	4	2	6	1	1	2	1	3	4	2	1	3	2	2	4	3	2	5	4	3	7
2497b49a-435a-11ec-832e-18813daeb478	141bc5455c0f23de1586764b9ab0a52d04a211dd	18	2	12	1	2	3	1	2	3	2	2	4	1	2	3	1	1	2	1	1	2	2	2	4	3	3	6	2	2	4	3	3	6	2	2	4	1	1	2	2	2	4	1	1	2	3	3	6
2497c638-435a-11ec-832e-18813daeb478	ad7824761fe37953dad679251a3685a6e7b48279	18	2	12	2	1	3	2	2	4	2	2	4	2	2	4	2	2	4	2	2	4	3	1	4	2	2	4	2	3	5	3	3	6	2	3	5	2	2	4	2	3	5	2	2	4	3	3	6
2497d6aa-435a-11ec-832e-18813daeb478	1857d8dcd820c43965a3286f96dbf9b134b467d6	17	2	12	2	2	4	1	1	2	4	4	8	2	2	4	4	4	8	1	1	2	4	4	8	4	4	8	3	4	7	2	2	4	1	1	2	2	2	4	1	2	3	2	2	4	4	4	8
2497ee2e-435a-11ec-832e-18813daeb478	37595be3c6e32878758e54459ca02cf709d849ba	18	2	12	2	2	4	1	1	2	2	2	4	4	2	6	4	4	8	4	3	7	1	1	2	3	2	5	4	4	8	4	2	6	2	3	5	4	2	6	2	2	4	1	1	2	3	3	6
2497f27a-435a-11ec-832e-18813daeb478	cf9643e67fcf954890c122b0952f76a0c5208def	17	2	12	1	3	4	3	2	5	1	3	4	1	2	3	2	3	5	4	2	6	1	3	4	2	2	4	4	2	6	2	3	5	4	2	6	1	3	4	4	2	6	1	3	4	1	3	4
2497fab8-435a-11ec-832e-18813daeb478	8a74573b8ebbaed6291d502c8f9ae447a0bd313b	17	2	12	1	1	2	2	2	4	3	3	6	1	1	2	3	3	6	2	2	4	3	3	6	3	3	6	2	2	4	3	3	6	2	2	4	1	1	2	2	2	4	1	1	2	3	3	6
24980ad0-435a-11ec-832e-18813daeb478	bbdc1d7ae9521f6e76ce6a24c3fd35f96e7f6c3b	17	2	12	2	2	4	2	2	4	4	4	8	2	3	5	2	4	6	1	2	3	2	2	4	2	2	4	1	2	3	2	3	5	1	2	3	3	2	5	1	2	3	3	3	6	4	3	7
24980e04-435a-11ec-832e-18813daeb478	3b41c771472629258a11d01d97061fe62354416e	17	2	12	1	1	2	2	3	5	3	3	6	1	1	2	2	4	6	3	3	6	1	2	3	3	4	7	4	4	8	2	3	5	3	3	6	1	1	2	2	2	4	1	1	2	4	4	8
24980f1c-435a-11ec-832e-18813daeb478	d1e8a160b55174aea73719c794095554bfd0508e	17	2	12	4	2	6	1	2	3	2	3	5	2	2	4	1	2	3	1	2	3	3	1	4	3	2	5	1	4	5	2	1	3	1	3	4	4	2	6	1	2	3	2	2	4	2	2	4
249818ea-435a-11ec-832e-18813daeb478	730385c68492623b31cf49d77061d59ea634d9d2	17	2	12	2	2	4	2	3	5	4	4	8	1	1	2	1	1	2	2	2	4	1	1	2	1	1	2	2	3	5	2	2	4	2	2	4	1	1	2	3	3	6	1	1	2	2	2	4
24981f7a-435a-11ec-832e-18813daeb478	1d66e8ef35a9cff171e0c42344e6e918a0869aa2	17	2	12	1	2	3	1	1	2	2	3	5	1	2	3	4	4	8	3	2	5	1	2	3	4	4	8	3	2	5	3	3	6	4	3	7	2	4	6	2	2	4	1	2	3	3	4	7
24982c0e-435a-11ec-832e-18813daeb478	21b319e47c052a8b78a1efe4a1de6650e57e1a6c	17	2	12	2	2	4	2	2	4	4	4	8	2	2	4	2	2	4	1	1	2	2	4	6	2	2	4	2	2	4	3	3	6	1	1	2	2	2	4	2	2	4	2	3	5	4	4	8
249830f0-435a-11ec-832e-18813daeb478	eac80ab171008fdd07caba44ad167106f1fa818d	17	2	12	2	3	5	4	2	6	1	4	5	2	4	6	1	2	3	4	1	5	2	4	6	1	4	5	4	2	6	2	3	5	4	2	6	4	4	8	4	2	6	2	3	5	1	3	4
2498356e-435a-11ec-832e-18813daeb478	d5606e6e56f152a223680f28f1d67848b1f2365a	17	2	12	1	2	3	2	2	4	3	3	6	1	2	3	1	1	2	3	3	6	1	3	4	1	1	2	2	2	4	2	2	4	3	3	6	1	2	3	3	3	6	1	2	3	2	2	4
24984d10-435a-11ec-832e-18813daeb478	12bf751a2a90189140600a796a86af87d1175876	18	2	12	1	1	2	2	3	5	4	4	8	1	1	2	1	2	3	2	2	4	1	3	4	2	2	4	2	3	5	1	3	4	2	3	5	1	1	2	2	2	4	1	2	3	3	3	6
24984d92-435a-11ec-832e-18813daeb478	2c63fd6383722d2d3065c812983c04dd13f2944c	17	2	12	1	4	5	3	1	4	4	4	8	1	3	4	3	4	7	3	1	4	1	2	3	2	4	6	2	3	5	3	4	7	3	2	5	2	4	6	3	3	6	2	3	5	2	3	5
24984f2c-435a-11ec-832e-18813daeb478	9c1c1801a7805950ed7777441dc0557f270b6e43	18	2	12	1	1	2	2	4	6	1	1	2	1	1	2	2	2	4	4	4	8	2	1	3	2	2	4	1	1	2	2	2	4	3	4	7	1	1	2	2	4	6	1	1	2	3	1	4
2498542c-435a-11ec-832e-18813daeb478	b01274c53710620626fb8f72debb038eb0af3c17	18	2	12	2	2	4	3	2	5	3	3	6	1	1	2	3	3	6	3	3	6	1	1	2	1	2	3	2	2	4	2	2	4	2	2	4	1	2	3	2	2	4	2	2	4	3	3	6
249864b2-435a-11ec-832e-18813daeb478	f584096ada6876f2f47eac8489fc99b4c90a85f6	18	2	12	2	1	3	2	2	4	4	4	8	1	1	2	1	1	2	4	4	8	1	1	2	3	3	6	2	2	4	4	4	8	4	4	8	1	1	2	4	4	8	1	1	2	3	3	6
249866ce-435a-11ec-832e-18813daeb478	bb9c31995954622412421e1686f4b3526d2bed99	17	2	12	4	4	8	1	1	2	3	3	6	3	3	6	1	1	2	1	1	2	2	2	4	3	3	6	1	1	2	1	1	2	1	1	2	2	2	4	1	1	2	3	4	7	4	4	8
2498715a-435a-11ec-832e-18813daeb478	a640321873459c10991a551deb98b8d9c7793aa9	18	2	12	2	2	4	2	2	4	3	3	6	1	1	2	2	2	4	2	2	4	2	2	4	2	2	4	3	3	6	2	2	4	3	3	6	1	1	2	2	2	4	2	1	3	3	3	6
24987fe2-435a-11ec-832e-18813daeb478	55a52765030eec221d1e9b4417fa07bf6c90cd62	17	2	11	2	2	4	2	2	4	4	4	8	2	2	4	3	2	5	2	2	4	1	3	4	2	2	4	2	2	4	2	2	4	2	2	4	2	2	4	2	2	4	2	2	4	3	3	6
24988190-435a-11ec-832e-18813daeb478	0f9f9d326e4b4eff456a4cbbe8856c9bbb72f342	17	2	11	1	2	3	2	2	4	4	4	8	1	2	3	1	2	3	3	3	6	2	2	4	2	2	4	3	3	6	2	4	6	2	2	4	1	1	2	3	4	7	1	1	2	4	4	8
2498885c-435a-11ec-832e-18813daeb478	c0a656c3cb47847520420f3b309cc0b074a95299	15	2	11	1	1	2	2	2	4	2	2	4	1	1	2	1	2	3	2	2	4	1	1	2	2	2	4	2	2	4	2	2	4	1	1	2	1	1	2	1	1	2	1	1	2	2	2	4
2498955e-435a-11ec-832e-18813daeb478	ea4ca21683886e4fbf4051e45099cdae563cbf69	17	2	11	3	1	4	2	3	5	3	2	5	2	1	3	3	2	5	2	3	5	2	1	3	3	2	5	4	3	7	3	2	5	3	3	6	2	1	3	4	3	7	2	1	3	4	2	6
24989a72-435a-11ec-832e-18813daeb478	b1e1f5b015de7fcca690c69bf54a9fc6feb3bf3e	18	2	11	1	2	3	1	2	3	4	4	8	1	1	2	1	2	3	2	2	4	1	3	4	1	2	3	3	4	7	1	1	2	2	2	4	1	2	3	4	4	8	1	2	3	1	2	3
24989ef0-435a-11ec-832e-18813daeb478	b0a5c7f1508137272316ad21f4928ceb734cb251	16	2	11	1	1	2	2	2	4	3	3	6	1	1	2	1	1	2	3	3	6	1	1	2	2	3	5	3	3	6	3	3	6	3	3	6	1	1	2	3	3	6	1	1	2	3	3	6
2498a008-435a-11ec-832e-18813daeb478	4ffb08b4b7e07c90261289bb860fd12a3e54ea34	16	2	11	1	1	2	1	2	3	3	3	6	1	1	2	4	4	8	2	2	4	1	4	5	3	3	6	1	2	3	2	3	5	2	2	4	4	4	8	1	3	4	1	2	3	3	2	5
2498a814-435a-11ec-832e-18813daeb478	e7bf618e335028657079fe1bd422358927b930d6	17	2	11	2	1	3	1	2	3	1	3	4	2	1	3	2	3	5	1	2	3	3	2	5	1	3	4	1	3	4	1	1	2	1	3	4	1	1	2	1	3	4	2	1	3	4	3	7
2498b174-435a-11ec-832e-18813daeb478	92e410b1184870ad73fed18ccf3530e2a79bdc91	16	2	11	2	2	4	2	2	4	4	4	8	2	3	5	4	4	8	2	2	4	2	3	5	2	1	3	4	4	8	2	2	4	2	2	4	2	2	4	1	1	2	2	2	4	2	2	4
2498b200-435a-11ec-832e-18813daeb478	8ea350c5b1d7bda276be7535e9c5d73e782f19de	17	2	11	2	3	5	2	1	3	2	2	4	1	1	2	2	3	5	1	1	2	1	2	3	2	2	4	3	2	5	2	2	4	3	2	5	1	2	3	2	2	4	1	2	3	3	3	6
2498b30e-435a-11ec-832e-18813daeb478	79ba4940a001fd3e03a923526133fa91e250bf29	16	2	11	1	3	4	2	1	3	1	2	3	1	3	4	1	3	4	1	2	3	1	1	2	1	2	3	2	1	3	1	2	3	2	1	3	1	4	5	2	2	4	1	2	3	2	3	5
2498b566-435a-11ec-832e-18813daeb478	0122ec4822058834a2583f74d55c16b8e4548af3	16	2	11	3	2	5	2	1	3	2	2	4	1	1	2	2	4	6	1	2	3	2	2	4	2	2	4	4	3	7	3	3	6	2	3	5	3	3	6	2	3	5	2	1	3	3	3	6
2498b610-435a-11ec-832e-18813daeb478	b99e00cdc2a5de921d1096575dd5f58930e84fbb	16	2	11	3	3	6	2	2	4	4	4	8	4	2	6	3	2	5	2	1	3	4	4	8	3	2	5	2	2	4	3	3	6	2	1	3	4	3	7	2	2	4	4	4	8	3	3	6
2498b82c-435a-11ec-832e-18813daeb478	bcaa1dc891baf84801e4668f1f3d9a2d6a2df713	17	2	11	2	3	5	2	2	4	3	3	6	2	3	5	2	2	4	2	2	4	2	2	4	3	3	6	2	2	4	2	2	4	2	2	4	1	2	3	2	2	4	2	2	4	4	4	8
2498bbec-435a-11ec-832e-18813daeb478	eadce5bd250fd4c2e2e038d8ee8cf928eb4f217d	16	2	11	4	4	8	1	1	2	4	4	8	2	2	4	3	3	6	1	1	2	4	4	8	2	3	5	1	2	3	2	4	6	1	1	2	4	3	7	1	1	2	2	3	5	4	4	8
2498c614-435a-11ec-832e-18813daeb478	82e9efad5e0cfa333b6f8e76acb6f4a26db671d1	16	2	11	2	3	5	3	3	6	3	3	6	2	2	4	1	2	3	2	2	4	4	4	8	4	3	7	3	2	5	4	4	8	2	2	4	2	2	4	3	3	6	2	2	4	4	4	8
2498ca7e-435a-11ec-832e-18813daeb478	d3964572e7b7e050a236b50556c28ae6ec59b820	17	2	11	2	2	4	2	2	4	4	4	8	2	2	4	1	2	3	1	1	2	4	2	6	4	4	8	2	2	4	4	3	7	1	1	2	3	3	6	2	2	4	4	3	7	3	3	6
2498d032-435a-11ec-832e-18813daeb478	88c0a828484d84c685358de438fd3033978526e4	16	2	11	2	3	5	2	2	4	3	3	6	1	1	2	2	3	5	1	1	2	2	3	5	3	2	5	3	3	6	3	2	5	2	2	4	2	3	5	3	3	6	2	2	4	4	3	7
2498d5a0-435a-11ec-832e-18813daeb478	b3cf4b3fbeb40e187d2abb79fde33360a83b02e9	16	2	11	3	2	5	2	2	4	4	4	8	2	2	4	2	4	6	2	1	3	1	1	2	4	4	8	2	4	6	3	4	7	2	2	4	2	3	5	3	3	6	2	2	4	3	4	7
2498d6ae-435a-11ec-832e-18813daeb478	9088279301f9c447269e6b894d72c762b4f4e6cb	16	2	11	2	2	4	2	2	4	3	3	6	1	1	2	2	1	3	3	3	6	2	2	4	1	1	2	3	3	6	2	2	4	2	3	5	1	1	2	3	3	6	1	1	2	1	1	2
2498d870-435a-11ec-832e-18813daeb478	783ecbc35f04b1a8efe444264503243419762be8	16	2	11	1	1	2	2	2	4	4	4	8	1	2	3	3	3	6	2	2	4	1	1	2	3	4	7	2	2	4	2	2	4	2	2	4	1	1	2	2	2	4	2	2	4	4	4	8
2498d97e-435a-11ec-832e-18813daeb478	39de53073ec69953f67b2069ab6e77250f46b61e	16	2	11	3	2	5	3	2	5	4	3	7	2	1	3	3	4	7	3	3	6	2	2	4	4	3	7	4	3	7	3	3	6	2	3	5	1	2	3	3	3	6	2	2	4	3	3	6
2498da0a-435a-11ec-832e-18813daeb478	4bf9300e8f54c957d26c8a352a157547a4439909	17	2	11	2	2	4	2	2	4	3	3	6	1	1	2	2	2	4	1	1	2	2	2	4	2	2	4	3	3	6	2	2	4	3	3	6	1	1	2	3	3	6	1	1	2	2	2	4
2498dde8-435a-11ec-832e-18813daeb478	a9576ec5224b5042a0710a91fb33121e83b4e879	16	2	11	2	2	4	1	2	3	2	4	6	2	3	5	1	4	5	2	3	5	1	4	5	1	2	3	2	4	6	2	3	5	1	2	3	1	2	3	2	2	4	2	3	5	1	2	3
2498df14-435a-11ec-832e-18813daeb478	00ffd1a92634bf746527dc4f3763ba6c78896bdb	16	2	11	3	2	5	1	2	3	4	4	8	3	2	5	4	3	7	1	2	3	3	1	4	3	3	6	1	3	4	3	2	5	1	2	3	3	3	6	1	3	4	3	1	4	4	3	7
2498e4b4-435a-11ec-832e-18813daeb478	aa9fa8ad1245393c514a79a3d67bbe5bd93df650	16	2	11	2	1	3	2	2	4	3	3	6	1	1	2	2	3	5	2	2	4	2	1	3	2	2	4	2	2	4	3	3	6	1	2	3	1	1	2	2	2	4	2	1	3	4	3	7
2498f30a-435a-11ec-832e-18813daeb478	15e70ae8bb48749307133758fa564f0a66652343	16	2	11	1	3	4	2	2	4	2	3	5	1	3	4	1	2	3	3	1	4	1	3	4	2	3	5	2	2	4	1	1	2	2	2	4	1	1	2	2	2	4	2	4	6	1	2	3
2498f7f6-435a-11ec-832e-18813daeb478	f2f5e1837639d151822653331efc5b457b467fae	16	2	11	1	1	2	2	2	4	2	4	6	1	2	3	2	4	6	4	2	6	1	1	2	3	4	7	4	3	7	2	4	6	2	2	4	1	1	2	3	3	6	1	1	2	3	4	7
2498f878-435a-11ec-832e-18813daeb478	9edb9bed61b41723bc9a39710d4838ace7cd8b3b	16	2	11	2	3	5	2	1	3	3	3	6	1	1	2	4	4	8	1	1	2	1	1	2	1	1	2	1	2	3	2	2	4	2	1	3	2	3	5	3	1	4	2	3	5	2	3	5
2498fcba-435a-11ec-832e-18813daeb478	cd8b0c993dfa54a7b6f5a10aca589a0219cb4538	17	2	11	2	2	4	2	2	4	4	3	7	1	1	2	4	3	7	2	2	4	3	2	5	4	3	7	3	3	6	3	3	6	2	3	5	2	2	4	2	2	4	3	2	5	4	3	7
24990eee-435a-11ec-832e-18813daeb478	e106b7454fcd4e52c1ab170e34128fad08896af1	16	2	11	1	4	5	2	2	4	4	4	8	2	2	4	2	2	4	4	4	8	2	3	5	1	1	2	3	2	5	2	2	4	2	2	4	4	4	8	3	3	6	2	2	4	3	3	6
2499107e-435a-11ec-832e-18813daeb478	bad7c1690e2c9aeeb16d4acdac0b9f267cf290ef	16	2	11	3	2	5	1	2	3	3	3	6	2	2	4	2	3	5	2	2	4	2	2	4	2	4	6	3	3	6	4	4	8	2	2	4	3	2	5	2	2	4	2	2	4	3	4	7
24991f06-435a-11ec-832e-18813daeb478	5b6686aff63735823b1b174b3127a1542ac2a0b8	16	2	11	2	3	5	2	2	4	3	3	6	1	2	3	4	3	7	2	2	4	1	3	4	3	3	6	3	2	5	3	2	5	3	3	6	1	3	4	3	2	5	2	3	5	3	3	6
2499249c-435a-11ec-832e-18813daeb478	3dacac7bc03b65fda15f92f2ef3ce09dde752bae	16	2	11	2	2	4	2	2	4	3	3	6	2	2	4	2	3	5	2	2	4	2	2	4	2	3	5	3	3	6	2	2	4	2	2	4	2	2	4	2	2	4	2	2	4	3	3	6
249927f8-435a-11ec-832e-18813daeb478	7d3f9579585111c40f8a22216c62e6e1c74adfe8	16	2	11	1	1	2	3	4	7	2	2	4	1	1	2	1	2	3	2	2	4	1	1	2	2	2	4	1	2	3	1	2	3	2	3	5	1	1	2	3	4	7	1	1	2	2	2	4
24992dd4-435a-11ec-832e-18813daeb478	661ae63334e702be87d2dcdeb493e3b33f5d573b	16	2	11	1	1	2	2	2	4	3	3	6	1	1	2	3	3	6	2	2	4	1	1	2	2	2	4	2	2	4	2	2	4	2	2	4	1	1	2	1	1	2	1	1	2	3	4	7
249931f8-435a-11ec-832e-18813daeb478	d88f95f23984bb217accb698495ea55499ffb44c	16	2	11	1	3	4	4	3	7	4	4	8	1	3	4	4	4	8	4	4	8	1	2	3	2	2	4	4	4	8	1	1	2	4	3	7	1	1	2	4	4	8	1	1	2	3	3	6
2499327a-435a-11ec-832e-18813daeb478	8eb3ee43c747214db14e65a7f7d1fcc355a14732	16	2	11	2	1	3	2	2	4	3	3	6	1	1	2	1	1	2	2	3	5	2	2	4	1	1	2	2	3	5	1	2	3	2	4	6	2	1	3	2	3	5	2	1	3	4	3	7
24993658-435a-11ec-832e-18813daeb478	4214a4b9510aa2651d7f61568fff9e9f59910f0a	16	2	11	1	2	3	1	1	2	4	4	8	1	3	4	1	1	2	2	1	3	3	1	4	3	1	4	3	3	6	2	2	4	1	2	3	1	1	2	1	1	2	3	3	6	3	2	5
24993b62-435a-11ec-832e-18813daeb478	96adf5eb8fc49245f9ff9218bb8a3e026dac6377	16	2	11	2	2	4	1	2	3	3	3	6	1	1	2	1	2	3	2	2	4	1	1	2	2	2	4	3	3	6	4	3	7	1	2	3	2	2	4	1	2	3	2	2	4	4	4	8
249946e8-435a-11ec-832e-18813daeb478	e32923a41f4f08a2befbd73d7d300232038355df	16	2	11	2	2	4	2	3	5	4	3	7	2	2	4	4	4	8	2	3	5	2	2	4	4	4	8	2	3	5	4	4	8	2	3	5	2	1	3	2	3	5	2	2	4	3	3	6
24995426-435a-11ec-832e-18813daeb478	7e92f315317be94309c355a4cdaf585aaf16fc35	17	1	11	1	1	2	2	2	4	3	3	6	1	1	2	2	2	4	2	2	4	1	1	2	3	3	6	1	1	2	2	2	4	1	1	2	1	1	2	3	3	6	1	1	2	3	3	6
249955ac-435a-11ec-832e-18813daeb478	0f1102b89120f4ef995667f5e50bacdbe5d37260	17	1	11	2	2	4	1	1	2	1	2	3	1	1	2	3	3	6	1	2	3	2	1	3	2	2	4	1	2	3	2	2	4	2	2	4	2	2	4	2	2	4	3	1	4	3	2	5
24995796-435a-11ec-832e-18813daeb478	0578186f79356144c195ec167bf7eb27411fba50	16	1	11	1	3	4	2	3	5	4	4	8	1	1	2	1	2	3	1	1	2	1	3	4	2	3	5	2	4	6	1	2	3	2	1	3	1	2	3	3	4	7	1	4	5	2	4	6
24995a0c-435a-11ec-832e-18813daeb478	745d1f61b7a5d13e5324141ccd09d0004b6b77c7	16	1	11	3	1	4	1	1	2	1	1	2	1	1	2	1	1	2	2	3	5	4	3	7	1	3	4	1	3	4	1	3	4	2	3	5	2	3	5	4	1	5	1	1	2	4	4	8
24995c3c-435a-11ec-832e-18813daeb478	22a7ac861d2bce509fcd9d7f8e9d7bdc16c8fe91	17	1	11	2	4	6	3	1	4	1	3	4	1	3	4	2	3	5	3	1	4	1	4	5	1	3	4	3	1	4	1	3	4	3	1	4	2	4	6	4	1	5	1	3	4	1	3	4
24997352-435a-11ec-832e-18813daeb478	91da534d4cfc5887cf879457ad6efa429dc0a897	16	1	11	2	2	4	3	2	5	3	2	5	1	2	3	2	3	5	2	3	5	3	1	4	2	2	4	3	4	7	4	2	6	1	2	3	1	1	2	3	3	6	3	2	5	3	2	5
249979c4-435a-11ec-832e-18813daeb478	de95985f428411cc0f9c1c3b40520ca333efb529	16	1	11	2	1	3	1	3	4	3	3	6	1	1	2	1	2	3	2	2	4	3	3	6	2	3	5	2	3	5	2	2	4	1	3	4	2	1	3	1	3	4	3	2	5	3	2	5
249984e6-435a-11ec-832e-18813daeb478	07ea8df1bafc13a6308abdbe8c6324ac58e29f40	16	1	11	2	3	5	3	3	6	4	4	8	1	1	2	3	4	7	4	4	8	4	4	8	4	4	8	4	4	8	4	4	8	3	3	6	2	3	5	3	3	6	4	4	8	4	4	8
2499887e-435a-11ec-832e-18813daeb478	f42a3739237cdc253381414a68930886d7ee2602	17	1	11	2	2	4	2	2	4	3	3	6	1	1	2	2	2	4	1	1	2	1	1	2	2	2	4	4	4	8	2	2	4	4	3	7	1	1	2	2	2	4	1	1	2	3	3	6
24998c3e-435a-11ec-832e-18813daeb478	9e5595315c53eb71461175589f92b7139700c2bc	17	1	11	1	1	2	3	3	6	4	4	8	1	1	2	2	2	4	4	4	8	1	2	3	4	4	8	3	3	6	3	3	6	3	3	6	1	1	2	4	4	8	1	1	2	2	2	4
24999daa-435a-11ec-832e-18813daeb478	01279ba003094fbec9153becff48c62e97626acf	17	1	11	2	2	4	2	2	4	3	3	6	2	2	4	2	2	4	2	2	4	1	1	2	3	3	6	3	3	6	2	2	4	3	3	6	2	2	4	3	3	6	1	1	2	2	2	4
2499a35e-435a-11ec-832e-18813daeb478	e2a8f8d98ff93849714bac1652018e5a58f0b3e4	16	1	11	3	2	5	3	4	7	4	4	8	2	2	4	3	3	6	2	3	5	3	1	4	2	3	5	2	3	5	2	3	5	1	2	3	1	1	2	2	3	5	3	2	5	3	3	6
2499a58e-435a-11ec-832e-18813daeb478	bd1eb4091c37aaadcfc1682452836fe3be168801	16	1	11	2	4	6	1	2	3	1	1	2	2	4	6	2	4	6	1	1	2	3	4	7	2	4	6	2	4	6	4	4	8	2	3	5	2	4	6	1	3	4	3	3	6	2	2	4
2499ad2c-435a-11ec-832e-18813daeb478	49ae1156bd0a526dd1f825307f8ef05d4af6ca5a	17	1	11	4	1	5	1	3	4	4	2	6	4	2	6	1	1	2	1	2	3	4	2	6	1	1	2	1	3	4	1	1	2	1	2	3	4	2	6	1	3	4	4	2	6	4	2	6
2499af52-435a-11ec-832e-18813daeb478	057a5ebb59ffa2766abc481efb5de36974c2e83c	16	1	11	1	1	2	2	2	4	4	4	8	1	1	2	1	1	2	2	2	4	3	3	6	3	3	6	4	4	8	4	4	8	1	1	2	1	1	2	2	2	4	1	1	2	1	1	2
2499afc0-435a-11ec-832e-18813daeb478	10dcaac0897124a8c9605a531e0899e5696c7e4e	16	1	11	4	4	8	3	3	6	4	4	8	4	4	8	4	4	8	4	4	8	4	4	8	3	3	6	2	2	4	4	4	8	2	2	4	4	3	7	2	1	3	4	3	7	3	3	6
2499b89e-435a-11ec-832e-18813daeb478	019f08e30e614e951df736034792264ac9b42df4	16	1	11	2	3	5	2	2	4	2	4	6	1	3	4	1	4	5	1	1	2	3	2	5	2	4	6	2	3	5	2	4	6	1	1	2	3	4	7	2	3	5	3	3	6	4	3	7
2499c1ae-435a-11ec-832e-18813daeb478	885f20c937316bcf17ac5beccf64c0c31e16e9b0	16	1	11	1	2	3	2	2	4	3	3	6	2	1	3	2	2	4	1	1	2	1	1	2	3	3	6	3	2	5	2	2	4	3	3	6	1	1	2	2	2	4	3	2	5	2	1	3
2499c640-435a-11ec-832e-18813daeb478	baa1ec17dc544de3fe33b4169de0cd3d2246a5fc	16	1	11	1	1	2	2	2	4	4	4	8	1	1	2	2	2	4	3	3	6	3	2	5	2	2	4	3	3	6	3	3	6	3	3	6	1	1	2	3	3	6	3	2	5	3	3	6
2499c8ca-435a-11ec-832e-18813daeb478	be7b6af612c937b632f86c5a06bd6ec9c5614623	17	1	11	1	2	3	2	2	4	2	3	5	2	3	5	1	1	2	2	2	4	2	2	4	1	2	3	2	2	4	1	4	5	2	2	4	1	3	4	2	3	5	1	2	3	2	3	5
2499c9a6-435a-11ec-832e-18813daeb478	4438e62cd3dd727ec4ccc0eff3175ef495d1b8e1	17	1	11	2	2	4	2	2	4	4	4	8	2	2	4	2	2	4	2	2	4	3	1	4	3	3	6	4	4	8	3	3	6	3	3	6	1	1	2	3	3	6	2	2	4	2	1	3
2499cdac-435a-11ec-832e-18813daeb478	f80b31eb5c293aa2f1ab4dee6da024ca8fa4c9bf	16	1	11	2	4	6	2	1	3	4	4	8	1	1	2	1	2	3	4	1	5	1	4	5	2	4	6	3	2	5	2	4	6	3	2	5	2	3	5	1	1	2	1	3	4	2	4	6
2499d68a-435a-11ec-832e-18813daeb478	16a4f3aecd297752bdce932267cca2f49b6e2efb	17	1	11	3	3	6	2	1	3	1	1	2	1	1	2	1	3	4	1	1	2	3	4	7	1	2	3	2	4	6	1	2	3	2	2	4	1	1	2	1	1	2	3	1	4	1	4	5
2499d6f8-435a-11ec-832e-18813daeb478	594a10ca7a9bba232dfce156021cc76e77edd916	19	1	11	1	3	4	1	1	2	1	4	5	1	3	4	1	2	3	1	2	3	1	3	4	1	2	3	1	1	2	1	3	4	1	1	2	1	3	4	1	1	2	1	4	5	4	3	7
2499da04-435a-11ec-832e-18813daeb478	f8a3386378e0c1306709802a987398bdab4b23b4	17	1	11	2	2	4	2	2	4	4	4	8	2	2	4	2	2	4	3	4	7	2	4	6	2	2	4	2	2	4	1	3	4	2	2	4	3	3	6	2	2	4	2	3	5	2	2	4
2499dd56-435a-11ec-832e-18813daeb478	3a80b4e2a013a3e34a84a93fa5f985d2550e5eb1	16	1	11	1	1	2	1	2	3	3	3	6	2	2	4	1	3	4	1	1	2	2	3	5	3	2	5	1	2	3	3	3	6	1	3	4	4	4	8	1	2	3	1	1	2	3	4	7
2499e134-435a-11ec-832e-18813daeb478	328e47fb0119d467e44568b9c3217004fa9ce47a	16	1	11	4	1	5	2	4	6	4	2	6	4	1	5	4	1	5	2	4	6	4	1	5	4	3	7	3	4	7	4	3	7	1	4	5	4	1	5	2	4	6	4	1	5	4	3	7
2499e53a-435a-11ec-832e-18813daeb478	4cac34076fbeced119620d48c40626b9de5ffab1	16	1	11	2	1	3	1	2	3	4	3	7	1	1	2	3	2	5	2	3	5	2	1	3	1	1	2	2	3	5	4	4	8	2	3	5	1	1	2	2	3	5	3	2	5	3	2	5
2499e8e6-435a-11ec-832e-18813daeb478	e4e4660a45b1ae586e14c47ee0b5465f22a73ad3	16	1	11	2	2	4	2	2	4	2	2	4	2	2	4	1	1	2	2	2	4	1	3	4	2	2	4	2	2	4	2	2	4	2	2	4	2	3	5	2	2	4	2	2	4	3	3	6
2499e954-435a-11ec-832e-18813daeb478	732c5151a527146fee64c1f475744308e47b931c	17	1	11	1	1	2	2	2	4	4	4	8	1	1	2	1	1	2	1	1	2	3	3	6	2	2	4	1	2	3	2	2	4	1	1	2	3	3	6	1	1	2	2	2	4	4	4	8
2499e9c2-435a-11ec-832e-18813daeb478	3a5f95dd14b927789f32a6ea4496e1a0148a37d6	16	1	11	1	1	2	4	4	8	1	1	2	1	1	2	1	1	2	4	4	8	1	1	2	4	4	8	4	4	8	1	1	2	4	4	8	1	1	2	4	4	8	1	1	2	1	1	2
2499f11a-435a-11ec-832e-18813daeb478	31a4fbcb512dd12bb3c310fe65899309713367b8	16	1	10	2	2	4	2	2	4	4	4	8	2	2	4	1	2	3	2	2	4	3	3	6	2	2	4	2	2	4	2	2	4	2	2	4	2	2	4	3	3	6	2	2	4	3	3	6
2499f19c-435a-11ec-832e-18813daeb478	79ea9a62b84b38988ff7b91c7534c2bb45053089	15	1	10	3	2	5	2	3	5	4	3	7	3	2	5	1	2	3	4	2	6	1	2	3	3	2	5	3	2	5	2	2	4	2	2	4	2	2	4	3	3	6	2	3	5	2	2	4
2499f2c8-435a-11ec-832e-18813daeb478	a76d75ede1e7971e2c25b0ce4da5882dec709774	16	1	10	2	2	4	2	2	4	2	3	5	3	2	5	3	3	6	2	2	4	3	3	6	3	3	6	2	2	4	1	2	3	2	1	3	2	2	4	1	1	2	2	2	4	4	4	8
2499f976-435a-11ec-832e-18813daeb478	582e2780f97b4f6fdfeafa617ef7ea6180bdb317	15	2	10	1	1	2	2	2	4	2	2	4	1	1	2	2	3	5	2	2	4	2	2	4	2	2	4	2	2	4	2	3	5	2	2	4	1	1	2	2	2	4	2	2	4	4	4	8
2499fc28-435a-11ec-832e-18813daeb478	c1161f8f3b251c58cd42d0651f2a8ddfb149f94f	16	1	10	1	1	2	1	2	3	1	2	3	1	1	2	1	1	2	1	2	3	1	1	2	1	2	3	1	2	3	1	2	3	1	2	3	1	1	2	2	4	6	1	1	2	3	2	5
249a00f6-435a-11ec-832e-18813daeb478	eaa65f861775df8dd3ba7c66b0fe828823bd5146	15	2	10	2	3	5	1	2	3	4	4	8	2	2	4	2	2	4	3	3	6	2	2	4	3	4	7	2	2	4	3	3	6	1	3	4	1	1	2	2	3	5	2	2	4	4	4	8
249a0646-435a-11ec-832e-18813daeb478	4a71a5e4a89bf632eb9baa4cf181dc883b998f23	15	2	10	2	1	3	1	3	4	3	3	6	4	1	5	2	1	3	2	4	6	3	1	4	3	3	6	1	4	5	3	2	5	1	4	5	3	2	5	2	4	6	4	2	6	2	3	5
249a0ab0-435a-11ec-832e-18813daeb478	628e850f5a397832fdb7ea816c295be3887b0344	16	1	10	2	2	4	1	2	3	3	3	6	2	2	4	3	3	6	3	3	6	3	3	6	3	3	6	4	4	8	2	2	4	2	2	4	3	2	5	3	3	6	3	3	6	3	3	6
249a0dbc-435a-11ec-832e-18813daeb478	076cfcd302439308b4bd5a3d70510b9c81e2079c	16	1	10	1	1	2	1	2	3	3	4	7	3	2	5	1	1	2	1	2	3	2	2	4	2	3	5	1	2	3	1	3	4	2	4	6	1	1	2	1	4	5	2	1	3	3	3	6
249a0e66-435a-11ec-832e-18813daeb478	079cc0ab3885458126781f794dfcbb3c4b0eb5ad	15	1	10	3	3	6	1	1	2	2	2	4	1	1	2	1	2	3	2	2	4	1	1	2	3	4	7	1	1	2	1	2	3	2	1	3	2	2	4	2	2	4	1	1	2	3	3	6
249a0ed4-435a-11ec-832e-18813daeb478	56a34b89bcbdf2cfb92a4cc0cbeb89a6ea146e6d	16	1	10	2	2	4	3	3	6	4	4	8	2	2	4	4	4	8	3	4	7	3	4	7	3	4	7	3	4	7	4	4	8	3	3	6	4	4	8	3	3	6	2	2	4	4	4	8
249a0fce-435a-11ec-832e-18813daeb478	01888afa881eecf1810b0f1e0d2c3bb5c3cd0378	16	1	10	3	2	5	1	2	3	2	2	4	2	1	3	1	1	2	2	3	5	3	2	5	2	2	4	1	2	3	2	1	3	2	2	4	1	1	2	1	3	4	2	1	3	2	1	3
249a12da-435a-11ec-832e-18813daeb478	057fa1d2568cd142f1968217ceafae7c17ab99d6	15	2	10	3	2	5	1	2	3	3	4	7	1	1	2	2	2	4	2	2	4	2	2	4	2	2	4	4	4	8	2	3	5	1	2	3	1	1	2	1	3	4	3	2	5	3	2	5
249a133e-435a-11ec-832e-18813daeb478	cf9664096cf0adbbdfd72f0980ebdc5e53162702	15	2	10	1	1	2	3	4	7	1	1	2	1	1	2	2	1	3	3	4	7	1	1	2	2	3	5	2	3	5	1	1	2	3	4	7	1	1	2	3	4	7	1	1	2	2	1	3
249a1aaa-435a-11ec-832e-18813daeb478	4d5ea6c0641f0ba621d573e1aa91e8d10f2b697a	15	1	10	2	2	4	2	2	4	3	3	6	1	1	2	2	2	4	2	2	4	1	1	2	2	2	4	2	2	4	2	2	4	2	2	4	1	1	2	2	2	4	3	1	4	3	3	6
249a1f50-435a-11ec-832e-18813daeb478	04aa92e3fe2f03e61b81a738d2e92cf1e861d5f3	15	2	10	2	1	3	1	3	4	2	3	5	1	1	2	2	4	6	2	3	5	2	2	4	1	2	3	1	3	4	1	2	3	1	3	4	2	2	4	1	3	4	2	1	3	3	4	7
249a24a0-435a-11ec-832e-18813daeb478	f6531543024af3c0da4e4d806fee84cf8be20921	15	2	10	2	3	5	1	1	2	3	3	6	2	2	4	1	1	2	1	1	2	1	2	3	1	2	3	1	1	2	3	3	6	1	2	3	1	2	3	1	2	3	2	2	4	4	4	8
249a257c-435a-11ec-832e-18813daeb478	082fa48770e0860e850624e92d6a3e0a1b4b8b82	16	2	10	1	1	2	1	2	3	3	3	6	3	1	4	1	1	2	4	4	8	1	1	2	2	1	3	3	1	4	1	1	2	1	1	2	3	1	4	1	1	2	1	1	2	4	4	8
249a26f8-435a-11ec-832e-18813daeb478	f480b904fab35a686e179ad93cc96eb7f0a2195c	15	2	10	2	3	5	4	4	8	4	4	8	1	1	2	1	2	3	3	4	7	1	1	2	3	4	7	4	3	7	1	1	2	1	2	3	1	1	2	4	3	7	2	1	3	3	3	6
249a2aea-435a-11ec-832e-18813daeb478	6a04aafb77ed91cf7438cc63d5245af37720d1ec	15	1	10	2	1	3	1	2	3	4	4	8	2	1	3	1	1	2	4	4	8	1	1	2	1	1	2	3	4	7	2	2	4	1	2	3	2	1	3	1	1	2	2	1	3	1	1	2
249a3602-435a-11ec-832e-18813daeb478	ffc18e7f16fc11dce2599b9204b29c91d2cec8b0	15	1	10	2	3	5	2	2	4	4	4	8	4	2	6	2	4	6	2	3	5	3	1	4	2	4	6	2	3	5	4	4	8	2	2	4	1	1	2	3	3	6	3	3	6	3	3	6
249a3670-435a-11ec-832e-18813daeb478	2267835e6c021b897a56cb5b185c690f28a1d1c1	15	1	10	1	1	2	2	2	4	1	1	2	1	2	3	2	4	6	3	2	5	1	2	3	2	4	6	2	4	6	1	2	3	2	2	4	1	2	3	2	2	4	1	2	3	3	4	7
249a37b0-435a-11ec-832e-18813daeb478	a1ffef70a3184c61838f92742cce8bfc99f47665	15	2	10	2	2	4	1	1	2	2	2	4	1	1	2	1	1	2	3	3	6	2	2	4	2	2	4	1	1	2	2	2	4	1	1	2	1	1	2	1	1	2	1	1	2	3	3	6
249a3bac-435a-11ec-832e-18813daeb478	e21ea2565dc263797df70fd1890f5014e76d1915	16	2	10	2	1	3	2	3	5	4	4	8	2	1	3	4	4	8	2	4	6	2	2	4	3	4	7	2	3	5	4	4	8	2	4	6	3	2	5	2	3	5	2	2	4	3	3	6
249a3c1a-435a-11ec-832e-18813daeb478	438ab8917a57a6d1eb934e26981245a4a5f2ef5c	15	2	10	2	2	4	2	2	4	3	3	6	2	2	4	2	2	4	1	2	3	2	2	4	2	2	4	2	2	4	3	3	6	2	2	4	2	3	5	2	2	4	2	2	4	3	3	6
249a466a-435a-11ec-832e-18813daeb478	c4f7486f3b77f4970019650076678e11325fab10	15	2	10	1	2	3	1	2	3	1	3	4	4	2	6	1	1	2	2	2	4	1	2	3	1	2	3	1	2	3	2	2	4	1	2	3	1	2	3	2	2	4	1	2	3	1	3	4
249a496c-435a-11ec-832e-18813daeb478	9e056901e26e95b85de776073d1a1729d8835566	16	1	10	1	1	2	2	2	4	2	2	4	1	1	2	1	2	3	1	1	2	1	1	2	1	1	2	2	2	4	1	1	2	2	2	4	1	1	2	2	3	5	1	1	2	3	3	6
249a5088-435a-11ec-832e-18813daeb478	12e90d8f5fa86513f28cc0e8a2cc38cdd149cd6f	15	2	10	2	2	4	1	2	3	4	4	8	3	3	6	4	4	8	1	1	2	4	4	8	4	4	8	1	2	3	4	4	8	1	2	3	4	4	8	1	1	2	4	4	8	4	4	8
249a51e6-435a-11ec-832e-18813daeb478	8c18de09153f2ddeb676ecdbdbffbc2a4c1fba4c	15	2	10	1	1	2	2	3	5	4	4	8	2	1	3	3	3	6	2	4	6	4	4	8	3	4	7	4	4	8	3	3	6	2	3	5	1	1	2	2	3	5	1	1	2	4	4	8
249a5402-435a-11ec-832e-18813daeb478	4e39d819fa7c1027d146e05768ab7f9aa7c58a14	14	2	10	2	2	4	1	2	3	4	4	8	2	2	4	1	1	2	1	2	3	2	3	5	2	2	4	1	2	3	2	2	4	1	1	2	2	3	5	1	1	2	2	1	3	4	4	8
249a5de4-435a-11ec-832e-18813daeb478	3500500ca715e8f1e4a997b85b5c9312b6991d27	16	2	10	3	2	5	2	3	5	2	2	4	2	1	3	1	2	3	3	3	6	3	3	6	1	1	2	2	2	4	2	2	4	2	2	4	3	3	6	2	3	5	3	2	5	2	2	4
249a5f24-435a-11ec-832e-18813daeb478	96b49328adb4828bee1e1a8c6aa175d07adc2102	15	2	10	2	2	4	4	4	8	1	1	2	1	1	2	3	3	6	4	4	8	1	1	2	3	3	6	4	4	8	2	2	4	2	2	4	1	1	2	4	4	8	1	1	2	3	3	6
249a621c-435a-11ec-832e-18813daeb478	7b110cebffed683f7a6872f7d230efbd029b963b	16	2	10	1	2	3	1	3	4	4	2	6	1	1	2	1	3	4	1	3	4	1	2	3	1	2	3	1	3	4	1	2	3	1	3	4	1	1	2	2	4	6	1	3	4	4	2	6
249a6280-435a-11ec-832e-18813daeb478	ae738f708198322c298b4f445662a9d3b7b7614c	15	1	10	2	2	4	2	2	4	2	4	6	1	1	2	1	1	2	3	3	6	2	2	4	1	1	2	3	3	6	2	3	5	2	2	4	2	3	5	2	2	4	1	2	3	3	3	6
249a6302-435a-11ec-832e-18813daeb478	a8dbb7a3c8e5c69c2b774a687bc8e97f1d82dd78	15	2	10	1	2	3	1	2	3	1	4	5	1	2	3	1	1	2	1	2	3	2	4	6	2	2	4	2	2	4	4	4	8	2	2	4	1	1	2	1	1	2	2	2	4	3	3	6
249a65e6-435a-11ec-832e-18813daeb478	32db2ca20338806d192a5a22a0f76c9e0af0564c	15	2	10	1	3	4	1	2	3	4	4	8	1	4	5	4	4	8	2	2	4	1	1	2	2	4	6	3	4	7	1	4	5	1	1	2	1	4	5	4	2	6	2	2	4	2	2	4
249a704a-435a-11ec-832e-18813daeb478	624ae2ab08a31204e9fd49245fc536e56a54d516	15	2	10	1	1	2	2	1	3	4	1	5	1	1	2	2	1	3	1	1	2	1	1	2	1	1	2	4	1	5	1	1	2	1	1	2	2	1	3	2	1	3	2	1	3	2	4	6
249a70b8-435a-11ec-832e-18813daeb478	1ac2d2f3028e440bc9711a979a12de4b11efaa07	15	2	10	2	2	4	1	1	2	3	3	6	2	3	5	4	4	8	2	2	4	3	3	6	2	2	4	2	2	4	3	3	6	2	2	4	3	3	6	3	3	6	2	2	4	3	3	6
249a82d8-435a-11ec-832e-18813daeb478	ad6b357f99233ba99fddddebff8c9b6b5eac77e0	16	1	10	3	4	7	2	2	4	2	3	5	3	2	5	2	3	5	3	3	6	1	1	2	2	2	4	3	3	6	3	3	6	2	4	6	2	2	4	3	2	5	2	2	4	4	4	8
249a874c-435a-11ec-832e-18813daeb478	ea55b382a72c368ac6d1fda2cc267db3fdc99224	15	1	10	2	2	4	2	2	4	3	3	6	2	2	4	1	3	4	3	2	5	2	1	3	2	4	6	2	3	5	4	4	8	3	3	6	2	2	4	4	4	8	2	2	4	3	3	6
249a881e-435a-11ec-832e-18813daeb478	8b458e0f1d971f2c63d28d7e50fba406d90912c8	15	2	10	2	4	6	1	2	3	4	4	8	2	2	4	1	4	5	1	2	3	2	4	6	1	3	4	1	2	3	2	3	5	1	1	2	3	4	7	3	2	5	2	4	6	1	1	2
249a8bfc-435a-11ec-832e-18813daeb478	a19a75e4fd6f59fc6b6180fcb1ddace0fef85546	15	2	10	1	1	2	2	3	5	2	2	4	1	1	2	3	2	5	3	3	6	1	1	2	3	3	6	2	3	5	2	2	4	3	3	6	1	1	2	4	4	8	1	1	2	3	2	5
249a90f2-435a-11ec-832e-18813daeb478	12f49d2546f1dcdcd9e89a5b7c979c52df091957	15	2	10	2	2	4	1	2	3	3	3	6	2	2	4	1	1	2	2	2	4	2	2	4	4	4	8	1	1	2	2	2	4	1	2	3	2	1	3	2	2	4	2	2	4	4	4	8
249a9160-435a-11ec-832e-18813daeb478	5d240324cd69c6eeb7e1e1e748a04612961a60a2	15	1	10	3	3	6	2	2	4	4	4	8	2	2	4	3	3	6	1	1	2	2	2	4	3	3	6	3	3	6	4	4	8	2	2	4	2	2	4	2	2	4	4	4	8	4	4	8
249a943a-435a-11ec-832e-18813daeb478	d95a39765581ccf1be0b034051620b4d82212b0b	16	2	10	1	1	2	2	2	4	4	4	8	1	1	2	1	1	2	4	4	8	1	1	2	1	1	2	1	1	2	2	2	4	2	2	4	1	1	2	1	1	2	1	1	2	1	1	2
249a9fac-435a-11ec-832e-18813daeb478	c194d868c3ccfe3f61c95afd39f479afdcea42dd	15	1	10	2	2	4	2	2	4	4	4	8	2	2	4	3	3	6	1	1	2	2	2	4	2	2	4	3	3	6	2	2	4	1	1	2	1	1	2	2	2	4	1	1	2	2	2	4
249aaa1a-435a-11ec-832e-18813daeb478	3c6dd8d86bb0e6764370eee1f00ae7251eae310b	16	1	10	2	2	4	1	2	3	4	4	8	2	2	4	1	2	3	2	2	4	2	3	5	1	1	2	2	3	5	2	2	4	2	2	4	2	2	4	2	2	4	2	2	4	1	1	2
249ab2d0-435a-11ec-832e-18813daeb478	84efa1c00a3404c977de05e3c613278f29140faf	15	1	10	3	2	5	2	3	5	4	4	8	3	2	5	2	3	5	1	2	3	4	4	8	2	4	6	3	4	7	2	4	6	2	4	6	4	4	8	2	4	6	2	4	6	3	2	5
249ab424-435a-11ec-832e-18813daeb478	c5b90ef974f259dad95d2b5a98c8a961bff4700b	16	2	10	3	3	6	4	2	6	4	4	8	1	4	5	2	4	6	4	2	6	2	4	6	2	3	5	4	4	8	3	4	7	4	4	8	4	4	8	4	4	8	2	2	4	3	1	4
249abb40-435a-11ec-832e-18813daeb478	8d1043808d62fe04f43669686779d5eff8814326	15	1	10	1	2	3	2	3	5	4	4	8	2	1	3	2	1	3	3	4	7	2	1	3	2	3	5	1	1	2	3	4	7	2	2	4	1	1	2	3	3	6	1	1	2	2	2	4
249abcf8-435a-11ec-832e-18813daeb478	451f535d9fecf9ca5c897d2cfe8e2dacb59d3176	15	2	10	2	2	4	2	3	5	1	2	3	2	1	3	1	1	2	4	4	8	2	2	4	1	2	3	2	4	6	1	2	3	3	4	7	1	3	4	2	3	5	1	2	3	1	1	2
249abd66-435a-11ec-832e-18813daeb478	21844533958dbbf3371b8bfb1538f26fbdc84810	15	2	10	2	1	3	1	2	3	4	2	6	2	1	3	3	2	5	1	1	2	4	1	5	3	2	5	1	1	2	3	1	4	1	3	4	4	1	5	1	3	4	4	1	5	3	4	7
249ac216-435a-11ec-832e-18813daeb478	9778c9b8fd5442af06ab46b97fe94d1d7dfbbb34	15	2	10	1	2	3	3	3	6	3	3	6	2	1	3	2	3	5	4	4	8	2	3	5	2	3	5	3	3	6	2	3	5	3	4	7	1	1	2	3	4	7	2	2	4	3	3	6
249ac360-435a-11ec-832e-18813daeb478	a8a15d034af4f42e7ac1c85b1689b5ce7cafc05a	15	2	10	1	1	2	2	4	6	1	2	3	1	1	2	1	2	3	4	4	8	1	2	3	3	4	7	4	3	7	2	2	4	3	4	7	1	1	2	4	4	8	2	2	4	3	3	6
249ac3ce-435a-11ec-832e-18813daeb478	05ef4e6e33c246c1808a10f89949fc75dc67239c	15	2	10	3	2	5	2	2	4	4	4	8	3	2	5	2	3	5	1	1	2	4	3	7	2	2	4	1	1	2	3	3	6	1	2	3	3	2	5	1	2	3	4	4	8	3	3	6
249ac662-435a-11ec-832e-18813daeb478	99a44f6fdaed2c99ebc47013b18db67a559d57be	15	1	10	2	2	4	1	2	3	3	3	6	3	2	5	2	3	5	1	1	2	3	3	6	3	3	6	3	3	6	2	2	4	2	2	4	4	4	8	2	2	4	3	2	5	3	3	6
249ac6da-435a-11ec-832e-18813daeb478	be99e704a597612380e643a1ab135eba14c610ff	15	1	10	1	1	2	2	2	4	2	2	4	1	1	2	1	1	2	2	2	4	1	1	2	1	2	3	1	1	2	1	1	2	4	4	8	1	1	2	4	4	8	1	1	2	2	2	4
249acfd6-435a-11ec-832e-18813daeb478	2e84330b0b4b44f00f6633255bfc141f10d0f9b3	16	1	10	4	4	8	2	2	4	4	4	8	2	2	4	1	1	2	2	2	4	4	4	8	4	4	8	4	4	8	4	4	8	4	4	8	4	4	8	2	2	4	4	4	8	3	3	6
249ad422-435a-11ec-832e-18813daeb478	96f8d5c14823ae2079e7412d295d704b049bd496	16	1	10	2	2	4	2	2	4	3	3	6	3	3	6	2	3	5	4	4	8	3	3	6	4	4	8	2	3	5	4	4	8	1	3	4	3	3	6	1	2	3	3	3	6	3	4	7
249ad6de-435a-11ec-832e-18813daeb478	a6a653ff60576ead5acd14c9a40b3e0632ba0b2b	15	2	10	1	2	3	2	2	4	4	4	8	2	3	5	2	4	6	1	1	2	1	2	3	4	4	8	1	1	2	4	4	8	2	2	4	1	1	2	3	3	6	2	2	4	4	4	8
249ad85a-435a-11ec-832e-18813daeb478	3ce7988c682fe7fbf745c650e0388780833e8f64	15	2	10	3	3	6	2	1	3	4	4	8	2	2	4	2	2	4	1	1	2	3	3	6	3	3	6	1	1	2	3	3	6	1	1	2	1	1	2	2	2	4	4	4	8	3	3	6
249adbe8-435a-11ec-832e-18813daeb478	b61487fef6b01b35069a8ebc3e8fd0f9c9a5e621	15	2	10	4	4	8	1	2	3	4	4	8	3	3	6	2	4	6	2	1	3	3	3	6	2	4	6	1	1	2	2	3	5	1	1	2	2	2	4	2	2	4	2	3	5	2	4	6
249ae426-435a-11ec-832e-18813daeb478	01e13fa80c3a0d19e7dd5fdead7182e05506079e	15	1	10	2	2	4	2	3	5	3	3	6	2	2	4	2	2	4	3	3	6	2	2	4	3	3	6	3	3	6	2	2	4	3	3	6	3	3	6	3	2	5	2	2	4	3	3	6
249ae4ee-435a-11ec-832e-18813daeb478	518adf4e0c2fdeb2dbbe44da5f02a039c8e13ede	15	1	10	2	2	4	1	1	2	3	3	6	1	1	2	3	3	6	1	1	2	1	1	2	3	3	6	4	4	8	3	3	6	2	2	4	1	1	2	2	2	4	1	1	2	3	3	6
249ae958-435a-11ec-832e-18813daeb478	e37c1b9593996ad316a6b9631ae70e34456fd8e4	16	1	10	2	2	4	2	2	4	4	4	8	2	2	4	2	2	4	2	2	4	2	2	4	2	2	4	1	1	2	3	3	6	1	1	2	2	2	4	2	2	4	2	3	5	1	1	2
249aeb56-435a-11ec-832e-18813daeb478	195177bb71102472baee7dabe39a2a4fa179421d	15	1	10	1	1	2	2	2	4	3	3	6	1	1	2	3	3	6	2	2	4	2	2	4	3	3	6	3	3	6	2	2	4	2	2	4	1	1	2	1	1	2	1	1	2	4	4	8
249aeda4-435a-11ec-832e-18813daeb478	421ab5b13b734050a754e729339455fa9301b704	15	2	10	2	2	4	2	2	4	3	3	6	4	4	8	2	2	4	2	2	4	4	4	8	4	4	8	4	4	8	3	3	6	2	2	4	3	3	6	2	2	4	4	3	7	3	3	6
249af1a0-435a-11ec-832e-18813daeb478	529c4b2fbd347704cb2fd7e44308a3f3dfc3cd29	15	2	10	2	2	4	1	2	3	4	4	8	4	2	6	1	1	2	1	3	4	3	4	7	2	2	4	1	2	3	2	2	4	1	2	3	3	3	6	1	3	4	2	2	4	3	2	5
249af40c-435a-11ec-832e-18813daeb478	a10f717565115090dd47df45b755d002c68840ba	15	2	10	1	2	3	3	3	6	2	4	6	1	2	3	2	3	5	3	3	6	1	2	3	4	4	8	4	4	8	1	1	2	4	3	7	1	2	3	3	3	6	1	2	3	3	3	6
249af484-435a-11ec-832e-18813daeb478	6c8a6256f292f86e597bf097fd9ba23f1e6d22ca	15	2	10	1	2	3	3	2	5	3	2	5	1	2	3	1	2	3	2	3	5	1	2	3	1	1	2	3	3	6	2	2	4	3	3	6	1	1	2	3	3	6	2	2	4	2	2	4
249af5b0-435a-11ec-832e-18813daeb478	74d2b35a8810b37af4c04474727232d42dc80386	15	1	10	2	1	3	1	2	3	3	3	6	2	1	3	1	2	3	1	3	4	3	2	5	3	3	6	1	3	4	2	2	4	1	2	3	3	2	5	1	3	4	3	1	4	3	1	4
249af614-435a-11ec-832e-18813daeb478	acccc7beab6922600597bb47c6ea09c63ca111f7	15	2	10	2	1	3	1	1	2	4	1	5	3	1	4	1	1	2	1	1	2	2	1	3	2	2	4	4	1	5	4	1	5	1	1	2	2	1	3	1	1	2	2	1	3	2	1	3
249af93e-435a-11ec-832e-18813daeb478	6d6fc0b56b87c84ced34eea3cdbf37624a63fe17	16	1	10	4	1	5	1	2	3	1	2	3	4	1	5	4	2	6	1	3	4	4	1	5	4	4	8	4	3	7	4	4	8	1	4	5	4	1	5	1	4	5	4	1	5	4	1	5
249afaa6-435a-11ec-832e-18813daeb478	7077bde6362e748ba2f8da1d94b1b00591d067bb	15	2	10	3	4	7	2	1	3	4	4	8	4	4	8	1	4	5	2	1	3	1	4	5	2	2	4	2	2	4	4	4	8	1	1	2	4	4	8	1	1	2	4	4	8	1	4	5
249afc36-435a-11ec-832e-18813daeb478	fdf9ae156794122c4d7cd20bab08379695426271	15	2	10	2	2	4	2	2	4	3	2	5	1	1	2	3	3	6	2	2	4	1	1	2	3	3	6	3	3	6	2	2	4	2	2	4	1	1	2	4	4	8	2	2	4	4	4	8
249afe98-435a-11ec-832e-18813daeb478	0718f0f503a9a967baf28ae07df8d886ba67b5dd	16	2	10	4	4	8	2	1	3	3	3	6	2	4	6	1	1	2	1	1	2	1	1	2	1	1	2	1	1	2	1	1	2	1	1	2	1	1	2	2	1	3	2	2	4	2	2	4
249b02b2-435a-11ec-832e-18813daeb478	995a6bcd556540214bd2e2352f4539c23d470fd4	16	2	10	3	3	6	2	2	4	3	3	6	2	2	4	2	2	4	2	2	4	2	3	5	2	2	4	2	2	4	3	3	6	2	2	4	2	3	5	2	2	4	2	3	5	3	3	6
249b0ed8-435a-11ec-832e-18813daeb478	872971d0a8768c56cff3fd38eed4691b640bbde4	15	1	10	2	2	4	2	2	4	4	4	8	2	2	4	2	2	4	2	2	4	3	3	6	4	4	8	2	2	4	4	4	8	2	2	4	3	3	6	2	2	4	2	2	4	4	4	8
249b1d38-435a-11ec-832e-18813daeb478	33562b3b60c6faf6cb2c2c35ba13ea1748e7643a	15	2	10	1	2	3	1	1	2	2	4	6	1	2	3	2	2	4	1	1	2	1	3	4	2	2	4	1	1	2	1	2	3	1	1	2	2	2	4	2	2	4	1	2	3	3	3	6
249b27ce-435a-11ec-832e-18813daeb478	9ff73d947c614e87d3307d5add015ff8422825fa	15	1	10	1	1	2	3	3	6	2	2	4	1	1	2	1	1	2	4	4	8	1	1	2	1	1	2	3	3	6	1	1	2	4	4	8	1	1	2	4	4	8	1	1	2	1	1	2
249b2abc-435a-11ec-832e-18813daeb478	22fd08a379bfc11cd290c67e14bf2df87194889d	15	2	10	2	3	5	3	2	5	2	2	4	2	2	4	1	1	2	4	4	8	1	2	3	2	2	4	3	3	6	1	1	2	2	1	3	3	3	6	4	3	7	1	3	4	2	2	4
249b2c4c-435a-11ec-832e-18813daeb478	6527c4ee08109e67931947d1eece8cc64846a5f6	15	2	10	1	2	3	4	2	6	4	4	8	1	1	2	4	4	8	2	2	4	1	2	3	4	4	8	4	2	6	4	4	8	3	2	5	2	2	4	2	2	4	2	3	5	4	4	8
249b2e5e-435a-11ec-832e-18813daeb478	7eb397936dd1320826eda14f6fd87c2a4a7541ee	17	2	10	2	2	4	2	3	5	3	3	6	1	1	2	2	2	4	3	3	6	1	2	3	1	1	2	2	2	4	1	3	4	2	2	4	1	2	3	4	4	8	1	2	3	1	1	2
249b3282-435a-11ec-832e-18813daeb478	5bf24ce29661d232497a1931782792c5da50f0a3	16	2	10	3	3	6	2	1	3	3	4	7	2	2	4	3	4	7	2	2	4	3	3	6	2	2	4	2	2	4	2	2	4	2	2	4	2	2	4	2	2	4	2	2	4	3	3	6
24e1b14a-4511-11ec-832e-18813daeb478	4093f9eb4b12710a83d2f43a6e54d7d6da2f1406	12	1	7	1	1	2	1	2	3	3	3	6	1	1	2	1	1	2	3	3	6	3	3	6	2	3	5	3	3	6	2	3	5	3	3	6	1	1	2	1	2	3	1	1	2	3	2	5
24e1b6fe-4511-11ec-832e-18813daeb478	dc5c84d6b33b123dc3fe5a39d627a173032fc579	12	1	7	1	1	2	2	2	4	4	4	8	1	1	2	2	1	3	2	2	4	1	1	2	1	1	2	4	4	8	3	3	6	4	3	7	2	3	5	2	2	4	2	4	6	4	1	5
24e1cd24-4511-11ec-832e-18813daeb478	e54e241b4db5fa086565cd0851e3f985c04a0538	12	1	7	3	2	5	3	3	6	3	3	6	3	3	6	2	2	4	1	2	3	3	3	6	2	2	4	2	3	5	3	3	6	2	2	4	2	2	4	2	2	4	2	2	4	4	3	7
24e1dec2-4511-11ec-832e-18813daeb478	9ad58e259dc423b90818d87bc3a2b01e5d238e95	13	1	7	2	2	4	2	2	4	4	4	8	2	1	3	1	1	2	2	3	5	1	2	3	2	2	4	3	2	5	2	2	4	2	2	4	2	1	3	2	2	4	2	2	4	3	4	7
24e1e778-4511-11ec-832e-18813daeb478	e30b9271cefab01140c93e019153a00de88a08c9	12	2	7	1	1	2	2	2	4	3	3	6	2	2	4	3	3	6	2	2	4	1	1	2	2	2	4	1	1	2	3	3	6	1	1	2	1	1	2	1	1	2	1	1	2	4	4	8
24e1f344-4511-11ec-832e-18813daeb478	abbe7c781d692fbc6e0cbfc337d2c7e9e0303e75	12	2	7	1	1	2	2	2	4	2	3	5	1	1	2	2	4	6	3	3	6	1	4	5	4	4	8	4	4	8	3	4	7	3	3	6	1	1	2	2	2	4	1	2	3	1	3	4
24e1fa7e-4511-11ec-832e-18813daeb478	3ce10ab646b4e41104db7f1640671d63cad7b493	13	1	7	1	2	3	2	2	4	2	3	5	1	2	3	1	2	3	4	4	8	1	2	3	2	2	4	4	4	8	1	2	3	3	3	6	1	1	2	1	1	2	1	1	2	3	3	6
24e2064a-4511-11ec-832e-18813daeb478	fc7a684d48b9644833d34152b832d06e14a58082	12	2	7	1	1	2	1	2	3	4	4	8	1	1	2	1	2	3	1	1	2	1	3	4	4	4	8	1	4	5	1	3	4	2	2	4	1	2	3	1	2	3	1	2	3	4	4	8
24e20866-4511-11ec-832e-18813daeb478	4bc2c0d3acda8bdb805805a35b7747774729c34f	13	2	7	2	3	5	3	2	5	2	2	4	2	4	6	2	4	6	3	3	6	1	3	4	3	3	6	3	3	6	3	2	5	3	3	6	1	4	5	3	3	6	1	4	5	3	3	6
24e20a8c-4511-11ec-832e-18813daeb478	25fc05b0d3a8d55d9bfa861dd3d793f0c7648e9f	13	1	7	2	2	4	2	2	4	2	2	4	2	2	4	2	2	4	2	2	4	1	2	3	2	4	6	2	4	6	1	2	3	2	2	4	1	2	3	2	2	4	1	1	2	4	4	8
24e20c08-4511-11ec-832e-18813daeb478	dec1020bdf579cae045e820c34f6c933783da378	13	1	7	2	2	4	2	2	4	3	2	5	1	1	2	2	2	4	2	2	4	1	1	2	3	2	5	1	3	4	2	2	4	2	2	4	1	1	2	2	2	4	1	1	2	3	3	6
24e2150e-4511-11ec-832e-18813daeb478	3a2393c041b2c1c802c9ed42abff75b3817abee8	13	2	7	1	3	4	4	1	5	2	1	3	1	3	4	3	1	4	4	1	5	1	1	2	1	4	5	4	1	5	1	1	2	4	1	5	1	1	2	2	1	3	1	4	5	2	4	6
24e21b76-4511-11ec-832e-18813daeb478	063475949ca4b9148f4b4b430f71d31bfca470e2	12	1	7	2	2	4	1	1	2	3	3	6	4	2	6	2	2	4	1	1	2	2	2	4	3	3	6	3	3	6	3	3	6	1	2	3	1	1	2	1	1	2	2	2	4	4	4	8
24e222a6-4511-11ec-832e-18813daeb478	c0df8b32e75414a04d3403c23a55f028c2377096	12	1	7	1	1	2	1	1	2	3	3	6	2	3	5	2	2	4	4	4	8	4	4	8	4	4	8	3	3	6	3	3	6	2	2	4	2	2	4	2	3	5	3	3	6	4	4	8
24e223f0-4511-11ec-832e-18813daeb478	3c0557697301753492a627b591640da63d5f81af	13	2	7	1	1	2	1	1	2	2	2	4	1	2	3	1	1	2	2	2	4	2	2	4	2	2	4	3	3	6	2	2	4	1	1	2	1	1	2	1	1	2	1	1	2	3	3	6
24e224cc-4511-11ec-832e-18813daeb478	aaf181d3b81f2bb407adebaa1b8741695d862d0d	12	2	7	2	1	3	1	3	4	1	2	3	1	2	3	1	4	5	1	4	5	1	2	3	1	2	3	1	3	4	1	3	4	1	4	5	1	2	3	1	3	4	1	3	4	4	3	7
24e2251c-4511-11ec-832e-18813daeb478	5f493cd369ae0590cadb02917c53e39a0f97d069	12	2	7	3	1	4	2	4	6	4	4	8	3	1	4	1	4	5	2	4	6	1	3	4	2	4	6	1	4	5	1	2	3	2	3	5	4	4	8	3	4	7	2	2	4	4	4	8
24e23354-4511-11ec-832e-18813daeb478	9282235225dfe6ca42ba0c90a7cf9230317cb3bf	13	2	7	3	2	5	2	2	4	2	4	6	3	2	5	2	4	6	2	3	5	3	4	7	2	4	6	1	3	4	2	4	6	2	3	5	4	4	8	2	3	5	1	2	3	4	4	8
24e239f8-4511-11ec-832e-18813daeb478	f717cd3f3316f6413dc4d435a0c51e4147d16642	13	1	8	2	1	3	2	2	4	3	3	6	2	2	4	1	1	2	3	3	6	2	2	4	3	3	6	4	4	8	3	3	6	2	2	4	3	3	6	1	1	2	1	1	2	2	2	4
24e2439e-4511-11ec-832e-18813daeb478	43f79a4cd8c34aedb9e90f683a3ce8ecc29ce19d	13	2	8	2	3	5	2	2	4	2	3	5	2	2	4	2	2	4	3	3	6	3	3	6	3	3	6	2	2	4	2	3	5	2	2	4	3	3	6	2	2	4	2	3	5	4	4	8
24e245ba-4511-11ec-832e-18813daeb478	b812780c326995767b07f9ad77dc584a70117ee8	13	2	8	2	2	4	4	4	8	2	2	4	1	1	2	1	1	2	4	4	8	1	1	2	4	4	8	2	2	4	2	2	4	4	4	8	1	2	3	3	3	6	1	1	2	1	1	2
24e24bfa-4511-11ec-832e-18813daeb478	40cbb2c3268eb84877bf36a2b3d4a3a3e1157478	14	1	8	1	1	2	2	2	4	4	4	8	2	2	4	1	1	2	3	3	6	3	2	5	3	3	6	4	4	8	2	2	4	4	3	7	2	2	4	4	4	8	1	1	2	2	2	4
24e24c90-4511-11ec-832e-18813daeb478	8257f0e658429e396cf246074cf16e90615c2d60	14	1	8	2	2	4	2	2	4	2	2	4	2	2	4	3	3	6	2	2	4	1	1	2	2	2	4	3	3	6	2	2	4	3	2	5	1	1	2	4	4	8	2	2	4	3	3	6
24e24f92-4511-11ec-832e-18813daeb478	d31ab5e49d92f61a10b82b0601c8a21e68c064ec	14	1	8	1	1	2	2	2	4	3	2	5	1	1	2	2	3	5	1	2	3	2	3	5	2	2	4	1	3	4	3	2	5	1	3	4	1	2	3	1	2	3	3	2	5	2	2	4
24e251ae-4511-11ec-832e-18813daeb478	636e4aa3f0cb5c4655f8363847c698a88c854a15	13	2	8	1	1	2	2	2	4	4	4	8	1	1	2	2	2	4	2	2	4	2	1	3	4	4	8	3	2	5	2	2	4	2	2	4	1	1	2	2	2	4	1	1	2	4	4	8
24e25654-4511-11ec-832e-18813daeb478	3d7e80c2af64eab834e5ca1aec9550bfaca104a6	13	2	8	1	1	2	2	3	5	2	3	5	2	1	3	1	1	2	3	3	6	1	2	3	1	1	2	2	3	5	2	2	4	4	3	7	3	1	4	3	3	6	2	2	4	3	2	5
24e25c58-4511-11ec-832e-18813daeb478	902a9adc5d40247a089b41e941a8076f2ef1fb1c	13	1	8	4	1	5	1	4	5	4	1	5	4	1	5	1	2	3	1	4	5	4	1	5	1	2	3	1	4	5	1	4	5	1	4	5	3	1	4	2	4	6	4	1	5	3	1	4
24e25dd4-4511-11ec-832e-18813daeb478	490106e7100e7ebf38cbded3756d081c48f2563a	13	1	8	1	1	2	2	3	5	3	3	6	2	2	4	2	2	4	2	2	4	3	2	5	2	3	5	2	2	4	2	2	4	2	2	4	2	2	4	2	2	4	2	2	4	3	3	6
24e2672a-4511-11ec-832e-18813daeb478	2d7c96724bac47899da605f8be5034b84f183b92	14	1	8	3	3	6	2	2	4	2	2	4	1	3	4	4	3	7	2	3	5	1	3	4	3	3	6	3	3	6	1	2	3	2	2	4	1	1	2	3	3	6	2	2	4	3	3	6
24e26acc-4511-11ec-832e-18813daeb478	ed5265bef9ad398caf395d8574f6be73e17a64bb	13	1	8	1	3	4	2	2	4	2	3	5	2	3	5	2	3	5	2	3	5	1	3	4	2	3	5	2	3	5	2	3	5	2	3	5	1	2	3	2	2	4	1	2	3	3	2	5
24e26b12-4511-11ec-832e-18813daeb478	6b018b15af5d13bf8743fb5bcc2f323218e6c76c	13	1	8	2	2	4	3	3	6	2	2	4	1	1	2	2	2	4	3	3	6	2	2	4	2	2	4	4	4	8	2	2	4	3	3	6	1	1	2	4	4	8	1	1	2	3	3	6
24e26fc2-4511-11ec-832e-18813daeb478	461ace741e821ee991ba563da9b11de4b8e5a29e	13	1	8	2	1	3	2	3	5	4	4	8	1	1	2	1	1	2	4	4	8	2	3	5	2	4	6	4	4	8	4	4	8	2	3	5	1	1	2	2	2	4	1	1	2	1	1	2
24e273d2-4511-11ec-832e-18813daeb478	fdfc3f39fb221fe92ca4393d6233c9e0a203c698	13	2	8	2	2	4	2	2	4	2	2	4	2	2	4	3	3	6	2	2	4	2	2	4	2	2	4	2	2	4	2	2	4	2	2	4	1	1	2	2	2	4	2	2	4	3	3	6
24e27468-4511-11ec-832e-18813daeb478	8190a109e884fa7396eaad7cdae996353b2d60cd	14	2	8	2	2	4	3	3	6	4	3	7	2	2	4	2	2	4	4	4	8	2	3	5	3	2	5	2	3	5	4	3	7	3	3	6	3	3	6	4	3	7	2	2	4	4	4	8
24e27562-4511-11ec-832e-18813daeb478	2c29b0aad2aebc8677d76e880c732c68abb6fde8	13	2	8	2	2	4	3	3	6	4	3	7	2	2	4	1	1	2	3	4	7	1	1	2	2	2	4	2	3	5	2	1	3	3	3	6	1	1	2	3	3	6	1	2	3	3	3	6
24e27698-4511-11ec-832e-18813daeb478	1152e673296fe85aef2b5133980498a212219e98	13	2	8	1	4	5	1	1	2	1	1	2	1	4	5	1	4	5	3	2	5	1	4	5	1	4	5	1	1	2	1	4	5	1	1	2	1	2	3	1	2	3	1	4	5	4	4	8
24e27954-4511-11ec-832e-18813daeb478	87f3974c8b38e48bc8dafe998756f551a1b3fb4c	13	2	8	2	2	4	3	2	5	1	1	2	3	2	5	2	2	4	1	1	2	1	2	3	2	2	4	3	2	5	1	1	2	3	4	7	1	2	3	4	4	8	2	1	3	3	2	5
24e279ae-4511-11ec-832e-18813daeb478	3c106d94c247518b131a7bef543687c8ab640064	13	1	8	1	1	2	2	2	4	3	3	6	1	1	2	2	2	4	4	4	8	1	1	2	2	2	4	2	2	4	2	2	4	4	4	8	1	1	2	4	4	8	1	1	2	3	3	6
24e27c6a-4511-11ec-832e-18813daeb478	6ce6cff8fb6d07b3659998b480d4cae70d1800dd	13	1	8	3	4	7	1	2	3	4	4	8	2	2	4	1	2	3	1	1	2	4	1	5	4	1	5	1	3	4	1	2	3	1	3	4	3	1	4	1	3	4	1	3	4	4	2	6
24e27d50-4511-11ec-832e-18813daeb478	7585ce698d1c49a74866ab1df8f0c51a917fe406	13	1	8	2	2	4	2	2	4	3	3	6	2	2	4	4	4	8	4	4	8	2	2	4	3	3	6	2	2	4	2	2	4	2	2	4	2	2	4	2	2	4	2	2	4	3	3	6
24e27fbc-4511-11ec-832e-18813daeb478	ad28f83cbebc83e3b5b68494318b0ed837b91ef6	13	2	8	2	2	4	3	3	6	4	4	8	2	2	4	3	3	6	3	3	6	2	2	4	3	3	6	3	3	6	2	2	4	3	3	6	2	2	4	3	3	6	2	2	4	4	4	8
24e28188-4511-11ec-832e-18813daeb478	ca67577917e4b9ae19e21e82a179f331fa982593	14	2	8	1	3	4	2	2	4	2	3	5	1	3	4	1	1	2	2	2	4	1	2	3	1	1	2	2	2	4	1	1	2	2	2	4	1	2	3	2	1	3	1	3	4	4	4	8
24e282a0-4511-11ec-832e-18813daeb478	4c7067d17e61c801826031df63b3510c92c68a4c	13	2	8	4	2	6	2	2	4	3	4	7	1	1	2	4	4	8	2	2	4	3	2	5	3	2	5	3	3	6	3	3	6	2	2	4	4	2	6	2	2	4	1	1	2	4	4	8
24e284da-4511-11ec-832e-18813daeb478	f7f228a0e3a72643401c08eade3457a5cc56b018	13	2	8	3	3	6	2	2	4	1	3	4	2	2	4	4	4	8	1	2	3	4	4	8	4	4	8	2	1	3	4	4	8	1	1	2	4	4	8	2	2	4	3	4	7	3	4	7
24e286a6-4511-11ec-832e-18813daeb478	cdcfd01e3af7dce0a3d45e56c37241f7593bbeb2	14	2	8	2	3	5	2	3	5	2	2	4	2	1	3	4	4	8	2	3	5	2	3	5	4	4	8	3	3	6	4	4	8	4	4	8	3	2	5	2	4	6	3	2	5	4	4	8
24e288e0-4511-11ec-832e-18813daeb478	41f5f08cfe3c7c148a08b52ad0da2d9e91508694	14	2	8	2	2	4	2	2	4	4	4	8	1	1	2	2	2	4	2	2	4	1	1	2	2	2	4	2	2	4	4	4	8	2	2	4	1	1	2	2	4	6	1	1	2	3	3	6
24e29466-4511-11ec-832e-18813daeb478	c1d0d128059152efe988611ddc767d237ae46082	13	1	8	2	2	4	1	1	2	2	2	4	2	2	4	2	2	4	2	2	4	1	3	4	2	2	4	3	2	5	2	2	4	3	2	5	2	2	4	1	1	2	2	2	4	3	3	6
24e2a672-4511-11ec-832e-18813daeb478	27ff7fd9f50c8f5bf17f2292718e2b21f6f63fdc	13	2	8	2	1	3	3	3	6	4	4	8	1	1	2	1	2	3	3	3	6	2	2	4	2	2	4	2	2	4	2	2	4	2	2	4	2	2	4	2	2	4	2	2	4	3	3	6
24e2ab54-4511-11ec-832e-18813daeb478	e80eb58ab3cc7a9032af4f5001ddabb0529f67b7	14	1	8	2	2	4	3	3	6	3	3	6	2	2	4	3	3	6	3	3	6	2	2	4	3	3	6	4	4	8	2	2	4	3	3	6	2	2	4	4	4	8	3	3	6	2	2	4
24e2af46-4511-11ec-832e-18813daeb478	3017a47f128d16dae826b592eab179002f0e691b	13	1	8	2	1	3	2	2	4	2	2	4	2	2	4	1	1	2	3	3	6	2	2	4	2	3	5	3	3	6	1	2	3	2	2	4	1	2	3	2	2	4	1	1	2	2	3	5
24e2b13a-4511-11ec-832e-18813daeb478	a66141d73f04aee10a4db7b619d322324cbe8a31	14	1	8	1	1	2	3	3	6	2	2	4	1	1	2	2	2	4	2	2	4	2	3	5	2	2	4	2	2	4	2	2	4	2	2	4	1	1	2	2	2	4	1	1	2	4	4	8
24e2b7e8-4511-11ec-832e-18813daeb478	e4afd9cb33f4cfa22d51c2bc4a671b9a52143d57	13	2	8	2	4	6	1	2	3	3	3	6	1	3	4	1	2	3	2	2	4	1	3	4	4	4	8	3	3	6	3	4	7	2	2	4	3	4	7	1	2	3	1	2	3	4	4	8
24e2ba2c-4511-11ec-832e-18813daeb478	b269e5dcc2a7b012348183926e0da08e521c7b10	13	2	8	2	1	3	3	2	5	4	3	7	3	2	5	3	4	7	3	2	5	4	3	7	3	3	6	4	3	7	2	2	4	2	4	6	3	2	5	2	2	4	2	1	3	2	2	4
24e2c594-4511-11ec-832e-18813daeb478	a25cb62d073814c18dc42bfff6c7ab9fbb08dae9	14	1	8	1	1	2	2	2	4	3	3	6	1	1	2	1	1	2	2	2	4	1	1	2	3	4	7	2	3	5	3	4	7	2	3	5	1	1	2	3	2	5	1	1	2	3	2	5
24e2c74c-4511-11ec-832e-18813daeb478	1cc3d68b1d281783aa46e77e9c915509cb6a352a	14	1	8	2	2	4	2	2	4	3	3	6	2	2	4	4	4	8	2	2	4	3	2	5	1	2	3	3	3	6	4	3	7	1	3	4	2	2	4	1	1	2	2	3	5	4	2	6
24e2d89a-4511-11ec-832e-18813daeb478	ce67a984c547e3e9b95ed2983683d81638a541e3	13	2	8	1	3	4	2	2	4	4	4	8	1	3	4	1	2	3	3	2	5	2	4	6	2	3	5	2	1	3	1	2	3	2	1	3	1	3	4	3	2	5	2	4	6	3	3	6
24e2da52-4511-11ec-832e-18813daeb478	1f25a7b0979fcc8f3b7969a38bf8bb161320a46f	13	2	8	2	2	4	2	2	4	2	2	4	1	1	2	2	2	4	3	3	6	2	2	4	4	4	8	3	3	6	2	2	4	3	3	6	2	3	5	2	2	4	1	1	2	3	3	6
24e2e010-4511-11ec-832e-18813daeb478	e97a9c86a80626cfb15e2ac9f1d25e477cae9159	13	2	8	3	2	5	1	2	3	4	4	8	1	1	2	1	2	3	1	1	2	1	2	3	1	1	2	1	2	3	1	3	4	1	1	2	2	4	6	1	1	2	1	1	2	2	2	4
24e2ee8e-4511-11ec-832e-18813daeb478	c03d22c21e9a64abd22ada9bf77cb263fee0129a	14	1	9	1	1	2	3	4	7	1	2	3	1	2	3	2	1	3	3	4	7	1	3	4	2	2	4	3	4	7	2	2	4	3	2	5	1	2	3	3	3	6	1	1	2	3	2	5
24e2f924-4511-11ec-832e-18813daeb478	bea851387eef50c5f5806cc0499af469fcf1935b	14	2	9	2	3	5	1	1	2	1	1	2	2	2	4	4	4	8	2	2	4	3	4	7	4	4	8	1	2	3	4	4	8	1	2	3	2	2	4	1	2	3	4	4	8	4	4	8
24e300a4-4511-11ec-832e-18813daeb478	ec276036bc778da90350466e286cea748c8b0645	14	1	9	4	2	6	1	2	3	2	4	6	4	1	5	1	2	3	1	1	2	4	4	8	4	4	8	3	3	6	3	3	6	1	1	2	1	1	2	1	4	5	4	1	5	4	3	7
24e306f8-4511-11ec-832e-18813daeb478	39bea6f80602468d4731931879b2f5e48cbc4ad3	14	1	9	2	2	4	1	1	2	1	1	2	4	4	8	1	4	5	1	1	2	4	4	8	1	1	2	1	1	2	1	1	2	1	1	2	4	4	8	1	1	2	2	2	4	4	4	8
24e30810-4511-11ec-832e-18813daeb478	faf91eeab3dafcca25e5fa208812de546b2c4d8e	14	1	9	2	2	4	3	3	6	4	4	8	2	2	4	4	3	7	2	2	4	3	2	5	2	2	4	3	3	6	4	4	8	3	3	6	2	2	4	4	4	8	1	1	2	1	1	2
24e31364-4511-11ec-832e-18813daeb478	1a21337c67e6b0215937f6207c01004d3734504d	14	2	9	1	1	2	2	2	4	3	3	6	2	2	4	2	2	4	2	2	4	3	2	5	2	2	4	2	3	5	1	2	3	2	3	5	3	3	6	2	2	4	2	2	4	3	3	6
24e32750-4511-11ec-832e-18813daeb478	ba62197a954009b1ea98a50310bb508a50506a91	15	1	9	2	2	4	2	2	4	3	3	6	2	1	3	1	4	5	2	3	5	1	1	2	3	3	6	4	4	8	4	4	8	1	2	3	1	1	2	2	2	4	1	1	2	4	4	8
24e32912-4511-11ec-832e-18813daeb478	7ab53656c32574387cd86a5338c2f56ed7ec7bcb	15	1	9	2	2	4	1	2	3	4	4	8	2	2	4	3	3	6	3	3	6	2	4	6	2	3	5	2	2	4	3	3	6	1	2	3	1	2	3	2	1	3	2	4	6	3	3	6
24e34064-4511-11ec-832e-18813daeb478	ee45761c6a0cf166414fdbbfd839d2860d4479bd	15	1	9	2	3	5	3	2	5	4	4	8	1	1	2	1	1	2	3	2	5	1	1	2	2	2	4	2	2	4	3	3	6	2	2	4	1	2	3	4	2	6	3	3	6	4	4	8
24e340be-4511-11ec-832e-18813daeb478	9ea4adba7736c35e28e7b0a488b0c872a62d2b6e	14	1	9	2	1	3	2	3	5	4	3	7	2	1	3	2	1	3	1	3	4	1	1	2	1	1	2	2	3	5	1	1	2	1	3	4	1	1	2	3	4	7	3	1	4	2	2	4
24e342f8-4511-11ec-832e-18813daeb478	a8f847041b5561d96ec46d29f4b881dd2b555d5b	14	2	9	1	2	3	2	2	4	3	3	6	1	1	2	2	3	5	2	2	4	1	1	2	2	2	4	2	2	4	2	2	4	2	2	4	1	1	2	1	1	2	1	1	2	4	4	8
24e343e8-4511-11ec-832e-18813daeb478	590795b319ad07c930e23dac65c47814318e8cf8	14	2	9	3	3	6	2	3	5	4	4	8	4	4	8	4	4	8	4	4	8	4	4	8	4	4	8	4	4	8	4	4	8	4	4	8	4	4	8	4	4	8	4	4	8	1	1	2
24e34492-4511-11ec-832e-18813daeb478	7823ace5f3d5e26d51d613700457b4d7fff3c59c	14	2	9	1	1	2	2	2	4	4	4	8	1	1	2	1	2	3	3	3	6	1	1	2	1	1	2	2	2	4	1	1	2	2	2	4	1	1	2	3	3	6	1	1	2	2	2	4
24e348d4-4511-11ec-832e-18813daeb478	d26bef544adcd70111854e3538714596467060d2	14	1	9	1	1	2	1	2	3	4	4	8	1	3	4	2	4	6	4	4	8	2	2	4	1	1	2	2	3	5	2	3	5	2	3	5	1	1	2	4	4	8	1	1	2	2	2	4
24e34f8c-4511-11ec-832e-18813daeb478	70fc2e38b38245b17fbaccc7f9ddfa0b33602438	14	1	9	2	4	6	2	2	4	3	4	7	1	2	3	3	4	7	3	3	6	1	1	2	1	2	3	2	2	4	2	4	6	2	2	4	1	1	2	1	1	2	1	1	2	3	3	6
24e35040-4511-11ec-832e-18813daeb478	50dbfdb05fd8041b76c44a6717b11301b9d30e5a	14	1	9	1	4	5	2	2	4	1	4	5	1	4	5	2	4	6	4	2	6	2	1	3	1	4	5	4	4	8	1	4	5	3	3	6	1	1	2	3	4	7	1	1	2	1	3	4
24e350e0-4511-11ec-832e-18813daeb478	898370a076b0000ee07096e52f61cd2722389960	14	2	9	4	3	7	1	2	3	2	4	6	2	2	4	1	3	4	1	1	2	1	4	5	3	2	5	3	1	4	1	3	4	3	1	4	3	4	7	2	2	4	2	4	6	3	4	7
24e356d0-4511-11ec-832e-18813daeb478	ea0575b09efc4bd765c14be9eeca5485fdee94e1	15	2	9	4	2	6	1	2	3	4	4	8	4	1	5	4	2	6	4	4	8	4	1	5	4	2	6	1	2	3	4	4	8	1	1	2	4	4	8	1	1	2	4	1	5	4	2	6
24e35fd6-4511-11ec-832e-18813daeb478	882a70b25049eb5568d7061dbc784c74973d0ebb	14	1	9	1	1	2	3	3	6	2	2	4	1	1	2	1	1	2	3	3	6	2	1	3	1	1	2	3	4	7	1	1	2	4	4	8	1	1	2	4	4	8	3	1	4	1	1	2
24e36076-4511-11ec-832e-18813daeb478	bf8493c507d6b197b40092f35bb87978fc267c60	14	1	9	1	1	2	2	2	4	3	3	6	2	2	4	1	1	2	2	2	4	2	3	5	2	3	5	3	2	5	2	2	4	2	2	4	2	2	4	2	2	4	2	2	4	3	3	6
24e36eb8-4511-11ec-832e-18813daeb478	cf380a87d3907dcb829cffe42128eaf9bcd05107	14	2	9	1	1	2	2	1	3	2	2	4	2	2	4	4	4	8	1	2	3	2	4	6	3	3	6	2	3	5	2	2	4	1	2	3	1	3	4	2	2	4	2	2	4	4	3	7
24e371a6-4511-11ec-832e-18813daeb478	ab1d1b40518b2c5dd335728d1e60888503d5f9ad	16	1	10	1	3	4	2	2	4	4	4	8	2	1	3	2	3	5	1	1	2	1	1	2	2	2	4	3	1	4	4	4	8	1	1	2	1	1	2	2	2	4	2	2	4	3	3	6
24e37408-4511-11ec-832e-18813daeb478	e82dd6a5cad7f3e76d73b5fca23568a5d884ec42	15	1	10	2	2	4	3	3	6	4	4	8	1	1	2	2	2	4	2	2	4	1	1	2	3	2	5	3	3	6	2	2	4	2	3	5	2	2	4	3	3	6	1	1	2	3	3	6
24e37a7a-4511-11ec-832e-18813daeb478	250e5266bd12fda6ac0c6093e4acb892a75a6748	15	2	10	1	1	2	3	4	7	3	4	7	1	1	2	1	1	2	1	1	2	1	1	2	1	1	2	1	1	2	4	4	8	4	4	8	1	1	2	4	4	8	1	1	2	2	3	5
24e386b4-4511-11ec-832e-18813daeb478	4c6ebf5911a1e79338ad7800ded3135a3541fd7e	15	1	10	4	4	8	1	2	3	4	4	8	4	2	6	4	2	6	1	1	2	4	2	6	1	2	3	4	4	8	1	1	2	1	1	2	4	4	8	1	1	2	4	4	8	4	3	7
24e38a38-4511-11ec-832e-18813daeb478	e464b53777059506df4fee62cb02b6f7ed800d87	15	2	10	3	2	5	1	3	4	1	3	4	3	2	5	2	3	5	1	3	4	4	2	6	1	2	3	1	2	3	1	2	3	1	3	4	4	3	7	1	3	4	4	2	6	1	2	3
24e38fba-4511-11ec-832e-18813daeb478	d84e79f990e073a2835da5e0e84ff7033f5a968d	15	1	10	3	2	5	2	2	4	4	2	6	2	1	3	3	2	5	2	2	4	1	1	2	2	2	4	3	2	5	3	2	5	2	3	5	2	1	3	2	2	4	3	2	5	3	3	6
24e39c6c-4511-11ec-832e-18813daeb478	4865154806544f1d55597d5cc04042f0726556cc	15	2	10	1	3	4	1	2	3	4	4	8	1	3	4	1	4	5	3	1	4	1	2	3	2	4	6	1	2	3	2	2	4	2	1	3	3	2	5	2	2	4	1	2	3	1	4	5
24e3a220-4511-11ec-832e-18813daeb478	052cee5c72793b1fc8425b57a41115e6a4dd9bd7	15	1	10	1	1	2	1	1	2	1	1	2	1	1	2	2	2	4	2	2	4	3	3	6	4	4	8	4	4	8	1	1	2	3	3	6	1	1	2	4	4	8	1	1	2	4	4	8
24e3a734-4511-11ec-832e-18813daeb478	f8aa06de59dfb9738a5bbccb3e1cdeae3580ff96	15	1	10	1	1	2	2	2	4	4	4	8	1	1	2	2	1	3	4	4	8	2	2	4	1	1	2	4	4	8	2	2	4	3	4	7	2	2	4	4	4	8	3	3	6	1	1	2
24e3aad6-4511-11ec-832e-18813daeb478	5a1612fce2314f797633a9247acfbf9a1076837e	15	2	10	2	3	5	2	2	4	3	3	6	1	1	2	2	2	4	2	2	4	2	2	4	2	2	4	4	4	8	3	3	6	2	2	4	1	1	2	4	4	8	4	3	7	1	1	2
24e3ad92-4511-11ec-832e-18813daeb478	626ec04b274a51ae8c8d77aea4adf0c9ff0d34f6	15	2	10	1	1	2	2	2	4	4	4	8	1	1	2	1	1	2	3	2	5	1	1	2	4	4	8	3	2	5	4	4	8	3	3	6	1	3	4	3	3	6	1	1	2	3	3	6
24e3adec-4511-11ec-832e-18813daeb478	f52823f145bf3e33c3cb88069d2961b674da1330	16	2	10	1	3	4	2	2	4	4	4	8	1	2	3	2	3	5	2	1	3	2	3	5	4	4	8	2	2	4	3	4	7	2	1	3	2	2	4	2	2	4	1	3	4	3	3	6
24e3b292-4511-11ec-832e-18813daeb478	aeaf832a2828605f0e518c7ae97ba59ab391cdf3	16	1	10	2	2	4	2	2	4	3	3	6	1	2	3	2	2	4	2	2	4	2	2	4	2	2	4	2	2	4	2	2	4	3	2	5	2	3	5	2	2	4	2	3	5	3	3	6
24e3b918-4511-11ec-832e-18813daeb478	f93a512bb132d6d292302340a083a5c49942374a	15	1	10	4	2	6	1	3	4	1	3	4	4	2	6	1	4	5	1	2	3	1	2	3	2	1	3	1	4	5	1	4	5	1	4	5	4	1	5	1	3	4	4	1	5	2	2	4
24e3bc24-4511-11ec-832e-18813daeb478	1e34dd4bbd38e3ed76fdabec00a449f3c2537148	15	2	10	2	4	6	2	2	4	2	3	5	1	3	4	2	4	6	2	2	4	1	1	2	1	3	4	2	2	4	2	2	4	2	2	4	2	2	4	3	2	5	2	2	4	3	4	7
24e3c1f6-4511-11ec-832e-18813daeb478	e91a3df15de4d0a1366bd3f4aac54954632bb835	16	1	10	1	2	3	3	3	6	4	4	8	1	2	3	2	2	4	2	2	4	1	1	2	1	2	3	3	3	6	1	3	4	3	3	6	1	1	2	3	4	7	1	3	4	2	2	4
24e3c55c-4511-11ec-832e-18813daeb478	0f8c6e97687259da7481e156e412c222498510d5	17	1	10	4	4	8	1	1	2	4	4	8	2	2	4	4	4	8	1	1	2	2	2	4	4	4	8	2	2	4	4	4	8	1	1	2	2	1	3	1	2	3	2	1	3	4	4	8
24e3c962-4511-11ec-832e-18813daeb478	32fbd0b6a047caea6bb3e6cb5bb7028f5c10acc4	16	1	10	1	1	2	4	4	8	2	2	4	1	2	3	1	1	2	4	2	6	1	2	3	1	3	4	3	3	6	1	2	3	4	2	6	1	1	2	2	2	4	1	1	2	4	3	7
24e3cd04-4511-11ec-832e-18813daeb478	cd1c664c0d367661b65f4e16fb302dadc48cf7e8	15	2	10	2	3	5	2	2	4	4	4	8	2	2	4	4	4	8	1	2	3	3	3	6	4	4	8	2	2	4	4	4	8	2	2	4	2	2	4	2	2	4	3	3	6	4	4	8
24e3cdf4-4511-11ec-832e-18813daeb478	0add03c269fc2bb1840aaa04834968d39fef53e6	15	2	10	2	1	3	2	2	4	2	2	4	1	2	3	3	2	5	1	1	2	4	3	7	4	4	8	2	2	4	4	4	8	2	2	4	1	1	2	2	4	6	3	4	7	3	3	6
24e3ce58-4511-11ec-832e-18813daeb478	d52051b71697e33bc4c151d7bd6fa7703a367465	15	2	10	1	1	2	3	3	6	4	4	8	1	1	2	2	2	4	2	2	4	3	3	6	2	2	4	2	2	4	2	2	4	2	2	4	2	2	4	2	3	5	2	2	4	3	3	6
24e3d042-4511-11ec-832e-18813daeb478	6b98a6581aa7934504ae421b800adba7786e6ac3	17	1	11	3	1	4	2	3	5	2	2	4	1	1	2	1	1	2	2	2	4	1	2	3	1	2	3	2	3	5	1	1	2	3	3	6	1	1	2	2	3	5	1	1	2	3	3	6
24e3d1f0-4511-11ec-832e-18813daeb478	c0c78055a66faf5a03addda50b2da1ddda279a63	16	1	11	1	1	2	1	2	3	1	4	5	2	1	3	1	1	2	2	3	5	2	2	4	1	1	2	1	2	3	2	1	3	1	2	3	1	1	2	1	1	2	1	1	2	3	2	5
24e3d290-4511-11ec-832e-18813daeb478	c6bc27b677d6723935644d46aaad8c65321115a0	17	1	11	2	2	4	2	2	4	3	3	6	2	2	4	2	2	4	2	2	4	1	1	2	3	3	6	2	2	4	2	2	4	2	2	4	2	2	4	2	2	4	2	2	4	3	3	6
24e3d394-4511-11ec-832e-18813daeb478	0cc233ea1ffa8e7f8925de7280c1695a62da7e38	16	1	11	2	2	4	1	1	2	4	4	8	2	2	4	1	1	2	1	1	2	2	4	6	1	2	3	1	3	4	2	4	6	1	2	3	3	1	4	2	2	4	1	1	2	2	1	3
24e3d3e4-4511-11ec-832e-18813daeb478	bf0a4cc3a1ada149c8f68ae356d1820787225bcb	17	1	11	1	2	3	2	1	3	4	4	8	2	2	4	1	1	2	1	1	2	1	1	2	3	3	6	2	2	4	4	4	8	1	1	2	1	1	2	2	2	4	2	1	3	3	3	6
24e3d574-4511-11ec-832e-18813daeb478	9d92e76c19182acfdd14466a979ed92500359040	17	2	11	2	1	3	2	3	5	1	3	4	4	1	5	2	2	4	2	4	6	4	3	7	2	2	4	1	4	5	1	2	3	1	4	5	4	1	5	2	4	6	3	1	4	4	4	8
24e3d72c-4511-11ec-832e-18813daeb478	d16c36f00daceb8359d4347742622e3b2a8d43ff	18	1	11	1	2	3	2	2	4	3	3	6	1	2	3	1	1	2	2	3	5	1	2	3	3	3	6	2	2	4	3	3	6	2	2	4	1	1	2	3	3	6	2	2	4	3	3	6
24e3dd44-4511-11ec-832e-18813daeb478	8478cf271e8bdb367612da267ddac46cbe12deef	16	2	11	1	1	2	2	3	5	3	3	6	3	3	6	1	1	2	2	2	4	1	2	3	2	2	4	2	2	4	1	2	3	2	1	3	1	1	2	3	3	6	2	2	4	2	2	4
24e3dd94-4511-11ec-832e-18813daeb478	d79a3848436f645ade2c274ae2a5102922faedf6	16	2	11	3	4	7	2	2	4	2	2	4	3	3	6	1	1	2	3	2	5	2	4	6	1	3	4	2	1	3	2	1	3	2	1	3	2	3	5	2	2	4	2	2	4	3	3	6
24e3e4ec-4511-11ec-832e-18813daeb478	1b1ef1dee9a92b01d9fc979514cc515f62a72fb6	16	2	11	1	3	4	2	2	4	3	4	7	1	2	3	2	3	5	2	2	4	1	2	3	2	4	6	2	3	5	2	4	6	2	2	4	2	3	5	2	2	4	2	3	5	3	3	6
24e3e80c-4511-11ec-832e-18813daeb478	d0de50ce820704635cc128ed7b71dc78365057b3	16	2	11	4	2	6	2	2	4	1	3	4	4	2	6	4	4	8	1	2	3	4	4	8	4	4	8	2	3	5	4	4	8	2	3	5	4	3	7	2	4	6	4	3	7	4	4	8
24e3eae6-4511-11ec-832e-18813daeb478	85cf0479916c2f259db3c6c28eba98e002d51f98	17	1	11	3	2	5	2	3	5	4	4	8	4	2	6	4	4	8	4	4	8	1	1	2	4	4	8	4	4	8	4	4	8	2	2	4	4	2	6	4	4	8	2	1	3	4	4	8
24e3efdc-4511-11ec-832e-18813daeb478	3072f0dbd8b93e914b53665dd563eb796b7b7a2c	16	1	11	1	4	5	3	2	5	3	4	7	2	4	6	2	3	5	3	2	5	1	3	4	2	3	5	3	2	5	2	4	6	3	2	5	1	1	2	4	2	6	1	4	5	3	1	4
24e3f572-4511-11ec-832e-18813daeb478	91425eccf8186ed8fb55dc77462e4ddf9f4e243e	18	1	12	1	3	4	3	2	5	2	4	6	1	2	3	1	3	4	2	3	5	1	3	4	1	2	3	4	4	8	1	2	3	3	4	7	1	1	2	2	4	6	1	1	2	2	3	5
24e3f842-4511-11ec-832e-18813daeb478	f17bfc4411447ac6a1f0719e18b48cf6606d5eeb	18	1	12	2	2	4	2	2	4	3	3	6	1	1	2	2	2	4	2	2	4	2	2	4	2	2	4	2	2	4	2	2	4	2	2	4	1	1	2	2	2	4	1	2	3	3	3	6
24e3fc16-4511-11ec-832e-18813daeb478	8a69a0b17ece7d3f82b6843829e3ea0cc0cc7094	16	2	12	1	2	3	3	3	6	4	4	8	1	2	3	1	2	3	2	3	5	1	2	3	1	2	3	1	3	4	1	2	3	1	2	3	1	1	2	3	3	6	1	2	3	1	1	2
24e401a2-4511-11ec-832e-18813daeb478	5f99ad1bee595fdbe7af860014970bf3121b17f5	17	2	12	1	1	2	3	3	6	2	2	4	1	1	2	2	2	4	2	2	4	1	2	3	2	2	4	2	2	4	2	2	4	3	3	6	1	1	2	2	2	4	1	1	2	4	4	8
24e405f8-4511-11ec-832e-18813daeb478	739e59643891e18c2be1c99c4e407b5e0ecd8b40	18	1	12	4	2	6	2	3	5	2	2	4	2	2	4	2	4	6	3	2	5	3	3	6	2	3	5	2	3	5	3	3	6	3	3	6	1	1	2	2	3	5	1	1	2	3	2	5
24e40b52-4511-11ec-832e-18813daeb478	7bc899a6f09e21a0bcc7f90ae279ea3cae4e0733	17	1	12	1	1	2	4	4	8	2	2	4	2	2	4	4	4	8	4	4	8	2	2	4	4	4	8	2	2	4	2	2	4	2	2	4	1	1	2	2	2	4	1	1	2	4	4	8
2b73cc8c-4368-11ec-832e-18813daeb478	44bdb344f4930907535c87877b69c782bbea7a4d	15	2	9	1	3	4	1	1	2	4	4	8	1	2	3	1	4	5	2	2	4	3	3	6	3	3	6	1	1	2	4	4	8	1	1	2	1	1	2	2	1	3	4	4	8	2	2	4
2b73dda8-4368-11ec-832e-18813daeb478	88f7401efece5326d8047f47c927db338d424b09	14	2	9	2	3	5	2	2	4	3	3	6	2	3	5	2	1	3	2	2	4	2	2	4	2	2	4	2	2	4	4	4	8	2	2	4	2	3	5	2	2	4	2	2	4	3	3	6
2b73e1ae-4368-11ec-832e-18813daeb478	89023d17df2a9e1922ad50613e057d79eecc34f5	14	1	9	2	2	4	1	2	3	3	3	6	2	3	5	3	3	6	1	1	2	2	3	5	2	3	5	2	3	5	2	3	5	2	3	5	2	3	5	2	2	4	2	2	4	3	2	5
2b73e5d2-4368-11ec-832e-18813daeb478	10eb156d1bb6f8a7c0e748a2716580827f947b2a	15	2	9	3	2	5	1	1	2	2	2	4	2	2	4	2	1	3	1	1	2	3	2	5	2	2	4	1	2	3	2	2	4	1	1	2	2	2	4	2	2	4	2	2	4	3	4	7
2b73ead2-4368-11ec-832e-18813daeb478	7df5d535d3f1d066097dcc7965540780a479a7e0	14	2	9	3	4	7	2	2	4	2	1	3	2	4	6	4	4	8	3	2	5	4	4	8	4	4	8	2	2	4	4	4	8	1	1	2	3	4	7	1	1	2	4	4	8	4	4	8
2b73efa0-4368-11ec-832e-18813daeb478	f6a73287146a60e45da1aa7070980d9bb78138e2	14	1	9	2	3	5	2	2	4	3	3	6	3	3	6	2	2	4	1	1	2	4	3	7	2	3	5	3	3	6	4	3	7	1	1	2	1	2	3	1	2	3	2	2	4	3	3	6
2b73f2c0-4368-11ec-832e-18813daeb478	f838f1b7ed52c84d00d6c1ab30a089a99e13f17e	14	2	9	1	4	5	3	2	5	2	4	6	1	4	5	2	2	4	3	2	5	1	4	5	2	2	4	3	2	5	1	1	2	2	1	3	1	3	4	3	3	6	2	2	4	3	2	5
2b73f3ec-4368-11ec-832e-18813daeb478	6148d868f46cac78a3c9bc2924e8dddc7acf839b	14	1	9	1	1	2	2	2	4	4	4	8	2	2	4	2	2	4	4	4	8	2	2	4	1	1	2	1	1	2	4	4	8	1	1	2	1	1	2	2	2	4	3	3	6	3	3	6
2b73f4be-4368-11ec-832e-18813daeb478	ccf1a1e01208120867186be3073a3f5ca83c7a05	15	1	9	1	1	2	2	3	5	2	3	5	2	1	3	2	2	4	3	3	6	2	2	4	2	3	5	2	3	5	2	2	4	2	2	4	2	2	4	2	3	5	2	1	3	3	2	5
2b73f5e0-4368-11ec-832e-18813daeb478	096695013c352f38f18c05cdcabcd0e766f44336	14	1	9	2	2	4	2	3	5	2	2	4	1	1	2	3	3	6	3	3	6	2	2	4	4	4	8	4	4	8	3	3	6	2	2	4	1	1	2	2	2	4	1	1	2	4	4	8
2b74036e-4368-11ec-832e-18813daeb478	68f8fb34f64eb8bc4204ea6e6294e657f37d2509	15	2	9	2	2	4	2	4	6	4	4	8	1	1	2	1	1	2	3	3	6	2	1	3	1	1	2	2	4	6	1	2	3	1	3	4	1	1	2	2	4	6	1	1	2	4	4	8
2b7403f0-4368-11ec-832e-18813daeb478	ce881be860e2772695102d5e04fce50288b0db87	14	2	9	2	2	4	2	2	4	3	3	6	2	2	4	4	4	8	3	3	6	2	2	4	3	3	6	2	2	4	2	2	4	1	2	3	1	1	2	1	1	2	3	3	6	2	2	4
2b74060c-4368-11ec-832e-18813daeb478	013eb4733ed452576bfc10e0aa621188e4491da1	14	2	9	2	3	5	2	2	4	4	4	8	1	4	5	4	4	8	2	1	3	2	2	4	2	4	6	4	4	8	1	4	5	3	2	5	2	4	6	4	4	8	2	4	6	2	4	6
2b74071a-4368-11ec-832e-18813daeb478	63c92aaed34cf5966b29d6a8593e8f756085f15d	14	1	9	1	1	2	2	2	4	2	2	4	2	1	3	3	3	6	2	3	5	2	2	4	2	2	4	3	3	6	2	2	4	3	3	6	2	1	3	2	2	4	2	2	4	3	3	6
2b740896-4368-11ec-832e-18813daeb478	4a88ff75da3a379f0bb6236da5fdbf6ce0461a3c	15	2	9	3	2	5	1	3	4	2	3	5	4	2	6	4	3	7	1	3	4	1	2	3	3	3	6	1	3	4	3	4	7	1	2	3	4	2	6	2	4	6	3	3	6	4	3	7
2b740ce2-4368-11ec-832e-18813daeb478	e76ab30d2301a8aa1ae2ffa18b6684b3324e2e1d	14	2	9	2	2	4	2	2	4	4	4	8	1	1	2	1	1	2	2	2	4	1	2	3	4	4	8	3	2	5	3	3	6	1	1	2	4	4	8	2	2	4	1	1	2	4	4	8
2b74222c-4368-11ec-832e-18813daeb478	b430798dd35b628291094d6ae3ef62ec920476be	14	2	9	1	1	2	2	3	5	2	2	4	1	1	2	2	2	4	1	2	3	2	2	4	2	2	4	2	2	4	1	1	2	1	1	2	2	2	4	3	3	6	2	2	4	3	2	5
2b742538-4368-11ec-832e-18813daeb478	5fbf40af14376f9d1bf34e16243614ed62ef6e8c	14	1	9	1	3	4	2	2	4	2	2	4	1	2	3	1	2	3	1	2	3	1	2	3	1	2	3	1	2	3	2	2	4	1	1	2	1	1	2	1	2	3	1	2	3	3	2	5
2b7425ba-4368-11ec-832e-18813daeb478	962eba716fe5b7c968f0335363acb134c956d75a	14	2	9	2	3	5	1	2	3	4	3	7	3	3	6	4	2	6	1	2	3	4	2	6	4	2	6	1	3	4	4	2	6	1	2	3	3	4	7	1	1	2	4	2	6	3	2	5
2b742a4c-4368-11ec-832e-18813daeb478	1d7647797695fc7c2c9e206e07faa0c23ecbd325	15	2	9	4	2	6	1	1	2	4	3	7	3	2	5	2	2	4	2	3	5	4	3	7	3	4	7	4	4	8	3	2	5	1	2	3	2	1	3	1	3	4	3	3	6	4	4	8
2b74360e-4368-11ec-832e-18813daeb478	1ad997671fb2196a860665443baad6c3a2127050	14	2	9	1	2	3	2	2	4	4	4	8	1	1	2	1	2	3	3	2	5	2	3	5	3	4	7	1	3	4	3	4	7	1	3	4	1	1	2	1	2	3	2	2	4	3	4	7
2b743dde-4368-11ec-832e-18813daeb478	482f6d535423187295aef8ffb492f99257e68de5	14	1	9	2	1	3	1	2	3	4	2	6	4	2	6	1	2	3	1	3	4	2	3	5	4	4	8	4	3	7	3	3	6	2	3	5	2	2	4	2	2	4	4	2	6	3	3	6
2b7441e4-4368-11ec-832e-18813daeb478	24f02bf8055b3d3261114b8492504b1a94c9d6b8	14	2	9	1	1	2	1	3	4	4	4	8	1	1	2	1	3	4	3	3	6	2	3	5	2	4	6	2	3	5	1	3	4	1	4	5	2	2	4	2	4	6	1	1	2	1	3	4
2b744266-4368-11ec-832e-18813daeb478	e7be9b8c5cd813fcc978e4dbf91c147af577239e	14	2	9	1	2	3	1	1	2	2	3	5	1	2	3	3	4	7	3	3	6	2	4	6	2	3	5	1	1	2	2	3	5	1	1	2	2	3	5	2	2	4	2	2	4	2	3	5
2b744b44-4368-11ec-832e-18813daeb478	78a135375fd51b19c88e29138e98d49fe4f0d51a	14	2	9	1	1	2	1	2	3	1	1	2	1	1	2	1	1	2	1	1	2	4	3	7	1	2	3	1	1	2	1	1	2	1	2	3	1	1	2	1	1	2	2	2	4	3	3	6
2b745422-4368-11ec-832e-18813daeb478	65d1c617bd49c84c83c6d243fcae77667820ee5b	15	1	9	1	1	2	2	2	4	4	4	8	2	2	4	1	2	3	4	4	8	1	1	2	2	4	6	4	4	8	3	4	7	4	4	8	2	4	6	4	4	8	2	3	5	4	4	8
2b7454a4-4368-11ec-832e-18813daeb478	522e51bb1a2a0aa2b2a0535604b1679d55cf3fe0	15	2	9	2	2	4	2	2	4	4	4	8	1	2	3	2	3	5	1	1	2	2	2	4	1	1	2	4	4	8	2	3	5	2	1	3	2	2	4	1	1	2	2	2	4	3	3	6
2b745526-4368-11ec-832e-18813daeb478	13bbfc2565da51d3ce49eaf6f2a1430568a19cc8	14	2	9	4	4	8	1	1	2	1	1	2	3	2	5	2	2	4	2	2	4	3	3	6	2	3	5	2	2	4	2	2	4	1	1	2	4	4	8	1	1	2	4	4	8	3	4	7
2b745738-4368-11ec-832e-18813daeb478	f428b91d0282de7d729f4e5ccc11739b6b34a07d	15	1	9	2	3	5	2	2	4	2	2	4	2	2	4	4	4	8	3	2	5	4	4	8	2	2	4	2	2	4	2	3	5	1	1	2	2	3	5	2	2	4	2	2	4	3	4	7
2b747e0c-4368-11ec-832e-18813daeb478	373f66059977f0b5f6e05e6a4bbb0a755e955034	15	1	9	1	1	2	1	1	2	3	2	5	2	1	3	2	2	4	2	2	4	2	2	4	3	2	5	2	3	5	2	2	4	2	2	4	2	2	4	3	3	6	4	3	7	2	2	4
2b74885c-4368-11ec-832e-18813daeb478	987a19ced83b8cb4b16740968b5eee8b2ce134fa	15	1	9	2	1	3	2	3	5	2	3	5	2	1	3	1	1	2	2	3	5	2	3	5	2	2	4	4	3	7	2	3	5	3	3	6	2	2	4	2	2	4	2	2	4	3	3	6
2b7488f2-4368-11ec-832e-18813daeb478	a7d43e0ecba416d1c31b61f537c7cc8f42119e0d	14	2	9	2	2	4	2	2	4	2	3	5	2	2	4	2	2	4	2	2	4	2	2	4	4	4	8	2	2	4	1	1	2	2	2	4	1	1	2	2	2	4	1	1	2	3	3	6
2b748df2-4368-11ec-832e-18813daeb478	06b2381bcaf236c2138e843a31b6941593d1ede2	14	2	9	1	1	2	2	2	4	4	4	8	1	2	3	3	3	6	2	3	5	2	2	4	3	3	6	2	2	4	2	2	4	3	4	7	1	1	2	2	3	5	2	1	3	4	2	6
2b7493ec-4368-11ec-832e-18813daeb478	d0ab4c3bcb7f4c52c416bb1627508eaa9da91dec	15	2	9	2	2	4	1	1	2	3	4	7	2	2	4	1	2	3	2	1	3	1	1	2	1	3	4	1	1	2	3	3	6	1	2	3	1	1	2	2	2	4	1	1	2	4	3	7
2b7497a2-4368-11ec-832e-18813daeb478	09fbb114a68c8939bfa3915c2633f491d87bec13	14	2	9	2	2	4	2	1	3	2	2	4	2	2	4	2	2	4	3	3	6	2	3	5	2	3	5	2	2	4	2	2	4	2	2	4	2	2	4	1	1	2	2	2	4	3	3	6
2b749afe-4368-11ec-832e-18813daeb478	6e4967790127ecdc11f97b915392cad3184d20d9	14	2	9	1	1	2	3	3	6	4	4	8	1	1	2	1	1	2	4	4	8	1	1	2	1	1	2	4	2	6	1	1	2	2	4	6	1	1	2	2	2	4	2	2	4	2	2	4
2b749df6-4368-11ec-832e-18813daeb478	2a3166314e0d2d1d33e4ba7107ec86bbd5dc2b9d	14	1	9	3	2	5	2	3	5	3	3	6	4	2	6	3	2	5	4	4	8	4	4	8	4	3	7	4	4	8	2	2	4	2	3	5	3	2	5	2	2	4	4	2	6	4	4	8
2b74a850-4368-11ec-832e-18813daeb478	b70a1736757e4d958699d67b3c65da78d69ab22c	14	2	9	2	2	4	2	2	4	4	4	8	2	2	4	2	3	5	2	2	4	2	1	3	2	2	4	2	2	4	2	2	4	2	2	4	2	1	3	2	2	4	3	2	5	3	3	6
2b74ce7a-4368-11ec-832e-18813daeb478	9d070a6026ccf3cef04b78550c9cf0d28992203e	13	1	8	2	2	4	2	2	4	3	3	6	2	2	4	2	2	4	2	2	4	3	3	6	1	1	2	3	3	6	2	2	4	3	3	6	1	1	2	3	3	6	2	2	4	2	2	4
2b74eacc-4368-11ec-832e-18813daeb478	6cfa153ade92eb4133dc58909cc6f67722d37084	14	1	8	1	2	3	2	2	4	2	2	4	2	2	4	2	2	4	2	2	4	2	2	4	2	2	4	2	2	4	2	2	4	2	2	4	1	1	2	2	2	4	1	2	3	3	3	6
2b74f062-4368-11ec-832e-18813daeb478	fb217aa6959b63713b3834299f6f6fa291af6703	13	2	8	2	3	5	2	2	4	2	4	6	2	4	6	2	4	6	2	4	6	1	3	4	3	4	7	2	2	4	1	1	2	2	1	3	1	1	2	2	2	4	2	3	5	4	4	8
2b74f3b4-4368-11ec-832e-18813daeb478	ded4013638463fdd7fcebcc3807d97c2465375dd	14	1	8	1	2	3	1	2	3	2	3	5	2	2	4	1	1	2	3	3	6	2	1	3	1	2	3	1	2	3	2	1	3	1	3	4	1	1	2	2	3	5	1	1	2	4	3	7
2b74f850-4368-11ec-832e-18813daeb478	ac95efd810a2fcad2f2c45fa43d679ed5a6c6b7f	13	2	8	3	3	6	1	2	3	4	4	8	4	4	8	2	2	4	1	2	3	3	3	6	1	3	4	1	2	3	1	3	4	1	2	3	4	3	7	1	2	3	4	4	8	4	3	7
2b74f972-4368-11ec-832e-18813daeb478	914b13beda6e678a02ba8fbcd1d56070817ac528	14	2	8	2	2	4	1	1	2	2	2	4	2	2	4	1	1	2	1	1	2	3	2	5	1	1	2	1	1	2	2	2	4	2	2	4	2	1	3	2	2	4	3	2	5	3	3	6
2b74ff26-4368-11ec-832e-18813daeb478	f6bf864c3770ab62f0956c9fc8c084fd91e241eb	13	2	8	2	3	5	2	2	4	2	2	4	2	2	4	2	2	4	3	2	5	2	3	5	2	2	4	2	2	4	2	2	4	2	2	4	2	3	5	2	2	4	2	2	4	3	3	6
2b750cc8-4368-11ec-832e-18813daeb478	862c63a6a2e47927d1a929cd55243aa31bd5eae8	14	2	8	2	1	3	2	3	5	2	3	5	3	1	4	1	1	2	4	4	8	3	1	4	1	1	2	3	3	6	1	1	2	2	3	5	1	1	2	2	3	5	4	1	5	1	1	2
2b751222-4368-11ec-832e-18813daeb478	a80bea93b06682a66791560190c769eb84e6ca0e	13	1	8	4	3	7	2	3	5	4	4	8	2	2	4	4	4	8	3	3	6	2	3	5	3	4	7	2	2	4	1	1	2	2	2	4	2	4	6	3	3	6	2	3	5	2	2	4
2b7513d0-4368-11ec-832e-18813daeb478	b8ad1dbab4462ca2dfd6920e11d55f8ebc503871	13	1	8	1	1	2	3	3	6	1	1	2	2	2	4	1	1	2	2	3	5	2	2	4	2	2	4	3	3	6	2	2	4	2	2	4	2	2	4	3	3	6	1	1	2	2	2	4
2b75391e-4368-11ec-832e-18813daeb478	f9c9dc5827a18cd507ec66b5e42c56fc79b5a2b6	12	2	7	4	2	6	2	3	5	4	3	7	4	1	5	1	1	2	3	2	5	4	1	5	2	3	5	2	3	5	4	2	6	2	3	5	1	2	3	3	3	6	2	2	4	4	4	8
2b753d1a-4368-11ec-832e-18813daeb478	e585305a3a0129b53d79a0dfff42ee075dcc18e3	12	2	7	3	3	6	1	2	3	2	2	4	3	2	5	4	3	7	1	2	3	4	4	8	3	4	7	2	2	4	4	3	7	2	2	4	4	4	8	1	2	3	4	3	7	4	3	7
2b7545d0-4368-11ec-832e-18813daeb478	881723e059867dcb596e066946e0bce36c293810	12	2	7	2	1	3	2	3	5	4	2	6	2	1	3	1	2	3	2	4	6	2	2	4	1	2	3	2	3	5	2	2	4	2	3	5	1	1	2	2	4	6	2	1	3	3	2	5
2b75472e-4368-11ec-832e-18813daeb478	3d6b903dcb4935f95903f02ba44d1de0768338b3	13	1	7	3	3	6	2	2	4	3	4	7	3	2	5	4	3	7	2	2	4	3	2	5	4	4	8	3	3	6	3	3	6	2	2	4	4	4	8	2	2	4	3	2	5	4	3	7
2b75479c-4368-11ec-832e-18813daeb478	4fef2710a38875757d6a3a3e1bd8df4ac75cc9bd	13	2	7	2	2	4	1	2	3	4	4	8	2	2	4	2	2	4	1	1	2	4	4	8	1	1	2	2	2	4	3	3	6	3	2	5	1	1	2	1	2	3	2	3	5	4	3	7
2b754ac6-4368-11ec-832e-18813daeb478	16df6a3759320afe230a77a9a495f41172405c41	12	2	7	4	2	6	1	3	4	4	2	6	4	2	6	4	2	6	1	4	5	4	1	5	2	4	6	4	3	7	4	2	6	1	3	4	4	2	6	1	3	4	4	2	6	4	1	5
2b755c00-4368-11ec-832e-18813daeb478	a8b43163b7bbbcd35c2ba2b0c34bcaf8ae8db10e	12	2	7	3	1	4	2	3	5	3	3	6	2	1	3	1	1	2	3	3	6	1	1	2	3	4	7	2	3	5	2	2	4	2	3	5	4	2	6	2	2	4	4	2	6	4	4	8
2b756074-4368-11ec-832e-18813daeb478	af9dc0e60c1c12c0d505616cbef750744dd32646	13	2	7	1	2	3	3	2	5	3	3	6	1	1	2	1	1	2	3	3	6	1	2	3	2	2	4	1	1	2	2	3	5	2	3	5	1	2	3	2	2	4	1	1	2	4	3	7
2b7566dc-4368-11ec-832e-18813daeb478	d52b4a9c68cbc0861a2ccfb571d8e6575027f986	12	2	7	1	1	2	2	3	5	2	2	4	2	1	3	1	1	2	2	2	4	2	2	4	3	3	6	1	2	3	2	2	4	2	2	4	3	2	5	3	4	7	2	1	3	3	3	6
2b756f9c-4368-11ec-832e-18813daeb478	be84f01315c729145c38db89338b2277dba6bebc	12	1	7	2	3	5	1	1	2	2	3	5	2	3	5	1	2	3	1	1	2	2	3	5	1	1	2	2	3	5	1	2	3	1	2	3	1	1	2	2	2	4	2	3	5	4	4	8
2b757758-4368-11ec-832e-18813daeb478	3354133e2e2fc187f5a083e4042d870acfff3441	12	1	7	3	2	5	2	2	4	2	2	4	2	3	5	2	2	4	4	4	8	3	2	5	1	1	2	2	4	6	4	4	8	1	1	2	4	4	8	2	3	5	3	3	6	3	2	5
2b7578ac-4368-11ec-832e-18813daeb478	ff4c52b871840ec5809d632a096f3d93eaf841fa	13	2	7	2	2	4	2	3	5	1	4	5	2	1	3	1	2	3	1	4	5	2	3	5	2	4	6	4	2	6	1	2	3	2	4	6	1	1	2	2	4	6	2	1	3	4	3	7
2b757c30-4368-11ec-832e-18813daeb478	ae3a30466cc102be9593c817435d3cb0c85617d7	12	2	7	3	2	5	2	4	6	1	4	5	4	2	6	4	2	6	1	4	5	4	2	6	2	2	4	2	3	5	2	2	4	2	4	6	4	2	6	1	4	5	4	1	5	2	2	4
2b75837e-4368-11ec-832e-18813daeb478	4e30ab6156abc210b4f8158fcf82def12944b509	13	2	7	2	2	4	1	3	4	4	4	8	2	2	4	1	2	3	4	4	8	3	2	5	1	3	4	4	4	8	2	2	4	2	4	6	1	2	3	2	4	6	2	2	4	3	1	4
2b7583ec-4368-11ec-832e-18813daeb478	41da3a066ceeafe834c7e844f46aa23796136818	13	1	7	2	4	6	3	3	6	2	2	4	2	4	6	3	3	6	3	3	6	3	3	6	2	4	6	2	2	4	3	4	7	3	3	6	1	1	2	2	3	5	2	4	6	1	1	2
2b758478-4368-11ec-832e-18813daeb478	a7e37ccc2ff25e4ec731110e8ea13e1cf853a8e1	13	1	7	2	2	4	2	3	5	4	4	8	2	2	4	3	3	6	4	4	8	3	3	6	2	2	4	2	3	5	3	4	7	2	2	4	3	3	6	2	2	4	2	2	4	3	3	6
2b7584e6-4368-11ec-832e-18813daeb478	ace3fb2a050cabca673c7924d58137cf80e23357	12	2	7	1	2	3	2	2	4	2	2	4	2	2	4	3	3	6	2	2	4	2	2	4	2	2	4	3	3	6	2	2	4	2	2	4	3	3	6	2	2	4	2	2	4	2	1	3
2b758b08-4368-11ec-832e-18813daeb478	30fb9332cd28e0f4ff832e6062c48bd1ef3d8dbd	12	2	7	2	3	5	1	1	2	1	1	2	1	1	2	2	3	5	2	2	4	2	3	5	2	2	4	1	1	2	1	1	2	1	1	2	2	2	4	1	1	2	3	4	7	4	4	8
2b758f54-4368-11ec-832e-18813daeb478	da18ecdc4d2d1eeb5f6b3c5900cc575ca7c1045c	12	2	7	4	2	6	2	2	4	4	4	8	4	3	7	3	2	5	1	1	2	3	2	5	3	3	6	4	4	8	4	4	8	1	2	3	4	4	8	2	2	4	3	2	5	3	3	6
2b759152-4368-11ec-832e-18813daeb478	78de1cb2e18a345a296b77d0529e94e9842a7c25	13	1	7	2	2	4	1	1	2	4	4	8	4	4	8	1	1	2	1	1	2	1	1	2	1	1	2	1	1	2	1	1	2	1	1	2	2	2	4	1	1	2	1	2	3	4	3	7
2b759404-4368-11ec-832e-18813daeb478	a53e6fc2d4caa6091494252ce9da4b2ac7187cb0	13	1	7	2	2	4	2	2	4	4	4	8	2	2	4	3	3	6	2	2	4	2	2	4	1	1	2	2	2	4	3	3	6	3	2	5	3	3	6	2	2	4	1	3	4	1	2	3
2b759846-4368-11ec-832e-18813daeb478	5d58f83e8e3be41509336294698d2d7215dc9915	12	2	7	2	2	4	1	1	2	1	1	2	1	1	2	1	1	2	1	1	2	3	3	6	1	1	2	1	1	2	4	4	8	1	1	2	2	2	4	1	1	2	3	3	6	1	1	2
2b759922-4368-11ec-832e-18813daeb478	293b10433c54831a8874ea27479760790a1ae45a	13	2	7	2	4	6	2	1	3	1	1	2	4	4	8	1	2	3	1	1	2	1	4	5	4	1	5	3	1	4	4	1	5	1	1	2	1	4	5	4	1	5	1	4	5	4	4	8
2b759990-4368-11ec-832e-18813daeb478	6d9e694e2e19f1e621e796f6094681988483451f	12	2	7	2	2	4	2	2	4	3	3	6	2	2	4	2	2	4	2	2	4	1	2	3	2	2	4	3	3	6	3	3	6	1	1	2	1	1	2	2	2	4	3	3	6	3	3	6
2b759b5c-4368-11ec-832e-18813daeb478	fc679ab6228683a730bea9ca158185b76861d177	13	2	7	1	1	2	4	4	8	4	4	8	1	1	2	1	1	2	4	4	8	1	1	2	1	1	2	2	2	4	1	1	2	4	4	8	1	1	2	4	4	8	1	1	2	1	1	2
2b759cce-4368-11ec-832e-18813daeb478	b3e341b3eb89b37e38f3c04353f125b85ebda78e	12	2	7	1	2	3	3	3	6	1	2	3	1	3	4	1	2	3	3	4	7	1	1	2	2	4	6	3	3	6	1	2	3	3	4	7	2	4	6	2	4	6	1	1	2	1	1	2
2b759f9e-4368-11ec-832e-18813daeb478	95924663b3476465c726e13c4116bfeaa596ad98	13	2	7	2	2	4	1	2	3	1	4	5	2	4	6	2	4	6	2	2	4	1	2	3	2	4	6	1	2	3	2	4	6	2	4	6	1	1	2	2	2	4	1	1	2	4	4	8
2b75a0f2-4368-11ec-832e-18813daeb478	1b5d0afa681898d25e43d8615a4df562d1d29346	12	1	7	2	2	4	1	2	3	1	2	3	2	1	3	2	2	4	2	2	4	2	2	4	1	1	2	2	2	4	2	1	3	2	2	4	1	1	2	3	4	7	2	1	3	3	4	7
2b75a82c-4368-11ec-832e-18813daeb478	96504acc00dff33a8d4987c83369ca576c17a29e	12	1	7	4	3	7	3	3	6	3	3	6	3	2	5	2	2	4	3	3	6	2	2	4	2	2	4	3	3	6	2	3	5	2	3	5	1	1	2	3	3	6	2	2	4	2	2	4
2b75a908-4368-11ec-832e-18813daeb478	cfe60a06e6e8a515b1b0ffe6a4769aa1672f7da0	12	1	7	2	1	3	3	3	6	2	3	5	1	2	3	1	1	2	2	3	5	1	2	3	2	3	5	3	3	6	3	3	6	3	3	6	1	1	2	3	3	6	1	1	2	3	3	6
2b75a980-4368-11ec-832e-18813daeb478	507a78b063c88c45dc9e77612eb4979c2e429651	13	1	7	2	1	3	2	2	4	2	2	4	2	2	4	2	2	4	1	2	3	2	2	4	3	2	5	3	2	5	2	2	4	2	2	4	2	2	4	2	2	4	2	2	4	3	3	6
2b75b718-4368-11ec-832e-18813daeb478	48f6a93287c55a4bc661ba4b08b92a0da1806c3c	12	2	7	3	2	5	2	2	4	4	4	8	2	1	3	2	2	4	2	3	5	3	3	6	1	1	2	2	3	5	3	3	6	1	2	3	2	2	4	1	2	3	2	2	4	1	1	2
2b75b998-4368-11ec-832e-18813daeb478	e89ffc84656395e4759db7dddfb5da7c6d098d35	12	2	7	1	2	3	3	4	7	1	2	3	1	2	3	1	2	3	4	3	7	1	1	2	2	3	5	3	3	6	2	3	5	2	4	6	1	1	2	2	4	6	1	1	2	2	3	5
2b75bbf0-4368-11ec-832e-18813daeb478	31f924539f489ea0b49865ba3dd7ad0f31cd331c	13	2	7	1	2	3	2	3	5	2	3	5	1	1	2	2	2	4	2	2	4	1	1	2	4	4	8	2	4	6	3	4	7	2	3	5	4	4	8	2	2	4	3	2	5	4	4	8
2b75bccc-4368-11ec-832e-18813daeb478	edb55453234bb138c72b224e3902d010a5db2049	12	2	7	2	2	4	1	1	2	1	1	2	4	4	8	1	3	4	3	2	5	1	2	3	3	2	5	2	1	3	2	2	4	1	1	2	2	4	6	2	4	6	1	1	2	4	4	8
2b75bd30-4368-11ec-832e-18813daeb478	8b22465435b612e8cf4453651ccbe7c8bd91dce0	12	2	7	2	2	4	2	2	4	2	2	4	1	1	2	1	1	2	2	2	4	2	2	4	3	4	7	4	4	8	2	2	4	3	3	6	2	2	4	1	1	2	1	1	2	1	1	2
2b75c6fe-4368-11ec-832e-18813daeb478	1b2b08e243883c017c84ab9a60c638c77447a3d2	13	2	7	2	1	3	2	4	6	3	3	6	4	1	5	4	2	6	1	4	5	3	1	4	2	1	3	2	4	6	3	1	4	2	4	6	1	1	2	2	4	6	1	1	2	1	3	4
2b75d432-4368-11ec-832e-18813daeb478	49f6dd5e553b377a3467c39111ecebc956c47524	12	1	7	1	1	2	2	1	3	1	1	2	1	1	2	1	1	2	4	2	6	4	2	6	3	4	7	3	4	7	1	1	2	3	4	7	1	1	2	4	4	8	2	1	3	1	2	3
2b75d720-4368-11ec-832e-18813daeb478	0ee3ce98aac2b434f58a164e20e88069f4c9fc48	12	2	7	4	4	8	1	2	3	4	4	8	2	1	3	2	2	4	1	1	2	1	2	3	4	3	7	1	2	3	3	4	7	1	2	3	2	2	4	1	1	2	2	2	4	2	3	5
2b75df90-4368-11ec-832e-18813daeb478	e10855d34324ac4a9605207405261d072472f8af	12	2	7	2	3	5	1	1	2	3	3	6	2	4	6	4	4	8	1	1	2	3	3	6	2	2	4	4	4	8	3	3	6	2	2	4	3	3	6	2	2	4	4	4	8	3	3	6
2b75e990-4368-11ec-832e-18813daeb478	8ee7fd3652450f3f385ec2ce454e181ce3288b30	13	2	7	4	4	8	2	2	4	4	4	8	4	4	8	4	4	8	2	1	3	2	4	6	4	4	8	4	4	8	4	4	8	1	1	2	1	4	5	3	2	5	1	4	5	1	4	5
2b75ead0-4368-11ec-832e-18813daeb478	4ad14b3923260bb78cbbdcd5f6f5d3a7c922ea9e	12	2	7	2	2	4	1	2	3	1	1	2	4	3	7	3	3	6	1	1	2	4	4	8	4	4	8	3	3	6	4	4	8	2	2	4	4	4	8	1	1	2	4	3	7	4	4	8
2b75ecec-4368-11ec-832e-18813daeb478	81462a5611b52d47189b19042adc4c41bee5cc47	13	1	7	4	4	8	1	2	3	4	4	8	4	4	8	4	4	8	1	1	2	4	4	8	3	4	7	4	4	8	2	2	4	1	1	2	4	4	8	1	1	2	4	4	8	4	4	8
2b75edb4-4368-11ec-832e-18813daeb478	4f320c784d171fa341aae8a3b3454c5818338483	13	1	7	1	3	4	3	4	7	4	4	8	2	3	5	2	4	6	4	4	8	1	2	3	2	4	6	4	4	8	2	2	4	2	1	3	1	2	3	3	3	6	3	4	7	4	3	7
2b75f8fe-4368-11ec-832e-18813daeb478	bf6ea7abdd3df761917f7c5c60a1cc85519e806d	13	2	7	1	2	3	2	2	4	2	3	5	3	3	6	1	4	5	1	1	2	2	3	5	2	3	5	4	4	8	2	3	5	2	2	4	2	3	5	2	3	5	4	4	8	2	3	5
2b75f962-4368-11ec-832e-18813daeb478	faf02fd66d0b7cd9381ae9aa33ed7072358f1592	12	1	7	2	3	5	2	2	4	1	3	4	2	2	4	2	4	6	3	1	4	3	3	6	4	1	5	1	3	4	3	1	4	4	4	8	1	2	3	4	4	8	1	3	4	4	3	7
2b75fd36-4368-11ec-832e-18813daeb478	d0a50c4545bb3154a2cf1e6d647763a4789fd162	12	1	7	3	3	6	3	2	5	2	3	5	2	2	4	3	2	5	2	2	4	3	2	5	3	3	6	1	2	3	3	3	6	1	1	2	4	4	8	1	1	2	4	4	8	4	4	8
2b75fe08-4368-11ec-832e-18813daeb478	834bc57b0df92f16e85d2217fbc007f7dab67791	12	2	7	2	2	4	2	2	4	4	4	8	3	1	4	1	1	2	2	2	4	2	2	4	2	2	4	2	3	5	2	3	5	2	3	5	2	3	5	2	2	4	2	2	4	2	3	5
2b760006-4368-11ec-832e-18813daeb478	002011d7260fec8ea981557586b1763843872a8d	12	1	7	2	2	4	2	2	4	2	2	4	2	2	4	2	3	5	2	2	4	2	3	5	2	2	4	2	2	4	2	2	4	2	2	4	2	3	5	2	2	4	2	3	5	3	3	6
2b7601aa-4368-11ec-832e-18813daeb478	bb6059ee79d64ef263dc09de757329133f5e979e	12	1	7	2	3	5	2	2	4	2	2	4	1	1	2	3	4	7	3	4	7	4	1	5	3	3	6	1	3	4	1	4	5	1	2	3	1	4	5	3	3	6	2	3	5	1	2	3
2b76059c-4368-11ec-832e-18813daeb478	c4156b542b2d711f1846073ca2c06fa35cdfb12a	17	1	12	4	2	6	1	3	4	2	2	4	4	2	6	4	4	8	1	1	2	2	1	3	4	2	6	2	4	6	2	2	4	1	2	3	3	2	5	1	2	3	3	2	5	4	4	8
2b760808-4368-11ec-832e-18813daeb478	6344e00a13a0a1153419f155fca14cb76203557f	17	2	12	3	1	4	1	2	3	2	2	4	3	1	4	1	1	2	1	4	5	1	1	2	1	2	3	1	3	4	2	2	4	1	3	4	1	1	2	2	4	6	3	1	4	2	2	4
2b760ba0-4368-11ec-832e-18813daeb478	7d789caca90fbd03aba06356fee2cd2e8d99280a	17	1	12	2	1	3	2	3	5	3	2	5	1	2	3	2	2	4	3	3	6	2	2	4	2	2	4	3	3	6	2	2	4	1	3	4	2	2	4	2	3	5	2	1	3	3	2	5
2b760c9a-4368-11ec-832e-18813daeb478	481a54e452bd6d325d7e7f86fab0b35dbe62ac99	17	2	12	2	2	4	3	3	6	4	3	7	2	2	4	3	2	5	3	3	6	2	2	4	2	2	4	3	3	6	2	2	4	4	4	8	2	2	4	3	3	6	2	2	4	3	3	6
2b760eb6-4368-11ec-832e-18813daeb478	f412cce7e149770bb713948ccb74567ed97e96f6	17	2	12	1	1	2	2	2	4	3	3	6	1	1	2	2	2	4	1	1	2	1	1	2	2	2	4	2	2	4	2	2	4	2	2	4	1	1	2	3	3	6	2	2	4	2	2	4
2b7629a0-4368-11ec-832e-18813daeb478	753d5c857c323365c5bbd3dec089ab115f089d81	17	2	12	3	3	6	2	2	4	3	3	6	3	2	5	2	2	4	2	2	4	3	2	5	3	3	6	3	3	6	2	2	4	2	3	5	3	2	5	2	3	5	3	3	6	3	3	6
2b763404-4368-11ec-832e-18813daeb478	4ffbb4e8ec63c87f2719769702b82d8d7062fe92	17	2	12	1	2	3	1	1	2	4	4	8	1	3	4	1	4	5	1	2	3	1	3	4	1	4	5	1	1	2	1	4	5	1	1	2	1	3	4	1	4	5	1	4	5	4	1	5
2b763472-4368-11ec-832e-18813daeb478	1cdbfe19ceb37ec2230997f3da057378cc27a64c	17	1	12	3	2	5	1	2	3	4	4	8	2	1	3	1	1	2	1	1	2	2	2	4	2	2	4	2	2	4	2	2	4	2	2	4	2	2	4	1	2	3	2	2	4	2	2	4
2b764552-4368-11ec-832e-18813daeb478	7923366c2551f05beba0cfc6bac427fa675e453f	17	1	12	2	2	4	3	3	6	3	3	6	2	2	4	3	3	6	2	2	4	2	2	4	3	3	6	3	3	6	2	2	4	2	2	4	2	2	4	2	2	4	1	1	2	2	2	4
2b765286-4368-11ec-832e-18813daeb478	f3757da22327bd314af0957151c3540f38d02f93	17	2	12	2	2	4	1	2	3	2	4	6	3	2	5	2	4	6	1	1	2	1	2	3	2	3	5	2	3	5	3	3	6	1	2	3	1	2	3	1	2	3	2	2	4	3	4	7
2b7653c6-4368-11ec-832e-18813daeb478	6b412782d77dbcdd37784c204193d3b7f1754fce	18	1	12	2	2	4	2	2	4	3	3	6	2	2	4	1	2	3	1	1	2	1	2	3	1	2	3	3	3	6	2	2	4	2	3	5	1	1	2	2	3	5	2	2	4	2	3	5
2b765ec0-4368-11ec-832e-18813daeb478	beaee8e4b96602ac2615805568703fba6d0a1f4a	17	2	12	2	2	4	1	2	3	1	1	2	1	1	2	1	1	2	1	1	2	2	3	5	2	1	3	2	2	4	2	2	4	1	1	2	1	1	2	2	2	4	2	2	4	4	4	8
2b766a82-4368-11ec-832e-18813daeb478	f7de563b7465fbadf70eed5a4118260a90ab9f4b	17	2	11	2	2	4	3	2	5	3	3	6	1	1	2	4	4	8	3	2	5	1	2	3	3	2	5	2	2	4	3	3	6	2	2	4	1	1	2	2	2	4	2	2	4	2	2	4
2b76718a-4368-11ec-832e-18813daeb478	50f78b1a8f3e6682d90557f9e99cb77988c499b0	16	2	11	1	4	5	1	1	2	1	1	2	3	4	7	1	1	2	2	4	6	1	4	5	1	1	2	2	1	3	2	2	4	1	1	2	2	4	6	1	1	2	1	4	5	2	3	5
2b767266-4368-11ec-832e-18813daeb478	4c4f6604249a0a0064ffa9f0494cc537208aebf4	17	1	11	3	3	6	1	2	3	3	3	6	1	1	2	1	1	2	1	1	2	2	2	4	1	2	3	1	1	2	3	3	6	1	3	4	4	2	6	1	3	4	4	2	6	3	3	6
2b7672ca-4368-11ec-832e-18813daeb478	9bd3589b0b15df11e3cdcc7ebb97ae6220bf42cb	16	1	11	2	1	3	2	3	5	2	2	4	1	1	2	1	1	2	3	3	6	2	2	4	2	3	5	2	4	6	2	3	5	2	3	5	1	1	2	2	3	5	1	1	2	3	3	6
2b7676ee-4368-11ec-832e-18813daeb478	4b51ebffdb908b8e5457afc4a72c57c5b3b1d578	16	1	11	1	1	2	2	2	4	3	4	7	2	1	3	2	2	4	2	2	4	1	2	3	2	2	4	2	2	4	2	2	4	2	3	5	1	2	3	2	3	5	1	2	3	2	3	5
2b767932-4368-11ec-832e-18813daeb478	b228bb64302691ad2474ce6df12de572a6e20590	16	1	11	2	2	4	1	1	2	3	3	6	2	2	4	1	2	3	2	2	4	1	1	2	1	1	2	2	2	4	1	1	2	2	2	4	1	1	2	1	1	2	3	3	6	2	2	4
2b7679a0-4368-11ec-832e-18813daeb478	cd59c0ce125180c9d7dcf32b924e87b267b952fc	16	1	11	2	2	4	2	2	4	4	4	8	1	1	2	4	4	8	4	4	8	1	1	2	4	4	8	4	4	8	3	3	6	2	2	4	1	1	2	2	2	4	1	1	2	3	3	6
2b767d88-4368-11ec-832e-18813daeb478	053e6b7d091f2a1ec91bb12add301fec7bc0777a	17	1	11	1	2	3	1	4	5	3	2	5	1	3	4	1	3	4	1	4	5	3	2	5	1	2	3	3	2	5	2	3	5	2	3	5	2	2	4	2	4	6	3	1	4	4	3	7
2b767df6-4368-11ec-832e-18813daeb478	05c3eb20c007b22d02e9fd0695d21ea1927c295d	17	1	11	3	2	5	1	1	2	4	4	8	2	2	4	1	2	3	2	2	4	3	3	6	1	2	3	2	3	5	2	4	6	1	2	3	2	3	5	2	3	5	3	3	6	1	3	4
2b76854e-4368-11ec-832e-18813daeb478	d6cae7699c4c73a2a09e3872a6ff038da7861e3c	16	2	11	2	1	3	2	2	4	3	3	6	1	1	2	4	4	8	1	1	2	2	4	6	3	3	6	2	2	4	4	4	8	3	3	6	1	1	2	2	2	4	2	2	4	4	4	8
2b768ada-4368-11ec-832e-18813daeb478	561148077bc346dcfc4e6dd22004fac8945bf459	16	1	11	1	1	2	2	2	4	1	1	2	1	1	2	2	2	4	2	2	4	1	1	2	1	1	2	2	2	4	2	2	4	3	3	6	1	1	2	2	2	4	1	1	2	3	3	6
2b769160-4368-11ec-832e-18813daeb478	bd9afb0f231ea2e16e430d2a57d3274582d4c562	16	1	11	2	2	4	2	3	5	1	4	5	1	3	4	2	1	3	1	1	2	1	2	3	2	3	5	2	3	5	2	4	6	3	4	7	1	2	3	3	3	6	2	2	4	3	2	5
2b769458-4368-11ec-832e-18813daeb478	e13833b9a821fed3293f13847c9200e5bf434a57	17	1	11	2	1	3	2	3	5	4	4	8	1	1	2	3	2	5	2	2	4	2	2	4	2	3	5	3	2	5	3	2	5	2	2	4	2	1	3	1	4	5	2	1	3	3	1	4
2b769872-4368-11ec-832e-18813daeb478	ada553423816d282052a1b9daf0a58b0a35fc958	15	2	11	4	3	7	1	2	3	2	2	4	4	4	8	3	2	5	1	1	2	3	2	5	2	4	6	1	1	2	2	2	4	1	1	2	4	3	7	1	2	3	2	2	4	4	3	7
2b76a1e6-4368-11ec-832e-18813daeb478	f61e57d3cee5c297c10243de6919499af28b41a5	17	2	11	1	2	3	1	1	2	1	1	2	3	3	6	4	4	8	3	3	6	1	4	5	4	4	8	4	4	8	4	4	8	3	3	6	1	1	2	4	4	8	1	2	3	2	4	6
2b76a7d6-4368-11ec-832e-18813daeb478	fa07a78abe73f44e90de1656f620529400050839	16	2	11	1	1	2	4	4	8	2	3	5	1	1	2	2	3	5	4	2	6	1	1	2	1	2	3	4	4	8	2	1	3	1	4	5	1	1	2	3	3	6	2	2	4	1	3	4
2b76acea-4368-11ec-832e-18813daeb478	1d79485d3770f9127e79c452ee03201caa968c31	16	2	11	1	2	3	1	2	3	4	4	8	1	2	3	1	2	3	1	2	3	1	1	2	4	4	8	2	2	4	4	4	8	2	3	5	1	1	2	2	4	6	2	1	3	3	4	7
2b76b6a4-4368-11ec-832e-18813daeb478	338a9fa3e9dbb97b0f6aa5ce1d4310f79ee0a9be	15	1	10	1	1	2	2	2	4	3	3	6	1	1	2	2	4	6	2	3	5	1	1	2	2	3	5	4	4	8	4	4	8	2	3	5	3	3	6	2	3	5	1	4	5	2	2	4
2b76b712-4368-11ec-832e-18813daeb478	00a0583c8b1f2fcd00168f19c4b581f72153d3f1	15	1	10	3	3	6	4	2	6	2	4	6	4	2	6	2	1	3	3	1	4	2	4	6	2	2	4	2	3	5	4	2	6	2	2	4	1	3	4	1	1	2	1	2	3	3	1	4
2b76b80c-4368-11ec-832e-18813daeb478	6a6f194c7b941023abf8502afa2168d93a78975a	15	2	10	2	2	4	2	3	5	4	4	8	4	4	8	3	4	7	2	3	5	3	3	6	3	3	6	3	4	7	4	4	8	2	4	6	1	1	2	2	4	6	2	2	4	3	3	6
2b76ba8c-4368-11ec-832e-18813daeb478	54b05a4099e6088d33d4dc2172498d17204b04e1	15	2	10	3	2	5	1	1	2	3	3	6	3	3	6	4	4	8	4	4	8	4	4	8	4	4	8	2	1	3	4	4	8	1	1	2	4	4	8	1	1	2	3	3	6	4	4	8
2b76d21a-4368-11ec-832e-18813daeb478	d67b4f6ed88d44ba4520b8710bc60c1f890b9524	17	1	10	2	2	4	2	2	4	2	2	4	2	2	4	2	2	4	4	4	8	2	2	4	4	4	8	4	4	8	3	3	6	2	2	4	2	2	4	2	2	4	1	1	2	4	4	8
2b76d936-4368-11ec-832e-18813daeb478	7cff99110b2fe1a0b69cb9afef7f690a1fcd41f8	15	2	10	1	1	2	2	2	4	3	3	6	1	1	2	1	1	2	2	2	4	1	1	2	1	1	2	2	2	4	2	2	4	2	2	4	1	2	3	3	3	6	2	2	4	3	3	6
2b76ef34-4368-11ec-832e-18813daeb478	8906bbcaa3ccb92484041b580273cdbd921294d5	15	1	10	1	1	2	2	3	5	4	4	8	2	2	4	1	1	2	3	3	6	1	1	2	4	4	8	4	4	8	4	4	8	3	2	5	1	1	2	3	2	5	1	1	2	3	3	6
2b76f718-4368-11ec-832e-18813daeb478	7e5b1f4448b6a568b441e4999bfd901af3924112	15	2	10	2	2	4	2	3	5	3	4	7	2	3	5	2	3	5	2	3	5	2	1	3	4	4	8	2	2	4	3	4	7	2	2	4	2	2	4	3	3	6	2	2	4	3	3	6
2b76fa1a-4368-11ec-832e-18813daeb478	9be060f2269775897a553a4e4ed840ad2cda1b1f	16	2	10	3	3	6	1	2	3	4	4	8	3	2	5	2	3	5	2	2	4	2	3	5	2	4	6	3	4	7	2	3	5	1	1	2	2	2	4	2	2	4	3	3	6	1	2	3
2b76fae2-4368-11ec-832e-18813daeb478	29240525e2e2871380f470dc6bb88a23588d340f	16	1	10	2	2	4	2	2	4	4	3	7	1	2	3	2	4	6	3	3	6	2	3	5	2	3	5	2	2	4	2	2	4	2	2	4	2	2	4	2	3	5	3	3	6	3	2	5
2b770032-4368-11ec-832e-18813daeb478	6d794ff6b6f34f77cbd482f57b419b93ae89d83a	16	2	10	2	2	4	2	2	4	3	3	6	2	2	4	1	1	2	2	2	4	1	1	2	3	3	6	2	2	4	3	3	6	1	2	3	2	2	4	2	2	4	3	2	5	3	4	7
2b770154-4368-11ec-832e-18813daeb478	b3abdbc9e505fb0598c6bd900b9a0ab965638fb6	16	2	10	2	2	4	1	2	3	1	3	4	2	2	4	2	4	6	2	2	4	2	1	3	3	2	5	1	2	3	2	2	4	1	2	3	2	2	4	2	2	4	1	1	2	3	3	6
2b77024e-4368-11ec-832e-18813daeb478	6a3bcb09fda8a9e240f43611639947bf54a8af97	14	2	10	2	3	5	2	2	4	2	2	4	2	2	4	2	2	4	1	1	2	3	2	5	4	4	8	4	4	8	4	4	8	2	3	5	3	3	6	2	2	4	2	2	4	4	4	8
2b7705d2-4368-11ec-832e-18813daeb478	75819a7759e79c98f4ce8efffd2e35d075436df3	15	1	10	1	1	2	4	4	8	4	4	8	1	1	2	2	2	4	1	1	2	1	1	2	2	2	4	3	4	7	3	3	6	4	4	8	1	1	2	3	3	6	1	1	2	3	3	6
2b770848-4368-11ec-832e-18813daeb478	1cb58cd0c845ef9a29c3e2467732722785dae9da	15	2	10	2	1	3	2	2	4	4	4	8	1	1	2	4	3	7	2	3	5	2	2	4	4	3	7	2	3	5	4	4	8	2	4	6	1	1	2	2	3	5	2	3	5	4	2	6
2b770b54-4368-11ec-832e-18813daeb478	f27cfefd14ae2d66bf0100b593919ceea6f96f0d	16	1	10	1	1	2	1	3	4	1	1	2	1	1	2	1	4	5	2	4	6	2	1	3	2	4	6	2	4	6	1	4	5	2	4	6	1	1	2	3	4	7	1	1	2	3	2	5
2b770c76-4368-11ec-832e-18813daeb478	257a69fb63a7ff301dd83c46b134ec251c85025c	16	1	10	1	2	3	2	2	4	3	3	6	1	1	2	2	2	4	2	2	4	2	2	4	2	2	4	2	2	4	3	3	6	1	2	3	2	2	4	2	2	4	2	2	4	3	3	6
2b771612-4368-11ec-832e-18813daeb478	df602603d896104964a58230d2e6f1b0d9f43c49	15	1	10	1	1	2	1	1	2	4	4	8	1	1	2	2	4	6	2	2	4	2	3	5	2	3	5	2	3	5	1	3	4	1	3	4	1	2	3	1	1	2	1	1	2	4	4	8
2c504ecc-42ec-11ec-832e-18813daeb478	23ba4d8467407de31b196a0350be094107d92722	13	2	7	2	3	5	1	2	3	4	4	8	4	3	7	1	4	5	1	2	3	1	1	2	4	4	8	4	4	8	4	4	8	1	1	2	4	4	8	1	1	2	1	4	5	4	4	8
2c509cf6-42ec-11ec-832e-18813daeb478	204aedc6cc22182b90c685320d1ed3b153a72612	13	1	7	2	4	6	2	2	4	2	3	5	2	3	5	1	2	3	2	3	5	2	4	6	2	3	5	2	4	6	2	2	4	3	3	6	1	1	2	4	4	8	2	2	4	1	1	2
2c50a12e-42ec-11ec-832e-18813daeb478	96e8febf9238dea87a2adf570d5b9b813de7c690	12	1	7	2	3	5	3	1	4	3	4	7	1	1	2	1	1	2	2	2	4	1	3	4	2	3	5	2	1	3	2	3	5	3	1	4	1	1	2	3	2	5	1	3	4	3	1	4
2c50a82c-42ec-11ec-832e-18813daeb478	01f6644b5d04dc97f565965017500f05b469e2ce	12	2	7	1	1	2	2	2	4	2	2	4	2	2	4	4	4	8	2	2	4	2	2	4	2	2	4	2	3	5	2	2	4	2	2	4	2	2	4	4	4	8	2	1	3	2	3	5
2c50a8cc-42ec-11ec-832e-18813daeb478	ca6a8a0a7d5607c5aa99d9715b0be264ac5c00fd	13	2	7	2	2	4	2	3	5	4	4	8	2	1	3	2	2	4	1	1	2	2	2	4	2	4	6	3	2	5	3	4	7	3	3	6	2	2	4	2	2	4	1	1	2	3	4	7
2c50ab60-42ec-11ec-832e-18813daeb478	6b8a54942c9bed71d5eabf933e995193a089ed81	12	1	7	1	1	2	3	3	6	3	3	6	1	1	2	2	2	4	4	4	8	3	3	6	2	2	4	3	3	6	2	2	4	3	3	6	1	1	2	4	4	8	1	2	3	2	1	3
2c50ade0-42ec-11ec-832e-18813daeb478	cad8e6a7317b83aac9ec0cf86c49a2c7b8d065a2	12	2	7	1	4	5	4	2	6	3	4	7	1	4	5	1	4	5	2	2	4	1	2	3	2	3	5	4	4	8	2	4	6	4	2	6	2	4	6	4	1	5	1	2	3	4	4	8
2c50c082-42ec-11ec-832e-18813daeb478	93049704a8f22e7c73167d8344dbbbece699a8a2	11	2	7	1	1	2	1	2	3	1	4	5	1	2	3	1	2	3	1	2	3	1	1	2	1	3	4	1	3	4	1	2	3	1	2	3	1	1	2	1	2	3	1	2	3	4	3	7
2c50c80c-42ec-11ec-832e-18813daeb478	0b6b62ec5110fe98b95be78e40b4383d161223ca	12	2	7	2	2	4	1	2	3	4	4	8	4	4	8	1	1	2	1	1	2	4	4	8	4	4	8	1	2	3	4	4	8	1	2	3	4	4	8	2	3	5	3	2	5	4	4	8
2c50d040-42ec-11ec-832e-18813daeb478	cd1ebad43e5529f5459775a6cc2529295998b031	13	2	7	2	2	4	1	1	2	3	4	7	2	3	5	4	4	8	3	2	5	2	3	5	4	4	8	2	2	4	4	4	8	2	2	4	2	2	4	2	2	4	3	2	5	4	4	8
2c50d5f4-42ec-11ec-832e-18813daeb478	96d1a3e32f2509aa7b6df973486965fb17429ee5	13	2	7	2	3	5	1	2	3	2	4	6	3	2	5	1	2	3	2	2	4	2	1	3	2	4	6	3	2	5	2	2	4	2	4	6	2	4	6	1	1	2	2	2	4	2	4	6
2c50d89c-42ec-11ec-832e-18813daeb478	2987d677a211ecfcfcad6a38848dba41e9965112	13	1	7	3	3	6	2	2	4	2	3	5	4	4	8	1	2	3	1	2	3	3	3	6	2	2	4	4	4	8	1	3	4	1	2	3	2	2	4	1	2	3	3	1	4	3	3	6
2c50dd2e-42ec-11ec-832e-18813daeb478	928e70f0c6eb6ff4af5657491e87de7db5af05a0	12	1	7	2	2	4	2	2	4	3	1	4	4	2	6	4	4	8	2	2	4	2	2	4	4	4	8	2	2	4	2	2	4	1	1	2	1	1	2	1	1	2	1	1	2	4	4	8
2c50e4b8-42ec-11ec-832e-18813daeb478	3db8a12c7ac47a15d5bcf08c4d070dff4438ee82	12	1	7	2	3	5	3	4	7	3	3	6	3	1	4	3	3	6	3	3	6	4	4	8	2	4	6	4	4	8	1	1	2	4	4	8	2	3	5	2	3	5	1	1	2	2	2	4
2c50e986-42ec-11ec-832e-18813daeb478	b95fe452a86c0f620bfbda15f80dc07051876ceb	12	2	7	1	4	5	2	2	4	2	3	5	1	2	3	1	2	3	2	4	6	2	3	5	1	1	2	4	3	7	1	1	2	1	2	3	1	1	2	2	2	4	2	3	5	1	1	2
2c50ee9a-42ec-11ec-832e-18813daeb478	add82c9ab20197c0133a020f772129f71153205b	13	2	7	2	2	4	1	2	3	3	3	6	3	2	5	2	2	4	2	2	4	2	2	4	3	3	6	1	2	3	2	2	4	2	2	4	2	2	4	2	2	4	2	2	4	4	4	8
2c50efa8-42ec-11ec-832e-18813daeb478	24aa59eda6d50ab27e52dbc5435e638780ecf5b8	12	2	7	2	1	3	2	2	4	2	2	4	1	1	2	3	2	5	2	2	4	2	2	4	2	2	4	2	2	4	2	2	4	2	2	4	1	1	2	2	3	5	1	1	2	3	3	6
2c50f02a-42ec-11ec-832e-18813daeb478	5955ed8efd0ce584d1a499ed6e0cef76b7d8e812	12	2	7	2	2	4	2	2	4	3	3	6	1	1	2	1	1	2	2	2	4	2	2	4	1	1	2	4	4	8	2	3	5	3	3	6	2	2	4	2	2	4	1	1	2	2	3	5
2c50f7c8-42ec-11ec-832e-18813daeb478	ad85768b2ac02acc22610ace8df7d392d5556073	12	1	7	4	1	5	1	2	3	1	2	3	4	1	5	2	4	6	1	3	4	4	2	6	2	4	6	3	4	7	3	4	7	3	4	7	3	4	7	3	4	7	3	4	7	2	1	3
2c510556-42ec-11ec-832e-18813daeb478	3616490be3e8af6cde434614f63987b8f9fcca7c	12	2	7	4	2	6	2	4	6	3	3	6	4	2	6	1	2	3	2	4	6	4	2	6	2	4	6	2	4	6	2	1	3	1	4	5	3	2	5	2	4	6	3	2	5	4	3	7
2c5123ec-42ec-11ec-832e-18813daeb478	85b3d73da6723613d9cbba46c8521c3bcf45063c	13	2	7	1	3	4	3	3	6	4	4	8	1	2	3	1	1	2	3	3	6	1	3	4	1	1	2	3	4	7	4	4	8	4	4	8	1	3	4	4	3	7	1	3	4	1	2	3
2c513396-42ec-11ec-832e-18813daeb478	19b4459ef9afc22d069be816872434f2ac847c17	12	2	7	3	3	6	2	2	4	3	3	6	3	3	6	3	3	6	2	2	4	2	2	4	4	4	8	3	4	7	2	3	5	2	2	4	2	3	5	2	2	4	3	4	7	2	1	3
2c513eea-42ec-11ec-832e-18813daeb478	f08532c3c29c68c8a119d1d0fd3d702dd598ce14	13	1	7	2	2	4	3	3	6	1	1	2	1	1	2	2	3	5	4	4	8	1	1	2	4	4	8	4	4	8	1	1	2	2	3	5	1	1	2	4	4	8	2	1	3	3	1	4
2c513fee-42ec-11ec-832e-18813daeb478	6982a5bf9989747b076c4721c8ddb893900af2fb	12	2	7	1	3	4	3	2	5	2	2	4	1	4	5	1	2	3	3	1	4	2	4	6	2	2	4	4	4	8	2	2	4	2	1	3	2	3	5	3	2	5	2	4	6	1	1	2
2c5140de-42ec-11ec-832e-18813daeb478	2ef5e4f5a4f1c7849021f4c26663ed4c2cf89ea3	13	2	7	1	3	4	1	2	3	4	3	7	1	3	4	2	3	5	1	1	2	4	4	8	2	2	4	1	2	3	2	3	5	2	2	4	2	2	4	2	2	4	3	3	6	4	4	8
2c51740a-42ec-11ec-832e-18813daeb478	cafc0616fcd192069cb630024bdeff52fb16ac10	13	1	8	1	1	2	2	2	4	4	4	8	1	1	2	1	1	2	2	2	4	3	3	6	1	1	2	4	4	8	4	4	8	3	3	6	1	1	2	2	3	5	1	2	3	4	3	7
2c517946-42ec-11ec-832e-18813daeb478	ec7846b06d05599f1b89a6e0b7a7ace7526d47d4	14	2	8	2	1	3	2	3	5	2	3	5	1	1	2	1	1	2	2	2	4	1	2	3	1	2	3	1	2	3	1	2	3	1	2	3	1	1	2	2	3	5	2	3	5	2	1	3
2c518620-42ec-11ec-832e-18813daeb478	f674a040aa99f21b5dece69f5d3cda2c5a679f1a	14	1	8	4	4	8	2	2	4	4	4	8	1	1	2	1	1	2	3	3	6	4	4	8	3	3	6	3	1	4	4	4	8	1	1	2	2	2	4	2	2	4	1	3	4	4	4	8
2c5189fe-42ec-11ec-832e-18813daeb478	f0601f19aa6233233ad7a41d110fdd787d5d63c6	13	2	8	1	3	4	3	2	5	4	4	8	3	4	7	1	4	5	1	1	2	1	4	5	2	4	6	3	2	5	1	2	3	3	4	7	1	1	2	2	3	5	1	4	5	3	1	4
2c518bf2-42ec-11ec-832e-18813daeb478	2c1d767e5a1ae565da8a77801a0da4296b82f49c	13	2	8	1	3	4	2	1	3	4	4	8	1	4	5	1	2	3	1	1	2	1	4	5	1	4	5	1	2	3	1	4	5	1	2	3	1	1	2	1	2	3	1	4	5	4	3	7
2c518d5a-42ec-11ec-832e-18813daeb478	95bec34f7c270df35c2a56026e3a2e36242b9572	14	2	8	1	3	4	3	2	5	2	4	6	1	4	5	2	3	5	4	4	8	1	2	3	2	2	4	3	2	5	1	4	5	3	2	5	1	2	3	3	2	5	1	3	4	3	3	6
2c51b74e-42ec-11ec-832e-18813daeb478	4556f185539566b5bc6709619426360c352a49cc	14	1	8	3	3	6	1	1	2	1	1	2	4	1	5	2	4	6	3	4	7	2	1	3	1	1	2	4	4	8	1	4	5	1	4	5	1	4	5	2	2	4	2	2	4	3	1	4
2c51bb36-42ec-11ec-832e-18813daeb478	6439cecd80f2c7ea07cd0b2390a1bfd151e218bc	14	2	8	1	1	2	1	1	2	1	1	2	4	3	7	4	4	8	1	1	2	4	4	8	2	2	4	1	1	2	1	1	2	1	1	2	4	4	8	1	4	5	4	2	6	4	4	8
2c51be1a-42ec-11ec-832e-18813daeb478	a6c07945d3de9214fe35a0338dd064e1b2c0e1e8	13	2	8	1	3	4	2	1	3	4	4	8	1	2	3	1	1	2	1	1	2	1	3	4	3	1	4	1	1	2	3	4	7	2	1	3	2	4	6	1	1	2	1	2	3	1	1	2
2c51d06c-42ec-11ec-832e-18813daeb478	fd81466b635eaa9950fbd412b66f133f819c41b3	14	2	8	1	1	2	2	2	4	4	4	8	1	1	2	1	1	2	1	2	3	1	3	4	2	3	5	2	2	4	4	4	8	2	2	4	3	3	6	3	3	6	1	3	4	4	4	8
2c51d3c8-42ec-11ec-832e-18813daeb478	9a59bc3edae594926277f2f9f7692c151f87f92f	14	1	8	2	1	3	2	2	4	4	4	8	3	3	6	2	2	4	2	3	5	2	1	3	2	3	5	3	3	6	3	3	6	2	2	4	3	1	4	2	2	4	2	1	3	3	3	6
2c51e0f2-42ec-11ec-832e-18813daeb478	4f86dc60f968c576a34aff0dae79dfab45dcfb70	14	2	8	2	2	4	2	2	4	3	3	6	1	1	2	2	2	4	2	2	4	2	2	4	2	2	4	2	2	4	2	2	4	2	2	4	2	2	4	2	2	4	2	2	4	2	2	4
2c51eb38-42ec-11ec-832e-18813daeb478	bc78362193ddd9d94c90ad97cf238b0a4bae65b0	13	2	8	2	1	3	2	2	4	4	4	8	3	1	4	2	2	4	1	1	2	2	3	5	3	2	5	3	3	6	3	2	5	1	1	2	1	1	2	2	2	4	2	2	4	4	4	8
2c51fbaa-42ec-11ec-832e-18813daeb478	4a2fe3b27e27fbeb27a8f11f4af4b496ebaff4ba	13	2	8	2	3	5	2	2	4	4	4	8	1	3	4	1	2	3	2	2	4	1	4	5	2	3	5	2	4	6	4	4	8	2	4	6	2	4	6	2	2	4	1	3	4	3	3	6
2c52028a-42ec-11ec-832e-18813daeb478	d8b929063fdbd967fddeec56c74e0cee9156fa0b	13	1	8	2	2	4	2	2	4	4	4	8	2	2	4	1	2	3	2	2	4	2	2	4	2	2	4	2	2	4	4	4	8	2	2	4	1	1	2	2	3	5	1	1	2	4	4	8
2c52037a-42ec-11ec-832e-18813daeb478	04b6468dc1351ec176351058ae93c6e1ae093210	14	1	8	2	2	4	2	2	4	4	4	8	2	2	4	2	2	4	4	4	8	2	2	4	3	4	7	2	3	5	1	2	3	2	2	4	1	1	2	2	2	4	2	2	4	3	3	6
2c520faa-42ec-11ec-832e-18813daeb478	58c6bf6d9eca08b7436345a23dd2ef19b41acd8a	14	2	8	1	3	4	1	1	2	4	4	8	1	1	2	4	4	8	2	1	3	4	4	8	4	4	8	4	4	8	4	4	8	1	1	2	1	2	3	3	3	6	4	4	8	4	4	8
2c521720-42ec-11ec-832e-18813daeb478	2ccd12061144b51816e87344852691d072b04591	13	2	8	4	1	5	2	4	6	1	3	4	4	1	5	3	4	7	2	4	6	1	1	2	1	4	5	3	4	7	1	4	5	2	4	6	2	1	3	2	4	6	1	1	2	4	4	8
2c52193c-42ec-11ec-832e-18813daeb478	50cba711b693aec258137935832d4fb8b26d0da0	13	2	8	3	2	5	2	2	4	4	4	8	4	2	6	3	3	6	2	2	4	3	2	5	4	3	7	2	2	4	4	4	8	1	2	3	2	2	4	2	3	5	4	2	6	4	3	7
2c523372-42ec-11ec-832e-18813daeb478	59025eafa029a5098e10a644323747ca9678de68	14	2	9	2	3	5	2	1	3	4	4	8	3	4	7	2	4	6	3	1	4	3	4	7	1	1	2	4	1	5	2	2	4	3	1	4	2	4	6	2	1	3	2	4	6	1	1	2
2c523ce6-42ec-11ec-832e-18813daeb478	f92a04a2b66c49bf0cb50b6876b629602d558905	14	1	9	2	2	4	1	2	3	3	4	7	2	1	3	2	4	6	2	2	4	3	2	5	2	4	6	4	4	8	4	4	8	1	1	2	2	2	4	2	3	5	4	4	8	4	4	8
2c523dea-42ec-11ec-832e-18813daeb478	b4c35f7742438ecd9d5207e272fe47f28c912497	15	1	9	2	3	5	2	3	5	2	2	4	1	1	2	2	2	4	3	2	5	1	1	2	1	1	2	3	3	6	2	2	4	3	3	6	2	2	4	2	2	4	1	1	2	1	1	2
2c526acc-42ec-11ec-832e-18813daeb478	718c950849578b9500ee3594627d7ad8bc716fa1	15	1	9	2	2	4	2	3	5	2	4	6	2	2	4	2	2	4	2	2	4	1	1	2	2	2	4	1	2	3	2	2	4	2	2	4	1	1	2	2	2	4	2	2	4	3	3	6
2c52724c-42ec-11ec-832e-18813daeb478	be03a0dd9bebc3b3f710beb008802b55deaa29b7	14	2	9	1	1	2	2	4	6	4	4	8	1	1	2	1	3	4	2	3	5	1	1	2	1	1	2	2	4	6	1	2	3	3	4	7	1	1	2	4	4	8	2	1	3	4	2	6
2c5279d6-42ec-11ec-832e-18813daeb478	08a36ff732237c8b602d5d0de48fe5298493768f	15	1	9	1	2	3	2	3	5	1	2	3	1	1	2	1	2	3	2	2	4	1	3	4	4	1	5	2	3	5	3	1	4	3	2	5	1	1	2	3	3	6	1	1	2	2	1	3
2c528796-42ec-11ec-832e-18813daeb478	dc98694f3d240a596d6ad6ebcc418de743850951	14	2	9	1	1	2	2	3	5	4	4	8	1	1	2	2	4	6	4	4	8	1	1	2	1	3	4	2	2	4	1	1	2	4	4	8	1	1	2	4	4	8	1	1	2	1	3	4
2c5289a8-42ec-11ec-832e-18813daeb478	5be22203cbdb717bc3e52e9b596089a40a286e88	15	2	9	2	1	3	2	2	4	4	4	8	4	1	5	1	2	3	1	3	4	1	1	2	1	1	2	2	3	5	2	2	4	2	2	4	1	1	2	2	4	6	1	1	2	1	2	3
2c529114-42ec-11ec-832e-18813daeb478	f243fdb3baf56d6fe3cc87f8967255c5b73e8859	14	1	9	2	2	4	3	3	6	3	3	6	2	2	4	2	2	4	2	2	4	2	2	4	2	3	5	4	2	6	4	4	8	2	2	4	2	2	4	3	3	6	2	2	4	3	3	6
2c5297a4-42ec-11ec-832e-18813daeb478	382e4c776ee92c6fa5fd03a3d30393521daec785	14	2	9	2	2	4	2	2	4	3	4	7	2	2	4	2	1	3	2	2	4	1	3	4	1	1	2	3	3	6	2	2	4	2	2	4	1	1	2	4	2	6	1	4	5	3	3	6
2c529a38-42ec-11ec-832e-18813daeb478	8cfe142152fb19dc595286f88ac5b5246187d39a	14	2	9	1	2	3	3	3	6	3	3	6	1	1	2	1	2	3	3	3	6	2	3	5	2	2	4	3	3	6	2	2	4	1	3	4	1	3	4	2	3	5	2	2	4	2	2	4
2c529e20-42ec-11ec-832e-18813daeb478	92a2b3067db5c5622d4986b026fc9b3394dbcf65	14	2	9	2	1	3	1	3	4	1	3	4	2	1	3	1	1	2	2	4	6	1	1	2	2	2	4	1	3	4	1	2	3	1	4	5	1	1	2	1	4	5	3	1	4	3	2	5
2c52abfe-42ec-11ec-832e-18813daeb478	8e140b5cde75104b35c62c41e8b3c31f17c856f7	14	2	9	2	1	3	1	3	4	4	4	8	3	1	4	4	4	8	2	3	5	4	4	8	4	4	8	3	4	7	3	4	7	2	4	6	1	1	2	2	4	6	3	2	5	4	4	8
2c52ace4-42ec-11ec-832e-18813daeb478	054e98e120636be7c774ab9add61ca5fe3aaf1a8	14	2	9	1	1	2	1	1	2	2	4	6	1	3	4	2	3	5	4	3	7	1	3	4	1	1	2	4	1	5	1	1	2	4	2	6	1	1	2	2	3	5	1	1	2	1	3	4
2c52affa-42ec-11ec-832e-18813daeb478	e6d9a9452147e4624e8c55e23081446792d9d2c9	15	2	9	1	1	2	2	2	4	1	1	2	1	2	3	3	4	7	2	2	4	4	4	8	3	3	6	1	1	2	2	2	4	1	2	3	2	3	5	2	2	4	3	4	7	3	3	6
2c52b0d6-42ec-11ec-832e-18813daeb478	5645819c1900df1bcbb6406b37cdad708ef7c7f9	15	2	9	2	3	5	1	4	5	4	4	8	4	4	8	2	2	4	1	1	2	4	4	8	2	2	4	1	1	2	4	4	8	1	1	2	1	1	2	2	2	4	4	4	8	4	4	8
2c52bd88-42ec-11ec-832e-18813daeb478	cbfca9ff5cf47df60eccd0013e705d860d46dbfb	13	2	9	4	1	5	4	4	8	3	3	6	1	1	2	4	4	8	4	4	8	1	1	2	3	3	6	3	4	7	4	4	8	3	4	7	3	1	4	2	2	4	3	3	6	3	3	6
2c52c238-42ec-11ec-832e-18813daeb478	ed93eba6936f7c5ee2eb95f08dd34df8a27aef76	14	2	9	1	2	3	3	2	5	4	4	8	1	1	2	2	3	5	2	2	4	1	3	4	2	1	3	4	3	7	2	2	4	4	4	8	1	1	2	2	2	4	1	2	3	2	2	4
2c52c49a-42ec-11ec-832e-18813daeb478	f2b8ee8e717ca8019e501d5c1bcff13c96ffabac	14	2	9	1	1	2	2	2	4	4	1	5	1	1	2	1	1	2	4	2	6	1	1	2	1	1	2	4	3	7	1	1	2	3	3	6	1	1	2	1	1	2	4	1	5	2	4	6
2c52d110-42ec-11ec-832e-18813daeb478	bb12428ce088b7bd2633fd7ca9ec33e7e1c648ae	14	1	9	4	4	8	2	2	4	3	2	5	2	2	4	1	1	2	1	1	2	3	2	5	4	4	8	4	4	8	3	3	6	1	1	2	2	1	3	1	1	2	4	2	6	3	3	6
2c52d4da-42ec-11ec-832e-18813daeb478	b83dac3adc52b1e25a3eb9e632812f5f0b98187b	14	2	9	2	2	4	2	2	4	2	2	4	2	2	4	2	2	4	3	3	6	3	3	6	2	2	4	2	2	4	2	2	4	2	2	4	3	3	6	2	2	4	2	2	4	4	4	8
2c52db56-42ec-11ec-832e-18813daeb478	cbbceee417526b1026dddaad043656772a551a5a	15	1	9	3	2	5	2	1	3	4	4	8	2	2	4	4	4	8	2	2	4	4	4	8	4	4	8	2	2	4	4	4	8	2	2	4	2	2	4	2	1	3	4	3	7	4	4	8
2c52e0ce-42ec-11ec-832e-18813daeb478	d7aea05e2f2b6d57be324d1c809f7cce19ac3326	15	1	9	2	2	4	4	4	8	4	4	8	2	2	4	4	4	8	4	4	8	2	2	4	4	4	8	4	4	8	3	3	6	4	4	8	2	2	4	3	3	6	2	2	4	1	1	2
2c52e52e-42ec-11ec-832e-18813daeb478	38971f885ec60482f79a6d58b2ad0baadc044e87	14	2	9	2	3	5	2	2	4	2	2	4	2	2	4	2	2	4	2	2	4	2	2	4	2	2	4	2	3	5	4	2	6	2	2	4	2	2	4	2	2	4	2	2	4	3	3	6
2c52e600-42ec-11ec-832e-18813daeb478	f084c9aee95bfe6fc2205f794ec47d55b6508257	14	2	9	1	3	4	3	2	5	2	3	5	1	1	2	2	3	5	3	2	5	1	2	3	3	3	6	3	4	7	2	3	5	3	3	6	1	2	3	3	1	4	1	2	3	1	2	3
2c52ee34-42ec-11ec-832e-18813daeb478	6fb55e85e9791fa6f940165d0f3607c8cb25cb28	15	2	9	2	1	3	3	4	7	3	4	7	1	1	2	2	3	5	3	3	6	1	1	2	2	3	5	3	3	6	4	4	8	2	3	5	2	2	4	2	3	5	1	1	2	3	2	5
2c52eea2-42ec-11ec-832e-18813daeb478	ed3e45c379bf4596b92c56d2c6a811618d0e9365	15	1	9	2	1	3	1	1	2	3	3	6	3	3	6	3	3	6	2	2	4	2	2	4	3	3	6	2	2	4	3	3	6	2	2	4	2	2	4	1	2	3	3	2	5	3	3	6
2c52ef10-42ec-11ec-832e-18813daeb478	8820682623c77d117c21fa7bb05e75abcafa7dca	15	1	9	2	2	4	3	3	6	4	4	8	1	1	2	4	4	8	3	4	7	2	2	4	2	2	4	3	3	6	3	3	6	4	4	8	1	1	2	4	4	8	4	2	6	3	2	5
2c52f708-42ec-11ec-832e-18813daeb478	54c681b42f26af849411158e389487f0f11bee9c	16	1	10	2	2	4	1	3	4	4	4	8	2	2	4	2	2	4	2	2	4	3	3	6	3	3	6	1	4	5	2	3	5	1	2	3	2	2	4	2	3	5	4	2	6	4	4	8
2c52f960-42ec-11ec-832e-18813daeb478	b97ce2517b907e29d925f25d3412f53dfda3ca54	15	2	10	2	2	4	2	2	4	2	2	4	1	1	2	1	1	2	3	3	6	2	2	4	1	1	2	2	2	4	1	1	2	3	3	6	1	1	2	4	4	8	1	1	2	1	1	2
2c52fce4-42ec-11ec-832e-18813daeb478	70fc21f28e90658815cc0946e19006e46bd7c08a	15	2	10	1	4	5	2	1	3	2	3	5	1	1	2	1	2	3	3	2	5	1	2	3	2	2	4	4	3	7	2	3	5	2	1	3	1	4	5	3	1	4	1	3	4	3	2	5
2c530d10-42ec-11ec-832e-18813daeb478	281427ba59c61089598bfec2b50aef642ec5ecd6	15	2	10	2	1	3	2	2	4	4	4	8	2	1	3	2	2	4	3	3	6	1	2	3	2	2	4	2	2	4	1	1	2	3	3	6	1	1	2	3	4	7	1	1	2	3	3	6
2c5310ee-42ec-11ec-832e-18813daeb478	b78640f1b46c6fe45d988fdf406515c95309312b	15	2	10	2	2	4	2	2	4	3	3	6	2	2	4	1	1	2	2	2	4	1	1	2	3	3	6	2	2	4	3	3	6	2	2	4	1	1	2	2	2	4	1	1	2	3	3	6
2c532ffc-42ec-11ec-832e-18813daeb478	8aac8663a79fe60fa8ed92f019b13dce8f8f0e3e	16	2	10	4	2	6	3	2	5	2	2	4	2	2	4	4	4	8	3	3	6	1	1	2	1	1	2	3	3	6	4	4	8	2	2	4	4	3	7	3	2	5	1	1	2	3	3	6
2c534d5c-42ec-11ec-832e-18813daeb478	1479e3a496e0d3ce8d1a78e614c7cba1a05afeac	17	1	11	2	2	4	2	2	4	2	2	4	1	2	3	1	1	2	4	4	8	3	3	6	3	3	6	4	4	8	4	4	8	3	3	6	2	2	4	2	2	4	1	1	2	3	3	6
2c536b48-42ec-11ec-832e-18813daeb478	c22b0b4a07674554155aa1aae4dd67dc5697d189	15	2	11	2	3	5	2	2	4	2	4	6	2	2	4	2	3	5	2	3	5	1	1	2	3	4	7	2	3	5	4	4	8	2	3	5	1	2	3	1	2	3	2	3	5	4	3	7
2c537430-42ec-11ec-832e-18813daeb478	9d18732647f77515d6a1ee27c0bcce1819fe8c39	15	1	11	4	4	8	1	2	3	1	1	2	1	1	2	4	4	8	1	1	2	4	4	8	4	4	8	2	2	4	3	3	6	1	1	2	3	3	6	1	1	2	4	4	8	3	3	6
2c53762e-42ec-11ec-832e-18813daeb478	d35d139197ec7df68bee4ad6dca21a454c51ddcc	16	1	11	1	1	2	3	4	7	2	3	5	1	1	2	4	4	8	3	4	7	2	2	4	2	3	5	3	4	7	1	2	3	3	4	7	1	1	2	3	4	7	1	1	2	2	3	5
2f06fd6e-439b-11ec-832e-18813daeb478	69db68835429dde7effd0d5e9d7260a72446c880	12	1	7	1	2	3	2	2	4	2	4	6	1	1	2	1	1	2	3	2	5	2	3	5	1	2	3	2	2	4	2	4	6	2	2	4	1	2	3	2	2	4	1	2	3	2	3	5
2f070890-439b-11ec-832e-18813daeb478	ad4c4dd810c7c550f1793c382c933e4532bd49e9	13	2	7	1	1	2	1	1	2	1	1	2	1	1	2	1	1	2	1	1	2	2	2	4	2	2	4	1	1	2	1	1	2	1	1	2	1	1	2	1	1	2	1	1	2	3	3	6
2f0713b2-439b-11ec-832e-18813daeb478	8f475217da2779f1a5ca487f9b6e5e8ed255e506	13	2	7	4	1	5	1	3	4	2	4	6	4	1	5	3	1	4	1	3	4	4	1	5	2	3	5	1	2	3	1	1	2	1	2	3	4	1	5	1	3	4	4	1	5	4	3	7
2f0718f8-439b-11ec-832e-18813daeb478	49e89b4c895cb2d463f2171727d5abc118d28c48	12	2	7	2	1	3	3	3	6	3	2	5	1	2	3	1	1	2	2	3	5	2	2	4	2	2	4	4	4	8	1	1	2	3	3	6	2	2	4	3	3	6	2	2	4	3	3	6
2f071aec-439b-11ec-832e-18813daeb478	cc4d93f85922c6072fdc4ba0a66b1f7fb660d0da	12	2	7	2	2	4	1	2	3	4	4	8	1	1	2	1	1	2	2	2	4	2	3	5	4	4	8	1	3	4	1	2	3	1	2	3	4	3	7	2	4	6	2	1	3	4	3	7
2f072500-439b-11ec-832e-18813daeb478	adf608f816d8270c8c11af4c36e617458fdc9975	12	1	7	2	1	3	2	2	4	1	1	2	1	1	2	1	1	2	1	1	2	1	1	2	4	4	8	1	1	2	1	1	2	1	1	2	1	2	3	1	1	2	1	1	2	4	4	8
2f072564-439b-11ec-832e-18813daeb478	0eda703a3709d09dcd3efec6603538c991c3a8f5	12	1	7	2	3	5	2	1	3	2	2	4	2	4	6	2	3	5	2	2	4	2	3	5	1	2	3	1	2	3	2	4	6	3	2	5	3	4	7	2	4	6	2	1	3	3	1	4
2f072b86-439b-11ec-832e-18813daeb478	15b8d2fa0527e0de119515638d76ba0820787077	12	2	7	4	4	8	1	1	2	1	1	2	4	4	8	1	1	2	1	1	2	3	3	6	1	1	2	1	1	2	2	2	4	1	1	2	1	1	2	1	1	2	1	1	2	4	4	8
2f072e2e-439b-11ec-832e-18813daeb478	e2c27a20148ed7a2185758426d4994dba9188062	13	2	7	1	1	2	3	2	5	3	3	6	1	1	2	1	2	3	2	2	4	2	2	4	2	2	4	3	3	6	3	3	6	2	3	5	1	2	3	2	3	5	2	2	4	2	3	5
2f073180-439b-11ec-832e-18813daeb478	28cbf0c2887dc2b9600595deb55457bb3a2565d3	13	2	7	3	1	4	1	1	2	2	1	3	3	1	4	3	1	4	3	1	4	2	1	3	2	1	3	1	1	2	1	1	2	2	1	3	1	1	2	2	1	3	1	1	2	4	4	8
2f0732f2-439b-11ec-832e-18813daeb478	a3740919e12739cde9ea05981b32256c02f6f102	12	1	7	1	2	3	2	3	5	2	2	4	2	2	4	2	3	5	2	3	5	1	1	2	2	3	5	2	3	5	2	3	5	2	3	5	2	3	5	2	3	5	2	3	5	2	2	4
2f073536-439b-11ec-832e-18813daeb478	3839fff4a3e2ba42985d46c7f972b38646ed0f37	12	2	7	1	2	3	3	2	5	4	4	8	3	1	4	4	2	6	1	4	5	1	3	4	3	4	7	3	4	7	1	3	4	2	4	6	1	2	3	2	4	6	3	1	4	4	3	7
2f073644-439b-11ec-832e-18813daeb478	e18b7a12e0f15bc7cc167eced94b5e483bf939f6	12	2	7	2	1	3	1	1	2	4	4	8	3	1	4	1	3	4	1	2	3	4	4	8	2	3	5	1	2	3	2	4	6	1	3	4	3	1	4	1	3	4	2	1	3	4	4	8
2f0736f8-439b-11ec-832e-18813daeb478	f1e8ffe0e31b4289a0ec736d558f8b6e9ef9ed57	14	2	8	2	2	4	1	2	3	1	2	3	1	3	4	1	2	3	1	2	3	1	2	3	1	2	3	1	3	4	2	4	6	3	2	5	3	4	7	3	3	6	2	3	5	2	3	5
2f0738d8-439b-11ec-832e-18813daeb478	68952614ed66b183a100dd60ae21249d946fccb4	13	1	8	4	1	5	1	1	2	4	1	5	4	1	5	1	1	2	4	1	5	4	1	5	1	1	2	4	1	5	4	1	5	1	1	2	3	1	4	4	1	5	2	1	3	2	4	6
2f073932-439b-11ec-832e-18813daeb478	3d334c3cdba85893bd3b4a615ba4d18203b81998	13	2	8	3	4	7	4	4	8	2	3	5	2	3	5	4	4	8	1	1	2	2	1	3	1	2	3	4	2	6	1	3	4	2	4	6	3	4	7	3	2	5	2	2	4	4	4	8
2f073c84-439b-11ec-832e-18813daeb478	9713dd0c2f96f498e46e723ec13d2106dd24cce4	15	1	8	1	1	2	2	1	3	2	1	3	2	1	3	3	3	6	1	4	5	4	4	8	3	1	4	1	1	2	2	4	6	2	2	4	1	1	2	1	1	2	1	2	3	4	4	8
2f073f72-439b-11ec-832e-18813daeb478	960ba579f5ceef87e92930f6bacd99e16f92b85c	14	1	8	3	1	4	1	3	4	4	2	6	1	1	2	1	3	4	1	2	3	4	1	5	1	2	3	1	2	3	1	2	3	1	3	4	2	1	3	1	3	4	2	1	3	4	2	6
2f07427e-439b-11ec-832e-18813daeb478	e76f818827ac4c448ea9334ec158c082555967fe	13	2	8	2	2	4	2	2	4	2	2	4	2	2	4	1	1	2	2	2	4	2	3	5	2	2	4	1	1	2	2	2	4	2	2	4	4	4	8	1	1	2	1	1	2	4	4	8
2f074332-439b-11ec-832e-18813daeb478	d15e4711d1eb02a569d9b8a2d810f15250293bfe	13	1	8	1	2	3	1	3	4	2	2	4	2	2	4	1	4	5	3	1	4	4	1	5	4	2	6	1	1	2	1	4	5	3	4	7	2	3	5	1	3	4	4	4	8	1	4	5
2f074620-439b-11ec-832e-18813daeb478	4e7e0620ed62d3f790fb77ac371caa4ae44c5cfd	13	1	8	1	1	2	1	2	3	2	2	4	1	1	2	1	1	2	1	1	2	2	1	3	2	2	4	3	2	5	2	3	5	3	3	6	3	3	6	3	3	6	4	4	8	4	3	7
2f074814-439b-11ec-832e-18813daeb478	3cd89d67223806915e1c8ac762738115f16ce1ed	13	1	8	2	2	4	2	2	4	3	3	6	2	2	4	2	3	5	2	2	4	1	1	2	1	2	3	2	2	4	2	2	4	3	2	5	1	1	2	2	2	4	2	2	4	2	3	5
2f07497c-439b-11ec-832e-18813daeb478	eaea61889de01ef340470eba7dbe3311aa58e607	13	2	8	2	2	4	2	2	4	3	3	6	2	2	4	1	2	3	2	2	4	2	1	3	2	3	5	3	2	5	2	3	5	2	2	4	2	2	4	2	2	4	2	1	3	3	3	6
2f074d0a-439b-11ec-832e-18813daeb478	158d405fdfa8bd6c1ccaa35b6f31c82a7383d3ea	14	1	8	1	1	2	2	3	5	4	4	8	1	1	2	4	4	8	4	4	8	2	1	3	3	3	6	4	4	8	2	2	4	4	4	8	1	1	2	3	3	6	1	1	2	3	4	7
2f075070-439b-11ec-832e-18813daeb478	86312ce42b6f7049db33c8bb0c765df2508f2bc9	13	2	8	1	1	2	3	3	6	2	2	4	1	1	2	2	2	4	2	2	4	3	3	6	4	2	6	4	4	8	2	2	4	2	2	4	2	2	4	4	4	8	2	2	4	3	2	5
2f075192-439b-11ec-832e-18813daeb478	398122025b45f03c27afb33b57f539831b50a985	13	1	8	2	2	4	2	2	4	3	4	7	2	1	3	1	2	3	2	2	4	2	2	4	2	3	5	2	3	5	2	3	5	2	3	5	2	2	4	2	2	4	2	2	4	4	3	7
2f075d40-439b-11ec-832e-18813daeb478	87a9c4e3e9fef36cb9a0039d3d70ce5c604b5d8f	15	1	9	2	3	5	3	3	6	4	4	8	3	3	6	4	2	6	1	1	2	1	1	2	3	3	6	1	3	4	2	2	4	1	1	2	2	4	6	1	3	4	3	4	7	4	3	7
2f075e58-439b-11ec-832e-18813daeb478	86ae98df97e97d82b4265086e935e1202c41ed26	14	1	9	1	2	3	2	2	4	2	2	4	2	2	4	2	2	4	1	1	2	2	3	5	2	3	5	2	3	5	2	2	4	2	1	3	3	3	6	2	1	3	1	2	3	3	3	6
2f075f0c-439b-11ec-832e-18813daeb478	cd06a0f6132c01b3156e2480609ff6071e865875	14	1	9	2	2	4	2	3	5	2	2	4	1	1	2	1	1	2	1	1	2	1	1	2	1	1	2	2	2	4	2	2	4	2	2	4	2	2	4	2	3	5	2	1	3	2	3	5
2f0760e2-439b-11ec-832e-18813daeb478	9a47a0e71e39345af0607281cc9e7fe358f96850	14	2	9	2	1	3	2	2	4	4	4	8	1	1	2	1	1	2	2	2	4	1	1	2	1	1	2	2	2	4	1	1	2	2	2	4	1	1	2	3	2	5	1	1	2	1	1	2
2f076736-439b-11ec-832e-18813daeb478	81b7c79ea4f50a526bbca8a5e2cbbccfa33b2c3a	14	2	9	1	3	4	2	2	4	3	3	6	2	2	4	1	2	3	2	2	4	1	3	4	2	2	4	2	2	4	2	2	4	2	2	4	1	1	2	2	2	4	1	1	2	2	3	5
2f077140-439b-11ec-832e-18813daeb478	e1b5c046dc458dedf374e9c2a27becb8664e2983	14	1	9	2	2	4	2	2	4	3	3	6	2	2	4	3	3	6	2	2	4	2	2	4	2	3	5	2	3	5	2	3	5	2	4	6	2	2	4	2	2	4	2	2	4	3	3	6
2f077bf4-439b-11ec-832e-18813daeb478	8e0d7f70e0ba3e478dc73382c1a6ef1bdf2de325	14	2	9	2	2	4	2	1	3	4	4	8	2	2	4	2	1	3	1	1	2	1	1	2	4	4	8	1	1	2	2	2	4	2	2	4	2	2	4	2	2	4	2	3	5	4	4	8
2f0783ba-439b-11ec-832e-18813daeb478	0bd64f9c5fd05f0363e250c4d2345a5977710f61	15	2	9	2	2	4	1	1	2	3	3	6	1	1	2	2	1	3	1	1	2	3	2	5	3	4	7	1	1	2	2	2	4	1	1	2	1	1	2	2	2	4	1	1	2	4	4	8
2f0784d2-439b-11ec-832e-18813daeb478	34c09e2084b18f5e802d35caea4b6002428e14a3	14	2	9	3	3	6	2	2	4	3	3	6	4	4	8	4	4	8	2	2	4	3	3	6	4	4	8	2	1	3	4	4	8	1	1	2	3	3	6	2	2	4	2	2	4	4	4	8
3118301c-4684-11ec-81e7-fa163ecdaa44	1d28e9116cce0bf3c311fbd0b16b5bbc64992188	13	1	7	1	1	2	4	4	8	4	4	8	4	4	8	1	1	2	3	3	6	1	2	3	1	1	2	4	2	6	2	3	5	3	3	6	1	1	2	4	4	8	3	3	6	2	2	4
349054bc-45de-11ec-81e7-fa163ecdaa44	ca361c86189194849f973a97058933c85021bbef	12	2	7	2	2	4	1	1	2	1	1	2	1	2	3	1	1	2	1	1	2	1	2	3	1	2	3	1	1	2	1	1	2	1	1	2	1	1	2	1	1	2	1	2	3	4	4	8
39dd9931-46a3-11ec-81e7-fa163ecdaa44	6adf7b551b42d260966d0eed9196a53f31877251	14	2	8	1	2	3	3	1	4	4	4	8	1	1	2	1	2	3	3	1	4	2	4	6	4	4	8	3	1	4	3	4	7	3	1	4	1	3	4	2	1	3	1	2	3	4	4	8
49eb0456-45f8-11ec-81e7-fa163ecdaa44	34b85b90c6c658c5c0f8931c32cc18bb8edc38f3	13	1	8	2	1	3	2	2	4	4	4	8	2	2	4	2	2	4	2	2	4	1	1	2	4	4	8	3	3	6	4	4	8	2	2	4	1	1	2	3	3	6	2	1	3	3	3	6
4ac503c3-46dc-11ec-81e7-fa163ecdaa44	b4af6b777515c6f5754eff9a4920cda43584c497	17	1	10	1	1	2	2	3	5	3	3	6	2	1	3	3	1	4	2	2	4	2	1	3	2	1	3	3	2	5	3	1	4	2	3	5	2	1	3	2	3	5	2	1	3	4	3	7
50e9c701-45de-11ec-81e7-fa163ecdaa44	dd95a8a75c96a62936bbfc6d0e4ffcf51a3aa9f2	12	2	7	1	3	4	3	1	4	2	3	5	1	2	3	2	4	6	3	1	4	1	3	4	2	1	3	4	2	6	1	2	3	3	1	4	1	3	4	3	1	4	1	2	3	1	4	5
5db66f4d-4792-11ec-81e7-fa163ecdaa44	8e6b3afc703d9461a060e7341dc6a5b89b612940	15	1	10	1	1	2	3	3	6	2	2	4	1	1	2	1	1	2	2	2	4	2	1	3	4	3	7	3	4	7	1	1	2	3	3	6	1	1	2	4	4	8	1	1	2	4	4	8
7baf3f8c-4792-11ec-81e7-fa163ecdaa44	bd972f68969901c7da1e10ffc7a0e6ca821a69b3	16	2	10	2	2	4	1	1	2	4	4	8	2	2	4	2	2	4	3	3	6	2	2	4	2	2	4	1	1	2	4	4	8	1	1	2	4	4	8	1	2	3	4	4	8	4	3	7
82d60578-435c-11ec-832e-18813daeb478	e955a01dc0e7f35ca8dbe4e9cd197ba3e10348fc	12	2	7	3	1	4	2	3	5	1	1	2	4	1	5	2	4	6	1	2	3	1	2	3	1	2	3	2	3	5	1	3	4	2	3	5	1	4	5	1	2	3	3	1	4	4	2	6
82d6127a-435c-11ec-832e-18813daeb478	2107e5ebe54bc26a818c234635152c718c202e7b	12	1	7	2	1	3	2	2	4	3	3	6	2	1	3	2	2	4	3	2	5	2	2	4	3	3	6	3	2	5	3	2	5	1	2	3	1	1	2	3	3	6	2	2	4	3	3	6
82d617de-435c-11ec-832e-18813daeb478	59bd7cdbd4a69af88460a96faa54822eb84c9916	12	2	7	1	2	3	2	1	3	2	2	4	1	1	2	1	1	2	2	2	4	1	2	3	1	3	4	2	2	4	1	2	3	1	3	4	1	3	4	4	4	8	1	2	3	2	4	6
82d62012-435c-11ec-832e-18813daeb478	2cc4f9bed269ae09e0c5ddea7d647ac6532ccfee	12	1	7	2	3	5	1	1	2	4	4	8	4	3	7	3	3	6	2	3	5	2	4	6	4	4	8	1	1	2	2	2	4	3	2	5	2	2	4	2	4	6	2	3	5	4	4	8
82d62080-435c-11ec-832e-18813daeb478	7aa0950cf8cdccf0fb2be6b4d8d0d40c9d0d2115	12	2	7	2	3	5	2	1	3	2	1	3	1	2	3	1	1	2	4	3	7	1	4	5	3	1	4	4	3	7	3	4	7	4	2	6	1	3	4	4	3	7	1	1	2	3	3	6
82d6238c-435c-11ec-832e-18813daeb478	6b02e8ed467840b9e013df714cbb2ee38c97143b	13	2	7	1	2	3	2	2	4	3	3	6	2	2	4	3	2	5	2	2	4	2	2	4	2	2	4	3	3	6	2	2	4	2	2	4	1	1	2	2	2	4	2	2	4	3	2	5
82d62710-435c-11ec-832e-18813daeb478	1b4807587c417d97d1f8535068143ac18202fe86	13	2	7	1	3	4	2	2	4	2	3	5	3	3	6	1	2	3	3	2	5	1	1	2	2	3	5	4	3	7	1	3	4	4	1	5	3	4	7	4	4	8	1	4	5	3	2	5
82d6358e-435c-11ec-832e-18813daeb478	722112aecb1c24932f24ddf7ea582c1fb77ad8e9	13	1	7	4	4	8	2	2	4	3	2	5	4	3	7	4	4	8	1	1	2	3	4	7	4	4	8	4	4	8	4	4	8	2	2	4	4	4	8	2	1	3	4	4	8	2	2	4
82d6447a-435c-11ec-832e-18813daeb478	677d5f1d3bc1f50b1c0e4e09d876e480634e9776	12	2	7	1	1	2	3	2	5	2	2	4	1	1	2	2	2	4	2	2	4	1	3	4	4	2	6	4	4	8	2	2	4	2	1	3	1	1	2	4	2	6	1	1	2	2	1	3
82d64c9a-435c-11ec-832e-18813daeb478	057fcac24a2f06dcc86b0d2eaf24afe3fdf261b2	12	2	7	2	3	5	3	2	5	4	4	8	2	3	5	1	1	2	2	2	4	2	4	6	2	2	4	3	2	5	2	1	3	2	2	4	2	2	4	4	2	6	2	2	4	2	3	5
82d64eac-435c-11ec-832e-18813daeb478	ee14508846b1cc9c186d2e1b96e4b8a94cd2cff6	12	2	7	1	1	2	2	2	4	4	4	8	2	1	3	4	2	6	2	4	6	3	2	5	2	2	4	3	3	6	3	2	5	2	2	4	2	1	3	3	3	6	1	1	2	4	4	8
82d6514a-435c-11ec-832e-18813daeb478	b8885785bf024776750f20bff0219dd320475341	12	2	7	3	4	7	2	3	5	1	1	2	4	4	8	2	2	4	2	2	4	4	4	8	2	3	5	2	3	5	2	2	4	2	2	4	3	4	7	2	2	4	2	2	4	4	4	8
82d65546-435c-11ec-832e-18813daeb478	8647b2113f92df4505570167c26e28cb32e810b6	13	2	7	2	3	5	2	2	4	4	4	8	2	4	6	1	1	2	2	2	4	2	2	4	3	3	6	1	1	2	2	2	4	3	2	5	1	1	2	1	1	2	2	2	4	3	3	6
82d657f8-435c-11ec-832e-18813daeb478	db0048978129ca4b11c43537886a4aa61b918754	13	2	7	1	3	4	2	2	4	2	4	6	1	3	4	1	3	4	3	2	5	1	3	4	1	3	4	3	2	5	1	3	4	4	3	7	2	4	6	3	2	5	1	4	5	2	4	6
82d659ec-435c-11ec-832e-18813daeb478	fbb49e6c016d40f659b46679ed53fa9d802a61c4	12	2	7	3	3	6	2	2	4	4	4	8	2	2	4	4	4	8	1	2	3	2	2	4	1	1	2	2	2	4	3	3	6	1	1	2	2	2	4	2	2	4	2	1	3	4	4	8
82d65e6a-435c-11ec-832e-18813daeb478	f5e955699dcc9286e3dd859ecd6d9b0fd9a71389	12	2	7	1	2	3	2	2	4	2	3	5	1	2	3	1	4	5	3	2	5	1	3	4	2	3	5	3	2	5	1	2	3	3	2	5	1	2	3	3	2	5	1	2	3	2	3	5
82d66e96-435c-11ec-832e-18813daeb478	baa24834f3f22bd863e4d75a10e0ebd8ebad7a40	12	2	7	2	2	4	2	3	5	4	3	7	3	2	5	2	2	4	3	3	6	2	2	4	2	2	4	1	2	3	3	2	5	2	2	4	2	2	4	2	2	4	2	2	4	4	4	8
82d67116-435c-11ec-832e-18813daeb478	fc0af1b11be90e9cb58cf20a5a093c23dcd9de4b	12	1	7	1	1	2	3	3	6	3	2	5	2	2	4	3	1	4	1	1	2	1	1	2	1	1	2	1	1	2	1	1	2	1	1	2	1	1	2	3	2	5	1	1	2	4	4	8
82d67698-435c-11ec-832e-18813daeb478	5dcd4e1fb29de5e3b8f1539e382ddeb6d6d87864	12	2	7	3	2	5	2	3	5	4	3	7	3	2	5	2	1	3	2	3	5	3	2	5	1	2	3	3	3	6	2	2	4	1	1	2	3	2	5	2	2	4	2	1	3	1	1	2
82d67b66-435c-11ec-832e-18813daeb478	b2d6c1c01dfab17d6900f4366305f0c87b69b083	13	1	7	2	2	4	2	2	4	2	2	4	2	2	4	3	2	5	2	2	4	3	3	6	3	3	6	3	3	6	3	2	5	2	2	4	1	1	2	3	3	6	2	2	4	4	4	8
82d67db4-435c-11ec-832e-18813daeb478	ed5f16d75b762327650bde47318c1c6dbdcbee40	13	2	7	1	4	5	4	2	6	3	2	5	4	1	5	2	2	4	1	3	4	2	3	5	4	3	7	1	3	4	3	1	4	2	2	4	4	1	5	1	2	3	1	3	4	4	3	7
82d680a2-435c-11ec-832e-18813daeb478	1d18b58afdf37693a4e1c16de08d55bb4abe5781	12	1	7	4	2	6	1	3	4	1	3	4	4	2	6	2	2	4	1	4	5	3	2	5	4	3	7	2	4	6	3	3	6	1	3	4	4	1	5	1	3	4	4	2	6	4	2	6
82d68cf0-435c-11ec-832e-18813daeb478	199ec7d57f7d7c0f85bf5d1787e2cb8894c090b6	13	1	7	2	4	6	2	1	3	3	4	7	2	4	6	1	4	5	1	1	2	2	4	6	1	1	2	3	1	4	4	4	8	1	1	2	4	4	8	1	1	2	2	4	6	3	4	7
82d6c4c2-435c-11ec-832e-18813daeb478	4bcec6ae1c4192bfebcfed50cf782480086dcc4a	12	2	7	2	2	4	2	2	4	2	2	4	2	2	4	3	3	6	2	2	4	2	2	4	4	4	8	4	4	8	2	2	4	2	2	4	2	2	4	2	2	4	2	2	4	4	3	7
82d6cac6-435c-11ec-832e-18813daeb478	935c36c1db01c81474c7ba92e66798897d06f3eb	13	1	7	3	2	5	1	1	2	4	4	8	2	3	5	2	3	5	2	2	4	3	3	6	3	2	5	2	4	6	2	2	4	3	1	4	1	3	4	4	4	8	1	2	3	3	3	6
82d6d1ce-435c-11ec-832e-18813daeb478	f66d105588f755c143032ecaad366a132e0240bb	12	1	7	2	2	4	2	2	4	4	4	8	2	1	3	1	2	3	2	2	4	2	2	4	2	2	4	3	4	7	3	3	6	2	2	4	2	2	4	2	2	4	2	2	4	2	2	4
82d6e39e-435c-11ec-832e-18813daeb478	d710dd92eeed08f7a15a0b2ec008345f83bf0f25	12	1	7	1	1	2	2	2	4	1	2	3	1	1	2	1	1	2	2	3	5	2	2	4	2	3	5	2	3	5	1	1	2	2	2	4	2	2	4	2	2	4	1	1	2	3	3	6
82d6e59c-435c-11ec-832e-18813daeb478	050c61ec97dc42fed6e36410726f84ae357e1f21	13	1	7	2	2	4	2	2	4	4	4	8	1	1	2	2	2	4	4	4	8	2	2	4	3	2	5	4	4	8	2	2	4	4	4	8	2	2	4	3	3	6	1	1	2	2	2	4
82d6ec72-435c-11ec-832e-18813daeb478	c3a913d28461c4dd90eef648ad8c801efafac53d	13	2	7	4	3	7	1	2	3	4	3	7	2	1	3	1	2	3	1	3	4	3	2	5	1	2	3	1	3	4	1	3	4	1	4	5	4	2	6	1	4	5	4	2	6	1	2	3
82d6edb2-435c-11ec-832e-18813daeb478	29118024b7285578da071c51e42b65c6f38e372d	12	2	7	1	2	3	2	2	4	2	2	4	1	2	3	1	1	2	2	1	3	1	1	2	1	1	2	2	2	4	1	2	3	1	1	2	1	3	4	1	1	2	1	2	3	2	2	4
82d6f208-435c-11ec-832e-18813daeb478	4e0635fd2e121c943d1a0c1880aa8c2aace72c35	12	2	7	3	4	7	1	2	3	3	1	4	4	3	7	1	1	2	4	4	8	2	1	3	4	3	7	4	4	8	2	2	4	4	4	8	1	2	3	4	4	8	1	1	2	3	3	6
82d6f6ea-435c-11ec-832e-18813daeb478	4e62961efd5a73c7a2b3254cbd4b9258035d5fbe	12	1	7	2	1	3	2	3	5	4	4	8	1	1	2	4	4	8	4	4	8	2	2	4	3	3	6	2	3	5	1	1	2	2	3	5	1	1	2	3	3	6	2	2	4	3	3	6
82d6fd20-435c-11ec-832e-18813daeb478	4c84f9be2a0ed23a58691053e6f83d29c38a9bca	13	2	7	1	2	3	2	2	4	2	2	4	1	1	2	1	1	2	2	2	4	2	2	4	1	1	2	2	2	4	1	1	2	2	1	3	2	2	4	3	3	6	2	2	4	3	3	6
82d6fdf2-435c-11ec-832e-18813daeb478	8be8095fab781a53999095129359a0edecfc38fb	13	2	7	2	1	3	2	1	3	4	1	5	3	1	4	1	1	2	2	1	3	4	1	5	3	1	4	2	1	3	2	1	3	2	1	3	2	4	6	1	1	2	3	1	4	4	3	7
82d70428-435c-11ec-832e-18813daeb478	4fbdc907ecea2f42353102fdfee4c550ccebf826	13	2	7	1	1	2	4	4	8	2	4	6	1	1	2	1	1	2	4	4	8	1	2	3	4	4	8	2	1	3	1	1	2	2	3	5	1	1	2	3	4	7	1	1	2	2	1	3
82d7069e-435c-11ec-832e-18813daeb478	fa0be6e9add34a4c92264c5ef5635db17d2adb57	12	2	7	1	1	2	2	2	4	2	2	4	1	1	2	1	1	2	2	2	4	2	2	4	1	1	2	1	2	3	2	2	4	1	2	3	2	1	3	1	1	2	1	1	2	2	2	4
82d7072a-435c-11ec-832e-18813daeb478	11f8e18c15c6ad238a1704555ef8af102bf33a02	12	2	7	2	2	4	1	1	2	2	2	4	1	1	2	2	1	3	3	4	7	2	1	3	2	1	3	2	3	5	2	1	3	2	4	6	1	1	2	3	4	7	1	1	2	3	1	4
82d707e8-435c-11ec-832e-18813daeb478	5669c9d6e32fd9582c75f415a9809dc24db8748c	13	2	7	3	2	5	1	1	2	3	3	6	2	1	3	2	2	4	1	1	2	2	2	4	2	2	4	2	2	4	2	2	4	1	1	2	2	2	4	1	2	3	3	2	5	3	3	6
82d70ad6-435c-11ec-832e-18813daeb478	ea2b5451431530872c4d1b69df2adba76fdbf057	13	2	7	2	1	3	2	2	4	3	3	6	1	1	2	2	2	4	2	2	4	2	2	4	2	2	4	2	2	4	2	2	4	2	2	4	1	1	2	2	2	4	1	1	2	3	3	6
82d717b0-435c-11ec-832e-18813daeb478	f4bb5ac1b1a211693fb8bbff46fbc3e688c671de	13	1	7	2	2	4	2	2	4	4	4	8	1	1	2	1	1	2	1	1	2	3	3	6	2	2	4	3	3	6	2	2	4	1	1	2	1	1	2	2	2	4	1	1	2	4	4	8
82d72c28-435c-11ec-832e-18813daeb478	9d36f556a15a3121600451cf478ff7211cd8ef61	12	2	7	2	3	5	2	2	4	4	4	8	2	2	4	2	4	6	2	3	5	1	1	2	3	3	6	3	3	6	2	3	5	2	3	5	2	4	6	2	2	4	2	2	4	4	4	8
82d72fb6-435c-11ec-832e-18813daeb478	9a8ae5d7758147f74cf640cb5dfaa377161aec26	12	1	7	1	2	3	4	3	7	2	3	5	1	1	2	1	2	3	4	4	8	1	2	3	2	2	4	3	4	7	1	1	2	3	3	6	1	2	3	3	2	5	1	2	3	2	2	4
82d73416-435c-11ec-832e-18813daeb478	7cfcf7201caebb839a6bddaa78a45ad6781ddb14	12	2	7	4	2	6	1	2	3	2	2	4	4	2	6	1	1	2	2	2	4	4	4	8	1	1	2	1	3	4	4	4	8	1	2	3	4	4	8	2	2	4	4	4	8	3	3	6
82d75108-435c-11ec-832e-18813daeb478	786dcc3851508bff6417897ac8221336adaa05e2	12	2	7	2	2	4	4	4	8	2	2	4	1	1	2	2	2	4	4	4	8	1	1	2	1	1	2	3	4	7	1	1	2	3	4	7	2	2	4	4	4	8	2	1	3	1	1	2
82d752b6-435c-11ec-832e-18813daeb478	f91b703a499e42eaf28e98a9dd6498392d07fcfb	13	2	7	2	2	4	2	3	5	3	3	6	2	2	4	2	1	3	1	4	5	3	2	5	1	1	2	2	3	5	2	2	4	1	3	4	2	2	4	2	3	5	2	1	3	2	2	4
82d7631e-435c-11ec-832e-18813daeb478	a26bbb1f59ad9e6f7ebb926bfea493d0b3fe9f91	14	2	8	1	1	2	2	3	5	2	2	4	1	1	2	4	4	8	2	3	5	1	2	3	4	4	8	3	4	7	4	4	8	4	4	8	1	1	2	4	4	8	2	2	4	1	1	2
82d7732c-435c-11ec-832e-18813daeb478	d1dd1de5fe58ba555f0cba4b5a8a95c07a10d253	14	2	8	4	4	8	1	1	2	1	1	2	4	4	8	1	1	2	4	4	8	4	4	8	4	4	8	1	1	2	4	4	8	1	1	2	4	4	8	1	1	2	4	4	8	4	4	8
82d7764c-435c-11ec-832e-18813daeb478	8d567cf07a74b5c585a9359607bbda8ddbdf02bb	14	2	8	2	2	4	2	2	4	2	3	5	2	3	5	2	2	4	2	2	4	1	2	3	1	3	4	1	1	2	2	3	5	2	2	4	1	3	4	3	3	6	2	2	4	3	3	6
82d778d6-435c-11ec-832e-18813daeb478	baa063b7a77559cfd5cc6e11c012345919e3a01b	13	2	8	4	3	7	2	3	5	4	4	8	4	1	5	3	2	5	1	3	4	4	2	6	4	4	8	4	4	8	4	4	8	1	3	4	4	4	8	1	3	4	4	2	6	3	3	6
82d77d04-435c-11ec-832e-18813daeb478	4558bd723704cfbd175785033f814a647209277b	14	1	8	2	3	5	2	3	5	3	3	6	1	2	3	1	3	4	2	2	4	3	3	6	2	2	4	3	3	6	1	2	3	2	2	4	2	2	4	3	3	6	2	2	4	2	2	4
82d77d72-435c-11ec-832e-18813daeb478	e7597a11f81995ab46cca22140a477ac13548165	14	2	8	2	2	4	2	2	4	4	3	7	2	1	3	3	2	5	2	2	4	2	1	3	2	2	4	3	2	5	3	2	5	2	2	4	2	2	4	2	2	4	2	2	4	2	2	4
82d78286-435c-11ec-832e-18813daeb478	6eac0accecf3f5f82715da49543e5cf896b69d6b	13	2	8	2	3	5	3	2	5	3	2	5	2	2	4	2	2	4	2	2	4	2	3	5	2	3	5	4	2	6	2	2	4	3	1	4	3	3	6	3	2	5	2	2	4	3	3	6
82d78f38-435c-11ec-832e-18813daeb478	95cf037cb429a3d9c40be24efad1cee209f2d57e	14	2	8	2	1	3	2	3	5	2	2	4	2	1	3	1	1	2	2	2	4	4	1	5	2	2	4	2	3	5	1	1	2	1	3	4	4	1	5	2	2	4	2	2	4	3	3	6
82d79014-435c-11ec-832e-18813daeb478	8c0b2e0cac70d37277800ee5bde0c27c74b422b0	13	1	8	1	1	2	1	4	5	1	4	5	2	1	3	1	2	3	1	4	5	4	1	5	1	3	4	1	4	5	4	3	7	1	4	5	1	1	2	1	4	5	4	1	5	4	3	7
82d79654-435c-11ec-832e-18813daeb478	4b20291119094f5eefb155236eca44494ef81190	13	2	8	2	4	6	3	2	5	2	2	4	2	4	6	1	2	3	1	1	2	1	4	5	4	4	8	3	2	5	3	4	7	2	3	5	2	3	5	2	2	4	3	3	6	4	4	8
82d79dd4-435c-11ec-832e-18813daeb478	9749a2b8e02d074eaaae57adf488b7472b1afbb3	13	1	8	2	1	3	2	3	5	2	3	5	1	1	2	3	2	5	1	3	4	2	1	3	1	2	3	2	2	4	2	2	4	2	3	5	2	1	3	2	3	5	2	1	3	3	2	5
82d7a374-435c-11ec-832e-18813daeb478	49a449de6796c22452828a21cb7e1fe13043f362	13	1	8	4	2	6	1	2	3	4	4	8	3	2	5	4	4	8	3	3	6	4	4	8	4	4	8	2	3	5	4	4	8	2	2	4	2	1	3	2	2	4	3	2	5	4	4	8
82d7ad1a-435c-11ec-832e-18813daeb478	a192f60f5e8e93bd6901ef0fc988f68d101f4fb8	13	1	8	2	1	3	2	3	5	4	3	7	1	3	4	2	3	5	1	2	3	3	1	4	2	1	3	1	3	4	4	3	7	2	2	4	1	1	2	2	2	4	2	3	5	1	2	3
82d7e604-435c-11ec-832e-18813daeb478	2f40778939d05b464907fa3859e91611f29fbc09	13	1	8	1	1	2	1	2	3	4	4	8	2	1	3	1	1	2	2	2	4	2	3	5	2	4	6	1	2	3	1	3	4	2	3	5	2	3	5	1	2	3	1	1	2	1	2	3
82d7e672-435c-11ec-832e-18813daeb478	df3f8fe13dd92b150462fbd869ee4df4219e5e9f	14	2	8	2	2	4	2	2	4	4	4	8	2	1	3	2	3	5	3	3	6	2	1	3	1	2	3	1	2	3	3	4	7	1	2	3	4	3	7	1	2	3	2	1	3	2	3	5
82d7f126-435c-11ec-832e-18813daeb478	91e8443922d733e493a38d44e3161b3d5c2d18a1	13	2	8	3	3	6	2	3	5	3	3	6	2	2	4	4	4	8	3	4	7	4	2	6	2	2	4	4	4	8	3	3	6	2	3	5	3	2	5	2	2	4	3	2	5	3	3	6
82d804cc-435c-11ec-832e-18813daeb478	d6a2834e5998e176020ce81f7af7c13445a1fb38	13	1	8	2	1	3	2	2	4	2	2	4	2	2	4	2	2	4	2	2	4	2	2	4	2	2	4	2	2	4	2	2	4	2	2	4	2	2	4	2	2	4	2	2	4	3	3	6
82d806e8-435c-11ec-832e-18813daeb478	421fa0cf45cbd4843cbcf87ecfddd9090bd5e6b7	14	2	8	3	2	5	2	3	5	2	3	5	2	2	4	2	2	4	2	2	4	2	1	3	1	1	2	1	1	2	1	1	2	2	3	5	1	1	2	2	2	4	2	2	4	3	3	6
82d808f0-435c-11ec-832e-18813daeb478	3565fc71906cd243e4b20094606ab7c266ec68cf	13	2	8	3	2	5	2	2	4	3	3	6	1	1	2	1	1	2	4	4	8	1	1	2	1	1	2	4	1	5	4	1	5	4	4	8	1	1	2	4	4	8	1	1	2	3	1	4
82d80bde-435c-11ec-832e-18813daeb478	36065633794a646863fb4be5ed5c7e2980a218de	14	2	8	3	3	6	2	2	4	3	3	6	2	2	4	1	4	5	1	1	2	3	3	6	3	3	6	2	2	4	1	4	5	2	2	4	3	3	6	2	2	4	3	2	5	4	4	8
82d812fa-435c-11ec-832e-18813daeb478	a553bced6a43f5a3ff44bc57a6706c7e5a524e1c	13	2	8	3	3	6	2	2	4	3	3	6	2	2	4	2	3	5	2	2	4	1	3	4	2	2	4	3	2	5	2	3	5	3	2	5	1	1	2	3	2	5	1	2	3	2	3	5
82d8272c-435c-11ec-832e-18813daeb478	6dc6c0d60070c1d918358fbbb9852d1824f2127f	14	1	8	2	1	3	1	3	4	3	2	5	2	2	4	1	1	2	1	3	4	1	1	2	2	2	4	3	4	7	3	3	6	1	3	4	2	2	4	2	2	4	2	1	3	1	1	2
82d82826-435c-11ec-832e-18813daeb478	a2176ef74700d6d9039b696a9c938cfc0aab77c3	13	1	8	3	3	6	1	1	2	1	1	2	4	4	8	1	1	2	1	2	3	2	1	3	4	4	8	2	2	4	2	2	4	2	2	4	2	2	4	2	2	4	2	2	4	3	3	6
82d82d4e-435c-11ec-832e-18813daeb478	7820c322f8b18c54e450df41941dd119a3005388	14	1	8	4	3	7	1	1	2	2	3	5	3	1	4	1	1	2	1	1	2	4	4	8	1	2	3	3	4	7	1	1	2	3	1	4	1	1	2	1	1	2	3	1	4	4	4	8
82d8387a-435c-11ec-832e-18813daeb478	34d26cd3b2b32fd4f8bc2a7aeef0e9b801785ae1	13	2	8	1	2	3	2	2	4	4	4	8	1	1	2	1	2	3	1	1	2	1	2	3	1	1	2	2	3	5	2	4	6	1	1	2	1	2	3	2	2	4	1	1	2	2	2	4
84e0aac0-45d8-11ec-832e-18813daeb478	8a855391aa1264aa9e62971d9d74d46b0dc39fab	12	2	7	2	3	5	4	2	6	2	4	6	1	4	5	1	3	4	1	1	2	1	3	4	1	4	5	1	2	3	1	2	3	1	2	3	1	4	5	1	3	4	1	3	4	4	3	7
84e0ba2e-45d8-11ec-832e-18813daeb478	3cab7aa0539a797b2d8a2388ec424056ea998280	13	1	7	3	2	5	2	4	6	4	2	6	4	2	6	4	2	6	3	4	7	2	2	4	3	2	5	4	3	7	4	2	6	2	3	5	1	1	2	4	4	8	2	2	4	3	3	6
84e0c578-45d8-11ec-832e-18813daeb478	1f1403d624e9edf86187d6e061d01cacc78ca4c6	12	1	7	2	2	4	3	3	6	4	4	8	2	1	3	2	2	4	4	4	8	3	3	6	1	1	2	3	3	6	4	4	8	3	4	7	2	2	4	1	1	2	2	2	4	3	1	4
84e0ddec-45d8-11ec-832e-18813daeb478	e468b6f64c7d34ff5d248b4852408ff924fad585	12	2	7	4	1	5	3	4	7	4	2	6	4	1	5	2	2	4	2	2	4	4	2	6	4	4	8	4	3	7	4	3	7	2	2	4	2	2	4	2	2	4	4	2	6	3	1	4
84e0e0da-45d8-11ec-832e-18813daeb478	22f456b9ee288d8ecc04261b1697c6970367f5a7	13	1	7	2	2	4	3	3	6	3	3	6	3	2	5	2	2	4	4	4	8	2	2	4	4	4	8	3	3	6	2	3	5	3	3	6	2	2	4	2	3	5	2	2	4	3	3	6
84e104a2-45d8-11ec-832e-18813daeb478	e6572fbf3d2a64c711ca85f6110db0fb6d57e347	12	2	7	1	2	3	2	4	6	1	4	5	1	1	2	1	3	4	1	4	5	3	2	5	1	4	5	1	3	4	1	2	3	1	4	5	2	1	3	1	4	5	1	1	2	1	1	2
84e10862-45d8-11ec-832e-18813daeb478	685cd8eddc8d2231fc4785c1bcaf0c52dc763e35	12	2	7	1	2	3	3	3	6	3	3	6	1	2	3	2	3	5	2	4	6	2	3	5	1	2	3	3	3	6	2	3	5	2	1	3	1	1	2	3	2	5	3	3	6	3	2	5
84e11b86-45d8-11ec-832e-18813daeb478	9c7fbc68abd4c7117e5853a49d3a95ec4e940a57	13	1	7	3	4	7	2	2	4	2	2	4	2	2	4	3	3	6	1	1	2	1	1	2	2	2	4	2	2	4	2	2	4	2	2	4	1	1	2	2	2	4	3	3	6	3	3	6
84e12c0c-45d8-11ec-832e-18813daeb478	58b302c8f7d80b4e2510d338912377893ab5326a	12	2	7	1	2	3	3	2	5	2	1	3	1	1	2	1	1	2	3	2	5	2	3	5	2	2	4	3	2	5	1	1	2	3	2	5	1	2	3	3	3	6	2	3	5	1	1	2
84e13d00-45d8-11ec-832e-18813daeb478	95499f0cbcfc31685d203069d194126c6978594f	13	1	7	1	1	2	3	3	6	2	2	4	2	2	4	1	1	2	2	2	4	2	2	4	3	3	6	4	3	7	1	1	2	4	4	8	1	1	2	4	4	8	1	1	2	2	2	4
84e143ea-45d8-11ec-832e-18813daeb478	010cddaf0765208db21ea697d9d126d34a8972ba	13	2	7	1	1	2	2	3	5	3	3	6	1	1	2	1	1	2	3	3	6	1	1	2	4	4	8	3	3	6	2	2	4	3	3	6	4	4	8	2	3	5	4	2	6	2	2	4
84e1533a-45d8-11ec-832e-18813daeb478	c9dd23db8448e1b41e4d162271491e718e1694ae	12	1	7	2	2	4	3	2	5	2	3	5	1	2	3	2	3	5	2	2	4	1	3	4	2	3	5	2	3	5	2	3	5	3	2	5	1	2	3	3	2	5	1	2	3	2	3	5
84e1728e-45d8-11ec-832e-18813daeb478	cf3c43764b6cbc32d9685f2f24d953ab576c0e1e	13	1	7	3	1	4	2	3	5	4	2	6	4	3	7	4	4	8	4	4	8	4	4	8	4	4	8	2	3	5	3	2	5	1	2	3	4	2	6	1	1	2	3	2	5	4	4	8
84e17d6a-45d8-11ec-832e-18813daeb478	0dc07c67b71ce1a5b3c97380728cdd70dc8ba6a7	12	1	7	2	4	6	2	3	5	4	4	8	4	4	8	1	1	2	2	1	3	1	1	2	4	4	8	3	4	7	4	4	8	3	3	6	4	4	8	2	2	4	2	2	4	4	4	8
84e1859e-45d8-11ec-832e-18813daeb478	30b6eb3e30f8638d957665dfb2cb78815941fc22	12	2	7	2	3	5	2	2	4	1	3	4	3	2	5	2	4	6	2	1	3	1	4	5	1	4	5	2	4	6	2	2	4	2	3	5	1	2	3	2	1	3	1	2	3	4	4	8
84e1867a-45d8-11ec-832e-18813daeb478	36817003321b01fa7260cd29fc0a9de2a83783d5	13	2	7	1	2	3	3	4	7	2	2	4	2	3	5	1	2	3	2	3	5	2	4	6	2	3	5	4	3	7	2	3	5	2	4	6	2	2	4	2	3	5	1	2	3	3	3	6
84e18940-45d8-11ec-832e-18813daeb478	91f91b47e163ad1df4c128f87440db4563b5d635	12	2	7	1	1	2	2	2	4	1	1	2	2	2	4	2	2	4	2	2	4	1	1	2	2	2	4	4	4	8	2	2	4	2	2	4	1	1	2	1	1	2	1	1	2	3	3	6
84e19ab6-45d8-11ec-832e-18813daeb478	0e61c7a97f89b559bb111d59a0ebb3427248f81e	12	2	7	2	1	3	2	2	4	4	4	8	1	1	2	4	4	8	2	2	4	3	3	6	1	1	2	4	4	8	4	2	6	4	4	8	1	1	2	1	4	5	4	1	5	2	1	3
84e1d1a2-45d8-11ec-832e-18813daeb478	0822015c83848f35c6fda731342d3bd998243b82	12	1	7	1	1	2	2	3	5	4	4	8	4	1	5	4	4	8	3	3	6	2	1	3	1	2	3	2	3	5	2	3	5	2	3	5	1	1	2	2	4	6	1	1	2	2	1	3
84e1d29c-45d8-11ec-832e-18813daeb478	3fd4f76f9e16a61cb526c4093e0e747394ee16a3	12	2	7	1	1	2	3	3	6	4	4	8	1	1	2	2	2	4	2	2	4	2	2	4	3	3	6	3	3	6	3	3	6	1	1	2	1	1	2	3	3	6	1	1	2	2	2	4
84e24d76-45d8-11ec-832e-18813daeb478	2b6a35c22a63527ceb4ea805a4f8b9f51ba4c118	14	1	8	3	2	5	1	2	3	3	2	5	2	1	3	3	2	5	2	3	5	3	2	5	3	2	5	1	3	4	4	2	6	2	3	5	4	1	5	2	3	5	2	2	4	4	2	6
84e25848-45d8-11ec-832e-18813daeb478	857c71ec0b7e222c6eeabfd8dab62fd537aae72d	13	1	8	2	2	4	2	2	4	4	3	7	1	1	2	2	2	4	2	2	4	1	2	3	3	2	5	2	2	4	3	2	5	2	2	4	1	1	2	3	3	6	1	1	2	3	2	5
84e2619e-45d8-11ec-832e-18813daeb478	71596b07ba2462d22f68638c23f0bf2defca0450	13	1	8	2	2	4	1	1	2	4	4	8	3	3	6	4	4	8	4	4	8	3	3	6	2	3	5	2	2	4	3	3	6	2	2	4	2	3	5	2	3	5	2	3	5	3	3	6
84e264b4-45d8-11ec-832e-18813daeb478	de0dbf28101bc92ed67ede405c2884e59215c87a	13	2	8	1	1	2	3	4	7	4	4	8	1	1	2	3	3	6	4	4	8	1	1	2	3	3	6	1	1	2	4	4	8	3	4	7	1	1	2	3	4	7	1	1	2	4	4	8
84e26856-45d8-11ec-832e-18813daeb478	dbd1cd52ba64d551977965bd5c00352544cf04dd	13	2	8	1	1	2	3	2	5	2	4	6	1	1	2	1	3	4	4	3	7	1	4	5	1	4	5	4	2	6	1	4	5	4	4	8	1	1	2	4	4	8	1	1	2	3	4	7
84e277f6-45d8-11ec-832e-18813daeb478	b99d0452191606681f9cda060866ae6bd85acb2a	13	2	8	1	1	2	2	2	4	1	1	2	2	4	6	4	4	8	3	2	5	1	2	3	4	4	8	4	1	5	3	2	5	1	1	2	1	1	2	1	1	2	1	1	2	4	4	8
84e28e94-45d8-11ec-832e-18813daeb478	eb2d393b00205c9442d9c607a101031262756a88	13	2	8	4	4	8	2	2	4	4	4	8	4	4	8	4	4	8	2	2	4	2	3	5	1	1	2	2	1	3	4	4	8	1	1	2	3	3	6	3	4	7	4	4	8	3	1	4
84e290f6-45d8-11ec-832e-18813daeb478	fcc410a39ac426430ad3d6127f34eb4c7e81e284	13	2	8	2	2	4	3	3	6	2	2	4	2	2	4	1	1	2	3	3	6	1	1	2	2	2	4	2	2	4	1	1	2	3	3	6	1	1	2	3	3	6	1	1	2	1	1	2
84e2a208-45d8-11ec-832e-18813daeb478	d54884bdb4bd39f7fc078371a03e7903075a8a96	14	1	8	1	4	5	2	4	6	3	4	7	1	1	2	2	2	4	2	3	5	3	1	4	1	4	5	2	4	6	1	4	5	2	3	5	1	4	5	1	4	5	4	4	8	4	1	5
84e2b66c-45d8-11ec-832e-18813daeb478	089593ab974ee4bf3d27ba2a9f9d64fc23459b9d	13	1	8	1	1	2	2	2	4	4	4	8	1	1	2	1	2	3	3	3	6	1	1	2	1	1	2	2	2	4	1	2	3	1	1	2	1	1	2	1	1	2	1	1	2	3	3	6
84e2bc8e-45d8-11ec-832e-18813daeb478	1404743e410becd824572347ee69dce76de2ae5b	13	1	8	1	3	4	1	1	2	1	1	2	2	1	3	1	3	4	3	2	5	3	3	6	1	1	2	1	1	2	1	1	2	1	1	2	1	4	5	2	2	4	1	4	5	4	2	6
84e2d3c2-45d8-11ec-832e-18813daeb478	34db0ea12ec52a045dcd5e55c036c75c806256d0	13	2	8	3	2	5	2	3	5	4	4	8	3	2	5	1	2	3	2	2	4	3	2	5	4	4	8	4	4	8	1	2	3	1	3	4	3	2	5	2	2	4	1	1	2	3	3	6
84e30446-45d8-11ec-832e-18813daeb478	772f622547a2d3954535307d379622944fc34f8e	14	1	8	3	2	5	2	2	4	4	4	8	1	2	3	1	2	3	2	2	4	1	2	3	1	1	2	3	3	6	1	1	2	3	2	5	1	1	2	4	4	8	1	2	3	1	1	2
84e30e6e-45d8-11ec-832e-18813daeb478	21ef724a6b33c387a1ad4e79de99cd415b8d9eb1	14	1	8	4	4	8	4	3	7	1	1	2	1	1	2	4	4	8	4	4	8	1	1	2	1	1	2	4	4	8	1	1	2	4	4	8	1	1	2	3	3	6	2	2	4	1	1	2
84e33024-45d8-11ec-832e-18813daeb478	514683af9ca407a08279348f185d9ae29a5cc29e	13	2	8	1	3	4	4	2	6	3	2	5	1	3	4	1	3	4	4	2	6	1	2	3	2	3	5	3	2	5	1	2	3	4	2	6	1	2	3	4	3	7	1	2	3	2	3	5
84e33970-45d8-11ec-832e-18813daeb478	ca4ebaad9db6a7666c41ddca426a8908cf823239	13	1	8	3	1	4	2	4	6	4	4	8	4	1	5	2	1	3	2	4	6	3	1	4	4	1	5	1	4	5	4	1	5	1	1	2	3	1	4	2	4	6	3	1	4	4	2	6
84e33e20-45d8-11ec-832e-18813daeb478	2afcb275ada28a2f816b5611c1ccf8ceaf0e9920	14	2	8	3	2	5	3	4	7	4	4	8	4	3	7	4	4	8	3	3	6	2	2	4	4	4	8	4	4	8	4	4	8	1	2	3	2	2	4	3	4	7	2	2	4	1	1	2
84e353f6-45d8-11ec-832e-18813daeb478	1cf2ff4eb6f3c32fff40de1f68cf2bb793a3a07e	14	1	9	2	2	4	1	2	3	3	4	7	2	2	4	1	2	3	4	4	8	2	2	4	2	3	5	3	4	7	3	4	7	2	3	5	2	2	4	2	2	4	2	2	4	3	3	6
84e35db0-45d8-11ec-832e-18813daeb478	73aa8cf5df098099455a6c9de3ebf0118ce96ea9	14	1	9	3	4	7	2	2	4	4	4	8	2	2	4	2	4	6	3	4	7	2	4	6	2	4	6	3	4	7	4	4	8	2	2	4	3	3	6	2	2	4	2	3	5	1	2	3
84e370a2-45d8-11ec-832e-18813daeb478	c966af52c97bc716d81c774345daa50bfd8f5769	14	1	9	3	2	5	2	3	5	4	4	8	3	2	5	2	3	5	2	3	5	4	4	8	3	2	5	3	2	5	2	2	4	1	2	3	2	2	4	2	2	4	3	2	5	3	2	5
84e372aa-45d8-11ec-832e-18813daeb478	5593d47c729c444badbf2f843d32a4b5b3e6edf4	14	1	9	1	1	2	3	1	4	2	2	4	1	1	2	3	3	6	3	3	6	1	1	2	2	2	4	2	2	4	3	2	5	4	4	8	1	1	2	4	4	8	1	1	2	2	2	4
84e379a8-45d8-11ec-832e-18813daeb478	22a7e27a90200225261f032efa6463a6c7ee532a	14	1	9	2	1	3	2	2	4	4	4	8	2	2	4	3	2	5	4	4	8	3	3	6	3	2	5	3	3	6	3	3	6	2	3	5	2	1	3	2	3	5	1	1	2	2	2	4
84e3801a-45d8-11ec-832e-18813daeb478	9a92849da2b923ad291afd1dd6f2794dd560fdd5	14	2	9	1	1	2	2	3	5	3	4	7	1	1	2	1	2	3	1	1	2	1	1	2	1	2	3	1	4	5	1	3	4	2	2	4	1	1	2	2	3	5	1	2	3	1	2	3
84e3930c-45d8-11ec-832e-18813daeb478	91de48fb2fdb66c4138435afebb01f5f32fd5887	14	2	9	1	1	2	3	2	5	2	2	4	2	2	4	2	2	4	4	4	8	2	2	4	2	3	5	3	3	6	1	2	3	4	2	6	3	2	5	4	4	8	1	1	2	3	4	7
84e39b04-45d8-11ec-832e-18813daeb478	c62d5b77610e1cd9d5d7d568bd4ecf5da78d7c61	14	1	9	2	4	6	2	2	4	3	4	7	2	2	4	1	1	2	2	2	4	2	2	4	2	3	5	2	2	4	3	4	7	2	3	5	2	3	5	2	3	5	2	4	6	2	2	4
84e39e60-45d8-11ec-832e-18813daeb478	4ad0ab038c12ef12c3d3f93d5938a8ff2a76bc3a	14	1	9	2	2	4	2	3	5	4	4	8	1	1	2	3	3	6	3	3	6	2	2	4	2	2	4	4	4	8	2	2	4	4	4	8	1	1	2	3	3	6	1	2	3	2	2	4
84e3a75c-45d8-11ec-832e-18813daeb478	3e73bfd133f2c2a2dbf69f4b0afd9ee749da43f9	14	2	9	2	4	6	4	1	5	4	4	8	1	1	2	4	4	8	2	2	4	4	4	8	4	4	8	3	2	5	4	4	8	3	2	5	1	4	5	1	1	2	3	4	7	4	4	8
84e3b5e4-45d8-11ec-832e-18813daeb478	f7e0aaa052042a4c407de32319f144401e3de6e1	14	1	9	3	2	5	2	2	4	3	3	6	2	1	3	4	2	6	2	2	4	2	2	4	3	3	6	2	2	4	3	3	6	2	3	5	2	1	3	2	3	5	2	1	3	3	2	5
84e3b8be-45d8-11ec-832e-18813daeb478	17f30bdca5e0249f860892cff43d1c9296946994	15	1	9	2	1	3	2	3	5	3	2	5	2	1	3	2	1	3	2	3	5	3	1	4	3	3	6	2	3	5	2	2	4	2	3	5	2	2	4	2	2	4	2	2	4	4	4	8
84e3bc7e-45d8-11ec-832e-18813daeb478	d56c4b8c88ab90a3d6f25b65ec7d10e29d508feb	14	1	9	1	1	2	3	2	5	4	4	8	1	1	2	4	4	8	2	2	4	1	2	3	4	3	7	4	4	8	1	1	2	4	4	8	1	1	2	3	3	6	1	1	2	3	3	6
84e3c3ea-45d8-11ec-832e-18813daeb478	da07da54f49c5bf7774b4ad6981dd7a6aa09e5b8	14	2	9	2	2	4	2	2	4	1	1	2	2	1	3	3	3	6	2	2	4	2	2	4	3	2	5	3	2	5	1	1	2	1	2	3	2	3	5	2	2	4	2	2	4	4	4	8
84e3ca3e-45d8-11ec-832e-18813daeb478	8f7084435ec0d77f03ba7f110df5bf328a48871b	14	2	9	3	4	7	1	1	2	3	4	7	4	2	6	3	3	6	2	1	3	4	4	8	4	4	8	1	3	4	4	3	7	1	2	3	2	4	6	1	1	2	4	4	8	1	1	2
84e3dc86-45d8-11ec-832e-18813daeb478	dd7ad3b1033c4768b2cc5619b2c6a16d2f860a18	14	1	9	1	1	2	3	3	6	2	2	4	2	2	4	3	3	6	2	2	4	2	2	4	2	2	4	3	2	5	2	2	4	3	3	6	1	1	2	3	3	6	1	1	2	3	3	6
84e3dd62-45d8-11ec-832e-18813daeb478	1ae2fea768c03dd3af1f322ca2dcf1a85a0bd408	14	1	9	3	2	5	1	2	3	3	3	6	3	2	5	3	2	5	3	3	6	3	2	5	3	2	5	4	4	8	4	2	6	2	3	5	1	1	2	3	4	7	4	2	6	2	1	3
84e40d0a-45d8-11ec-832e-18813daeb478	7fadffcb776ab625551c1fdb13866aefd180ed74	14	2	9	2	1	3	2	2	4	3	4	7	2	2	4	2	4	6	3	2	5	4	2	6	3	4	7	4	3	7	2	3	5	3	4	7	3	2	5	3	3	6	2	2	4	2	4	6
84e4121e-45d8-11ec-832e-18813daeb478	a89423974f44e6f2ee1bb76c97a3b0d5574be2db	14	1	9	2	2	4	2	2	4	2	3	5	1	1	2	2	3	5	3	3	6	2	2	4	2	3	5	2	2	4	4	4	8	3	3	6	1	1	2	2	2	4	2	2	4	4	4	8
84e412b4-45d8-11ec-832e-18813daeb478	720e749a894dd24d5d5bf6708ac66431e248dcc2	15	2	9	1	2	3	2	3	5	4	4	8	1	3	4	1	4	5	1	3	4	1	2	3	1	4	5	1	4	5	1	4	5	1	4	5	1	1	2	1	4	5	1	4	5	4	3	7
84e41700-45d8-11ec-832e-18813daeb478	5e0574a43e69c381267f742130dfedd708f93133	14	2	9	2	4	6	2	2	4	4	4	8	2	2	4	1	2	3	1	1	2	1	1	2	2	2	4	1	3	4	2	2	4	1	2	3	1	1	2	1	2	3	1	1	2	3	3	6
84e41782-45d8-11ec-832e-18813daeb478	6e689e1b1e069f6aa61af6d04a2e4fcb530dd8c9	14	1	9	4	4	8	1	1	2	3	3	6	4	4	8	4	4	8	1	2	3	4	2	6	4	4	8	1	2	3	4	4	8	1	2	3	4	2	6	1	2	3	4	2	6	4	3	7
84e4314a-45d8-11ec-832e-18813daeb478	fe0981af148af2370511d80fb1387494825d9eaf	14	1	9	1	3	4	2	3	5	4	4	8	1	3	4	1	4	5	3	2	5	1	2	3	2	3	5	3	3	6	3	4	7	3	2	5	3	1	4	2	2	4	2	4	6	2	4	6
84e45e36-45d8-11ec-832e-18813daeb478	33c25fdf71409b5bce19be989be8eaa588e4fdac	15	1	10	2	2	4	1	2	3	4	4	8	2	2	4	1	2	3	1	2	3	3	3	6	2	4	6	1	2	3	1	3	4	1	2	3	3	2	5	2	3	5	3	2	5	3	4	7
84e474e8-45d8-11ec-832e-18813daeb478	5c91967755a6b167981e0a9282f0a07ad960126e	15	1	10	1	1	2	2	3	5	2	3	5	2	1	3	1	1	2	3	3	6	1	2	3	2	3	5	2	3	5	3	3	6	2	3	5	1	1	2	2	2	4	2	2	4	3	3	6
84e478ee-45d8-11ec-832e-18813daeb478	bd0233ca149adc7db94420b41dc65787c453f2f9	16	2	10	2	2	4	2	2	4	4	4	8	2	2	4	1	1	2	2	2	4	1	1	2	1	1	2	2	2	4	1	1	2	2	2	4	1	1	2	2	2	4	1	1	2	3	3	6
84e4a346-45d8-11ec-832e-18813daeb478	99f6947d0f528055b57cc186b25dfd5a079acdfb	15	2	10	3	2	5	3	3	6	4	4	8	2	2	4	2	3	5	2	2	4	1	1	2	1	1	2	3	3	6	2	2	4	3	3	6	2	2	4	3	3	6	2	2	4	2	2	4
84e4c538-45d8-11ec-832e-18813daeb478	60195deabf3a0d97da10eb3ab97027d7d8ef1eb6	16	1	10	1	2	3	1	2	3	2	4	6	1	2	3	1	2	3	2	2	4	1	1	2	1	1	2	1	2	3	1	1	2	1	1	2	1	1	2	2	2	4	1	1	2	1	4	5
84e4e6f8-45d8-11ec-832e-18813daeb478	3859bc39e51acd101bb7751da04a2a754a6d4a11	15	1	10	3	2	5	2	2	4	4	4	8	2	2	4	3	3	6	2	3	5	3	2	5	4	4	8	2	2	4	4	4	8	3	3	6	2	1	3	3	3	6	4	3	7	4	4	8
84e4fe72-45d8-11ec-832e-18813daeb478	d590ddcda69e179d3dba875ab430721c7e05d4fa	16	1	11	1	2	3	4	3	7	4	4	8	1	2	3	1	2	3	4	4	8	1	3	4	2	2	4	4	3	7	1	1	2	4	3	7	1	2	3	4	4	8	1	2	3	2	2	4
84e50dae-45d8-11ec-832e-18813daeb478	55c60d26678a9bf6faaff6de9424474c17a50ed8	16	2	11	4	4	8	2	1	3	4	3	7	1	4	5	1	4	5	2	2	4	2	4	6	2	3	5	2	2	4	2	4	6	2	2	4	2	3	5	2	1	3	2	4	6	3	4	7
84e518ee-45d8-11ec-832e-18813daeb478	0fa4a0c822c6656e1eee076bcabad635ef258d11	16	1	11	1	2	3	2	2	4	4	4	8	1	1	2	2	4	6	4	2	6	1	1	2	2	3	5	2	2	4	1	3	4	2	2	4	1	1	2	3	3	6	1	2	3	2	3	5
84e52f6e-45d8-11ec-832e-18813daeb478	539d859526d0369136484443e3746b8c9dcf402e	16	1	11	1	1	2	4	4	8	4	4	8	1	1	2	1	1	2	3	4	7	1	1	2	2	2	4	4	4	8	3	3	6	3	4	7	1	1	2	3	3	6	1	1	2	2	2	4
84e536da-45d8-11ec-832e-18813daeb478	8785e491325eb641853cd779473cd94e17d0be88	16	1	11	1	1	2	3	3	6	4	4	8	2	2	4	2	2	4	3	3	6	2	2	4	2	2	4	4	4	8	3	3	6	3	3	6	1	1	2	3	3	6	2	2	4	2	2	4
84e54954-45d8-11ec-832e-18813daeb478	e53ee906f52b90c894f1d079889e4056745a55ed	16	1	11	2	2	4	2	3	5	3	3	6	2	2	4	3	3	6	3	3	6	2	2	4	2	2	4	3	3	6	2	3	5	2	3	5	2	2	4	1	3	4	2	2	4	3	2	5
84e54f3a-45d8-11ec-832e-18813daeb478	ef0b90aebd7ded59f17a5f945f7dd841a2381284	16	1	11	1	1	2	2	4	6	3	3	6	1	1	2	1	2	3	2	3	5	2	2	4	2	3	5	2	3	5	3	3	6	2	2	4	1	1	2	4	4	8	2	2	4	2	2	4
84e5668c-45d8-11ec-832e-18813daeb478	4d7b95fd6241e0966c0a46e1d87ab5c2ed1a18c1	17	1	12	1	1	2	2	3	5	4	4	8	2	2	4	2	2	4	2	3	5	2	2	4	3	3	6	3	3	6	4	4	8	2	2	4	2	2	4	3	3	6	2	2	4	2	2	4
8676e178-442b-11ec-832e-18813daeb478	e9f76186422778bf9a54dadd8e58b669f64df20f	12	2	7	2	2	4	1	1	2	2	2	4	1	1	2	1	1	2	3	4	7	1	1	2	2	2	4	3	4	7	3	2	5	1	2	3	1	1	2	2	2	4	1	1	2	3	3	6
8676e29a-442b-11ec-832e-18813daeb478	94014a22d150293781d84da25e8610a293c6791f	12	2	7	2	2	4	2	2	4	3	3	6	1	2	3	2	2	4	2	2	4	2	2	4	3	3	6	2	2	4	2	2	4	2	2	4	1	1	2	2	2	4	1	1	2	3	3	6
8676e3c6-442b-11ec-832e-18813daeb478	151f3b19b3ef50e1d1c414ff9451b89b30fc97a3	12	2	7	2	2	4	2	2	4	3	2	5	2	1	3	3	3	6	3	3	6	3	4	7	3	3	6	4	4	8	1	1	2	3	2	5	1	1	2	3	4	7	1	3	4	3	3	6
8676e4e8-442b-11ec-832e-18813daeb478	b07e46ec509344f135b05eca7df6276457df39ca	13	2	7	1	2	3	2	2	4	4	4	8	2	2	4	1	1	2	2	2	4	1	1	2	2	2	4	1	1	2	1	1	2	1	1	2	3	3	6	1	1	2	1	1	2	2	2	4
8676e7c2-442b-11ec-832e-18813daeb478	29e8493c1de908eb724a868b63c2e90ceb106768	12	2	7	3	2	5	1	2	3	1	1	2	4	3	7	2	1	3	1	2	3	4	2	6	4	2	6	1	3	4	1	2	3	1	2	3	4	3	7	2	2	4	4	2	6	4	3	7
8676ed6c-442b-11ec-832e-18813daeb478	e1564c1e239c7b5e3fa54e04e65f388b0e53caa5	13	1	7	1	2	3	1	3	4	1	4	5	1	2	3	1	3	4	1	3	4	1	2	3	1	2	3	1	2	3	1	2	3	1	2	3	1	2	3	1	2	3	1	2	3	4	3	7
867701a8-442b-11ec-832e-18813daeb478	99c5be8acd0feed83c4919442126befb046ed975	13	1	7	2	4	6	3	3	6	4	1	5	1	1	2	4	1	5	2	1	3	2	3	5	4	1	5	2	2	4	4	2	6	1	1	2	2	4	6	1	4	5	4	4	8	1	1	2
86770798-442b-11ec-832e-18813daeb478	8a627493d101cd7205a1d8a0e1314fa70cf0e53b	13	2	7	2	2	4	2	2	4	2	3	5	2	2	4	2	2	4	1	1	2	2	2	4	2	3	5	2	3	5	1	2	3	2	2	4	2	2	4	1	1	2	1	2	3	3	3	6
86770bee-442b-11ec-832e-18813daeb478	30a3d00e8b1945e63efaa37cd70b99c7805e19ac	12	2	7	3	3	6	2	2	4	3	3	6	1	1	2	2	2	4	4	4	8	1	3	4	4	4	8	4	4	8	3	3	6	3	2	5	1	1	2	4	4	8	1	1	2	4	4	8
86771332-442b-11ec-832e-18813daeb478	ec7b5ae4cee81029592885d438f546df16e9d01c	12	1	7	2	4	6	1	1	2	1	1	2	1	4	5	1	2	3	1	1	2	1	1	2	1	1	2	1	1	2	1	1	2	1	1	2	1	1	2	1	1	2	1	1	2	4	4	8
867718be-442b-11ec-832e-18813daeb478	bec6c76bdb6f98456d34653f93ba10ec1f3e403f	12	2	7	1	4	5	4	1	5	4	1	5	1	4	5	1	4	5	4	2	6	1	4	5	2	4	6	4	2	6	2	4	6	4	2	6	1	4	5	4	1	5	1	4	5	1	3	4
86771986-442b-11ec-832e-18813daeb478	272b814810d53d2678201c75579ffcff0d318c43	12	2	7	2	3	5	2	2	4	4	4	8	2	2	4	2	4	6	2	1	3	1	4	5	2	2	4	2	1	3	2	2	4	1	1	2	2	2	4	2	2	4	3	3	6	4	4	8
86771a8a-442b-11ec-832e-18813daeb478	fda496f874b1c0e927ebc358bbbb6176d1625aae	12	2	7	1	2	3	2	1	3	3	2	5	1	4	5	3	4	7	4	2	6	3	3	6	3	2	5	2	3	5	3	2	5	4	2	6	2	3	5	4	2	6	1	1	2	1	3	4
86771c4c-442b-11ec-832e-18813daeb478	688f14d866e93583f861ba72ca6090300055fa35	12	2	7	2	2	4	1	1	2	1	2	3	1	1	2	1	2	3	2	2	4	2	4	6	1	2	3	1	2	3	2	2	4	1	1	2	2	2	4	1	2	3	1	2	3	1	2	3
86771db4-442b-11ec-832e-18813daeb478	d9af28acce234b27d0d70e4321a33ba4bea06f1a	13	2	7	2	2	4	2	3	5	3	3	6	2	2	4	2	2	4	1	3	4	2	3	5	3	3	6	2	3	5	3	3	6	2	3	5	4	2	6	1	3	4	2	2	4	3	2	5
86772d2c-442b-11ec-832e-18813daeb478	fb2f83eaedd2245b2566be457b405f24c61bbc05	12	2	7	1	2	3	2	2	4	2	2	4	2	3	5	1	1	2	4	4	8	4	4	8	1	1	2	4	4	8	4	4	8	1	1	2	2	2	4	3	2	5	3	3	6	4	4	8
86772e30-442b-11ec-832e-18813daeb478	74a7c623f797d4f3ca88795c044c336bf5949bbd	12	2	7	2	2	4	2	2	4	4	4	8	1	1	2	2	2	4	2	2	4	1	1	2	4	4	8	3	3	6	4	4	8	2	2	4	2	3	5	2	2	4	2	2	4	4	4	8
8677366e-442b-11ec-832e-18813daeb478	cfbdce9d6ac5d2cbea7c48e82747b23962daeab8	13	2	7	2	1	3	2	3	5	4	4	8	1	1	2	1	1	2	1	2	3	1	1	2	1	1	2	3	3	6	2	3	5	2	3	5	1	1	2	2	2	4	1	1	2	4	4	8
8677372c-442b-11ec-832e-18813daeb478	bb2bf24f559f51e1aca9a451b158f20467ea462f	12	2	7	1	2	3	2	3	5	4	4	8	1	1	2	1	2	3	1	1	2	1	1	2	2	2	4	3	2	5	2	1	3	2	2	4	1	1	2	2	2	4	1	1	2	2	2	4
86773ccc-442b-11ec-832e-18813daeb478	3ef9344c2d1c44ba7771b463b06b3214fd87b363	12	2	7	2	1	3	1	3	4	1	2	3	2	1	3	1	1	2	1	2	3	2	2	4	2	2	4	1	2	3	3	2	5	1	3	4	1	1	2	2	4	6	1	1	2	1	3	4
867745dc-442b-11ec-832e-18813daeb478	945d537fee025dff72d605ea17417ee2001b339f	13	1	7	3	3	6	1	1	2	4	4	8	2	3	5	1	1	2	1	1	2	3	3	6	2	3	5	2	1	3	4	4	8	2	2	4	2	2	4	1	1	2	2	3	5	4	4	8
86774bb8-442b-11ec-832e-18813daeb478	5b4bd05db9528dda9efbc8b25dfb7db847ce747b	13	2	7	4	1	5	4	4	8	4	4	8	4	4	8	1	1	2	1	1	2	1	1	2	1	1	2	2	3	5	1	1	2	1	2	3	1	2	3	1	3	4	4	3	7	1	1	2
86775144-442b-11ec-832e-18813daeb478	5eb2c373e89f4ce96f98f46636e0dc46511d8e31	12	2	7	2	2	4	2	2	4	3	3	6	2	2	4	2	2	4	2	2	4	2	2	4	2	2	4	3	3	6	2	2	4	2	2	4	3	3	6	3	3	6	3	3	6	2	2	4
8677575c-442b-11ec-832e-18813daeb478	7940561fc322f8318a6e5cd5a1922db3b18b9bba	13	1	7	1	1	2	2	4	6	2	3	5	1	1	2	1	2	3	4	3	7	1	1	2	3	2	5	3	4	7	1	2	3	3	4	7	1	1	2	3	4	7	1	1	2	4	3	7
867769cc-442b-11ec-832e-18813daeb478	3647ab9238b40d8ee9a0e47b8977b8d4ac50daa3	13	1	7	2	2	4	2	2	4	4	4	8	3	3	6	1	1	2	2	1	3	3	2	5	3	1	4	2	1	3	2	1	3	2	1	3	3	1	4	1	1	2	2	1	3	3	4	7
86776a30-442b-11ec-832e-18813daeb478	93a4858fd9525c4e934b493ec27ce8ce546c9af8	12	1	7	1	1	2	2	2	4	4	4	8	1	1	2	2	2	4	3	3	6	1	2	3	1	1	2	2	2	4	2	2	4	3	3	6	1	3	4	3	3	6	1	1	2	1	1	2
867776f6-442b-11ec-832e-18813daeb478	59cb988b9e1eb956fc78e14fbc3791710e23de2f	13	2	7	3	3	6	2	2	4	2	2	4	3	3	6	2	2	4	1	1	2	3	3	6	2	2	4	2	1	3	2	2	4	1	1	2	2	2	4	1	1	2	2	2	4	3	3	6
867782ea-442b-11ec-832e-18813daeb478	c795bb461fe4fc15c6ded054ee9efc618eb09a53	13	2	7	2	3	5	2	2	4	1	1	2	1	1	2	2	2	4	1	1	2	3	3	6	1	1	2	4	3	7	1	1	2	3	3	6	2	2	4	1	1	2	2	2	4	3	3	6
8677868c-442b-11ec-832e-18813daeb478	e61c6dc5aa01b5d6c0820c2b0d30917f5462d271	12	2	7	2	1	3	1	3	4	4	4	8	3	1	4	2	1	3	1	4	5	3	1	4	1	1	2	1	4	5	1	3	4	1	2	3	3	1	4	1	3	4	2	1	3	4	2	6
867787fe-442b-11ec-832e-18813daeb478	dbdd8527bfbdab33cdbcf91f9f354e009aa7fec1	12	2	7	1	2	3	2	2	4	4	4	8	1	1	2	2	2	4	2	2	4	1	1	2	2	2	4	2	3	5	3	3	6	2	2	4	1	2	3	2	2	4	2	2	4	3	2	5
86779208-442b-11ec-832e-18813daeb478	6fa2ec789e8e04c1693e5abe8ffb209d5d4be30c	12	1	7	1	2	3	2	3	5	4	4	8	1	2	3	1	2	3	2	2	4	1	1	2	4	4	8	4	4	8	2	2	4	3	2	5	1	2	3	2	2	4	1	1	2	3	2	5
86779578-442b-11ec-832e-18813daeb478	ea97a6ad66cbc2373c8c9d46901840e5aa0b21d5	13	2	8	2	2	4	2	2	4	4	4	8	1	1	2	2	2	4	4	4	8	3	3	6	3	3	6	4	4	8	1	1	2	4	4	8	3	3	6	2	2	4	2	2	4	1	1	2
86779eb0-442b-11ec-832e-18813daeb478	ed3435f3e9d5936194cc662c0e847b9b39f0c221	14	2	8	2	1	3	1	2	3	4	4	8	2	1	3	4	1	5	1	1	2	3	2	5	4	1	5	1	2	3	4	1	5	1	2	3	3	2	5	1	2	3	3	2	5	4	1	5
8677a5ea-442b-11ec-832e-18813daeb478	ad8b7b0b34bc1a316cf1a8f568fd381c27eb739b	13	2	8	4	2	6	1	2	3	4	3	7	3	1	4	2	2	4	3	4	7	2	2	4	2	2	4	1	1	2	2	2	4	4	4	8	3	3	6	4	4	8	2	3	5	4	1	5
8677d074-442b-11ec-832e-18813daeb478	6ab2cebc093a6c603610b7f76afe08725d5f3a25	13	1	8	2	2	4	2	2	4	2	2	4	2	1	3	2	3	5	3	3	6	2	2	4	2	2	4	2	2	4	3	3	6	2	2	4	1	2	3	2	2	4	2	2	4	3	2	5
8677f82e-442b-11ec-832e-18813daeb478	4a24944b9bef2d38c8e803779482c440c3881030	13	1	8	2	2	4	3	4	7	1	4	5	2	2	4	2	2	4	1	1	2	3	4	7	4	2	6	2	3	5	2	4	6	3	4	7	3	3	6	3	3	6	2	3	5	4	4	8
8677fb4e-442b-11ec-832e-18813daeb478	18f24efbbb8473b640903fd2d149cbbd33e60cac	14	2	8	1	1	2	2	2	4	2	2	4	1	1	2	1	1	2	3	3	6	2	2	4	1	1	2	2	2	4	1	1	2	3	3	6	1	1	2	2	2	4	1	1	2	1	1	2
8677fd92-442b-11ec-832e-18813daeb478	ac4fee112cfdf476541fe212ffebf49f08a81b57	14	2	8	2	2	4	2	2	4	2	2	4	2	2	4	2	2	4	3	2	5	2	3	5	2	2	4	3	2	5	3	2	5	3	3	6	3	3	6	4	2	6	1	2	3	4	4	8
86780ac6-442b-11ec-832e-18813daeb478	937702d9c26941876339f370588195e5de0bf6ab	13	1	8	4	4	8	2	4	6	4	4	8	1	1	2	1	1	2	4	4	8	2	1	3	2	4	6	3	4	7	2	4	6	2	4	6	4	4	8	2	4	6	1	1	2	3	3	6
86781eee-442b-11ec-832e-18813daeb478	33f4921ee7b03cf11ad7ab9614bc818342cc93ae	13	2	8	4	2	6	2	2	4	3	3	6	4	4	8	2	2	4	1	1	2	4	2	6	2	3	5	2	2	4	3	2	5	1	2	3	3	2	5	1	2	3	4	2	6	4	2	6
86782eca-442b-11ec-832e-18813daeb478	a2da31364289c6262f1db77b36fda275595a1130	13	1	8	2	2	4	2	2	4	2	2	4	2	2	4	1	1	2	2	2	4	2	2	4	1	2	3	2	2	4	2	3	5	2	2	4	2	2	4	2	2	4	2	3	5	4	2	6
867833c0-442b-11ec-832e-18813daeb478	86b669625647bb6eba48d2ad95496a743b61599c	13	2	8	2	4	6	2	2	4	4	4	8	1	3	4	3	2	5	4	1	5	2	4	6	1	4	5	1	3	4	1	3	4	3	1	4	1	4	5	2	4	6	1	3	4	4	2	6
86783d84-442b-11ec-832e-18813daeb478	9c4cbc8d897d1add0e8d3f76920ea12adc96f4a3	13	1	8	1	1	2	2	2	4	3	3	6	1	2	3	1	2	3	3	2	5	1	1	2	2	2	4	2	2	4	2	3	5	3	2	5	1	2	3	3	2	5	1	2	3	1	3	4
867841ee-442b-11ec-832e-18813daeb478	0dec472e6cba25c41591e542accaa1045528e78b	13	1	8	2	3	5	4	4	8	1	3	4	3	3	6	3	4	7	3	2	5	1	2	3	2	3	5	4	4	8	3	3	6	2	3	5	4	2	6	3	3	6	4	3	7	4	2	6
86784a4a-442b-11ec-832e-18813daeb478	0a8c038ac8ea014b0bb872e028bf5d44779ede76	13	2	8	2	2	4	3	2	5	3	3	6	2	2	4	2	2	4	2	2	4	3	2	5	2	3	5	4	4	8	1	1	2	3	3	6	3	2	5	3	3	6	3	2	5	3	3	6
86786994-442b-11ec-832e-18813daeb478	794aaaf63d11eee5bdccf7faa96455cb36ff0eb6	13	2	8	2	1	3	2	2	4	4	4	8	2	1	3	1	3	4	1	1	2	1	2	3	1	3	4	1	2	3	2	3	5	1	2	3	3	3	6	3	3	6	1	1	2	1	3	4
86786be2-442b-11ec-832e-18813daeb478	965bf2b057bc0ca520bdd709c6fafde606d475d7	13	2	8	2	1	3	2	2	4	1	1	2	2	1	3	1	3	4	2	2	4	1	1	2	4	3	7	3	4	7	4	3	7	1	3	4	1	1	2	1	3	4	2	1	3	4	4	8
86788780-442b-11ec-832e-18813daeb478	f62b072f3f631c43d4ee49f87aabecaf2bcb8f44	14	1	9	2	2	4	2	2	4	2	2	4	2	2	4	1	1	2	4	4	8	2	1	3	2	2	4	3	3	6	1	1	2	2	2	4	1	2	3	2	2	4	1	1	2	1	1	2
8678abde-442b-11ec-832e-18813daeb478	d52459909cadd2fc2d3b78bf9a57e639e9c8a99c	14	2	9	1	3	4	1	3	4	3	3	6	1	3	4	3	2	5	4	4	8	4	3	7	3	2	5	4	3	7	1	3	4	4	4	8	3	2	5	3	3	6	3	2	5	1	1	2
8678b610-442b-11ec-832e-18813daeb478	aea50d749f60a15c71cbe34ff3c772a6df2253e9	14	1	9	2	4	6	4	2	6	3	4	7	3	3	6	4	4	8	4	4	8	4	3	7	4	4	8	4	4	8	4	4	8	4	4	8	3	4	7	1	4	5	2	3	5	2	1	3
8678b728-442b-11ec-832e-18813daeb478	359cd1c8dfd50ed81260865a182d0221c66e3ce1	14	2	9	1	1	2	2	2	4	2	2	4	1	1	2	1	1	2	2	2	4	1	1	2	2	2	4	2	2	4	2	2	4	2	2	4	1	1	2	2	2	4	1	1	2	3	3	6
8678bab6-442b-11ec-832e-18813daeb478	1ff1c8efbac4393da1145859c6743f2a0fe1faee	14	1	9	2	3	5	2	2	4	3	2	5	4	3	7	1	3	4	2	4	6	4	2	6	3	1	4	1	3	4	3	1	4	1	1	2	2	2	4	1	4	5	1	3	4	1	3	4
8678bb4c-442b-11ec-832e-18813daeb478	79a84da3da3f486103ba5bab41078bd356767f37	14	2	9	2	2	4	3	3	6	2	2	4	1	1	2	1	1	2	3	3	6	2	2	4	1	1	2	4	4	8	1	2	3	3	3	6	1	1	2	3	3	6	1	1	2	1	1	2
8678c29a-442b-11ec-832e-18813daeb478	24ca3a7d5b6da715bc95b69b1168e0a07ff896e0	15	2	9	4	4	8	4	1	5	1	1	2	2	4	6	4	4	8	1	1	2	2	4	6	4	4	8	4	4	8	4	4	8	2	1	3	4	4	8	4	4	8	2	4	6	1	1	2
8678caec-442b-11ec-832e-18813daeb478	c7a6f55f34c18d0ed917247af803282767c119e4	14	2	9	2	3	5	2	2	4	3	3	6	3	4	7	3	2	5	2	2	4	4	4	8	4	4	8	4	4	8	3	3	6	3	2	5	4	4	8	2	2	4	2	2	4	3	3	6
8678d0f0-442b-11ec-832e-18813daeb478	95366269451c003b7e6f0bd1700f63ddd322583c	14	1	9	2	3	5	2	3	5	2	1	3	2	3	5	4	3	7	1	3	4	1	3	4	1	3	4	3	2	5	4	4	8	1	3	4	3	3	6	4	3	7	1	3	4	4	1	5
8678df1e-442b-11ec-832e-18813daeb478	b9b026ed3c8c4797edf08ca2f060b8a493af2390	14	2	9	1	2	3	2	2	4	4	4	8	2	2	4	2	3	5	2	2	4	2	4	6	3	3	6	3	3	6	2	3	5	2	2	4	2	3	5	2	2	4	2	2	4	3	3	6
8678eb76-442b-11ec-832e-18813daeb478	cd991b1dc218bf493e31ad07b2ab992f7041c518	14	2	9	2	3	5	2	2	4	4	4	8	2	1	3	1	1	2	2	2	4	2	2	4	1	1	2	1	2	3	2	2	4	1	2	3	3	2	5	2	3	5	2	1	3	3	3	6
8678ebf8-442b-11ec-832e-18813daeb478	65463c9b53779ef5fbadc45d6d0bbc83d8e10804	14	2	9	2	2	4	2	2	4	3	3	6	1	1	2	1	1	2	3	3	6	2	2	4	2	2	4	2	4	6	2	2	4	1	2	3	1	1	2	2	3	5	2	1	3	1	1	2
8678ee64-442b-11ec-832e-18813daeb478	3e6fa09609679954847ba22a576a1ea41b6ac7b3	14	2	9	1	1	2	2	2	4	4	4	8	2	2	4	2	3	5	2	2	4	2	3	5	2	3	5	2	2	4	2	3	5	2	2	4	2	2	4	2	2	4	1	2	3	3	3	6
8678f468-442b-11ec-832e-18813daeb478	6b8853bf6411e7a8943cb13d4d4434d4635afe3d	15	2	9	2	2	4	2	2	4	3	3	6	1	1	2	2	2	4	4	4	8	2	2	4	3	3	6	2	2	4	2	2	4	2	2	4	2	2	4	2	2	4	1	1	2	3	3	6
8678f4e0-442b-11ec-832e-18813daeb478	4e164c3ee6606d2e4a1249841e15448c2fd71e06	15	1	9	3	2	5	1	3	4	3	2	5	2	3	5	1	1	2	3	1	4	4	4	8	1	4	5	4	1	5	3	3	6	2	4	6	3	3	6	2	2	4	1	3	4	3	1	4
8678f936-442b-11ec-832e-18813daeb478	4b15210660b95daa5d5802b47fe02053c05e8f73	13	1	9	1	2	3	3	2	5	1	2	3	3	2	5	2	2	4	2	3	5	2	2	4	2	3	5	3	4	7	3	2	5	1	4	5	2	1	3	2	2	4	4	2	6	2	4	6
8679025a-442b-11ec-832e-18813daeb478	da6216eec7c824c54ec0a99f9ac8e8ee227cd1bd	15	1	9	2	2	4	3	3	6	2	2	4	2	2	4	2	2	4	4	4	8	1	1	2	2	2	4	3	4	7	2	2	4	3	3	6	1	2	3	3	3	6	1	1	2	2	2	4
86790354-442b-11ec-832e-18813daeb478	41c93774c04f863db7c7d32beba09d9fa7ee1523	13	2	9	2	2	4	3	3	6	4	4	8	1	1	2	1	2	3	1	2	3	1	1	2	3	3	6	3	3	6	4	4	8	2	2	4	1	1	2	3	3	6	2	2	4	3	3	6
867903e0-442b-11ec-832e-18813daeb478	16e3a0cbe1ff80a5dba288cd1b62fed7bbe2b0e8	14	2	9	1	2	3	1	1	2	3	3	6	1	1	2	4	4	8	3	3	6	2	2	4	4	4	8	2	2	4	4	4	8	2	2	4	1	1	2	1	1	2	1	1	2	4	4	8
8679066a-442b-11ec-832e-18813daeb478	a913fa8701b74cc8a3553e1f822e3292c77d233c	14	2	9	2	3	5	2	3	5	3	3	6	1	1	2	2	3	5	2	2	4	2	3	5	2	3	5	2	4	6	2	4	6	2	3	5	4	3	7	2	4	6	2	3	5	3	3	6
86790c5a-442b-11ec-832e-18813daeb478	afd5ea477d564769ad591db75520e872f5e66e30	14	2	9	2	1	3	2	3	5	2	3	5	1	1	2	2	2	4	2	3	5	1	1	2	3	3	6	1	3	4	3	2	5	2	3	5	2	1	3	2	3	5	3	2	5	3	3	6
86790d54-442b-11ec-832e-18813daeb478	6aba79d6c8e4b8d4d67f5c093f346147ee0b6b0a	14	2	9	2	3	5	2	2	4	4	4	8	2	3	5	1	4	5	1	1	2	2	3	5	1	3	4	1	1	2	1	1	2	2	2	4	2	2	4	1	1	2	2	2	4	3	3	6
86790f48-442b-11ec-832e-18813daeb478	e08c2feb048ec030e5dc5c3adf5c0a9a62c4aa8b	14	2	9	1	3	4	3	2	5	1	3	4	1	3	4	1	4	5	1	1	2	1	3	4	1	4	5	3	2	5	1	3	4	2	1	3	1	3	4	3	1	4	1	3	4	2	3	5
867912ae-442b-11ec-832e-18813daeb478	75c00e692a5368bdcf0e071243b36db53495d98e	14	1	9	1	4	5	2	2	4	3	1	4	1	1	2	1	1	2	1	1	2	1	2	3	4	2	6	4	3	7	3	2	5	1	2	3	2	2	4	2	4	6	2	4	6	2	2	4
86791bdc-442b-11ec-832e-18813daeb478	f3e5c1c1f35928b9f3bf8dd876a398a45f223c78	15	2	9	1	4	5	4	1	5	4	1	5	1	4	5	1	1	2	1	1	2	1	4	5	1	4	5	4	1	5	1	1	2	1	1	2	1	2	3	1	1	2	1	4	5	1	4	5
86791dd0-442b-11ec-832e-18813daeb478	117d568f2590c874e1c6fe241256615b27d35f9d	14	1	9	2	1	3	3	3	6	2	3	5	1	1	2	1	1	2	4	4	8	2	2	4	2	2	4	2	2	4	3	3	6	2	2	4	2	2	4	2	3	5	3	2	5	3	3	6
86791f1a-442b-11ec-832e-18813daeb478	30600c795a3301cc278b93249f33a06226ab5f35	14	2	9	2	2	4	3	3	6	2	2	4	1	2	3	2	2	4	2	2	4	2	2	4	2	2	4	3	3	6	2	2	4	3	3	6	1	1	2	2	2	4	1	2	3	3	3	6
86791f7e-442b-11ec-832e-18813daeb478	d3b88c768aed252992db11ce0c3813fcc2499698	14	2	9	4	4	8	1	1	2	4	4	8	4	4	8	4	4	8	4	4	8	4	4	8	4	4	8	1	1	2	4	4	8	1	1	2	4	4	8	1	1	2	4	4	8	4	4	8
86792172-442b-11ec-832e-18813daeb478	e996046f0afa62a6a1e55ea9630f6f6e0f729b6f	15	2	9	2	1	3	2	2	4	4	4	8	1	1	2	1	1	2	2	2	4	1	1	2	1	1	2	1	1	2	1	1	2	2	2	4	2	1	3	1	1	2	1	1	2	1	1	2
86792546-442b-11ec-832e-18813daeb478	d9206f5a550e230c6685355bd578d16cf452d94e	14	2	9	1	1	2	1	4	5	1	2	3	1	2	3	1	2	3	1	4	5	1	2	3	1	4	5	1	4	5	1	3	4	1	4	5	1	1	2	1	4	5	1	1	2	4	1	5
86792618-442b-11ec-832e-18813daeb478	7482d4a48345eb14956391abca9a31dd05b40d41	15	2	9	1	2	3	2	2	4	1	2	3	1	2	3	1	1	2	3	3	6	1	3	4	2	2	4	3	2	5	2	3	5	2	2	4	1	2	3	3	2	5	1	2	3	2	4	6
867934b4-442b-11ec-832e-18813daeb478	be4208781034f9a8c93c1ba7d1d350ab74c4e67a	14	2	9	2	1	3	3	4	7	3	1	4	2	1	3	3	1	4	3	4	7	4	2	6	4	4	8	3	4	7	3	3	6	3	4	7	2	1	3	2	4	6	4	2	6	3	1	4
86793c0c-442b-11ec-832e-18813daeb478	27b3b1c1c01ae6287ba8bc4d75113f6ead2aefc6	15	1	9	4	4	8	3	3	6	4	4	8	2	2	4	1	1	2	4	4	8	2	2	4	4	4	8	2	4	6	2	2	4	2	2	4	2	2	4	2	2	4	2	2	4	3	3	6
867942f6-442b-11ec-832e-18813daeb478	e41c04275cb46f7c89cb4f6fbb8525bb4530ef18	14	1	9	2	1	3	1	3	4	3	3	6	3	1	4	1	2	3	1	3	4	3	2	5	2	2	4	1	3	4	2	2	4	1	3	4	2	1	3	1	2	3	3	2	5	4	4	8
8679467a-442b-11ec-832e-18813daeb478	c010ee61f2489cdfa9b756af61f6053b988c1de4	14	1	9	2	2	4	2	1	3	2	1	3	2	2	4	2	2	4	2	2	4	2	2	4	3	2	5	2	2	4	2	2	4	4	1	5	1	3	4	1	3	4	2	2	4	3	3	6
86794742-442b-11ec-832e-18813daeb478	826688b8efb139e350b6a5bfec6c62ce03c02d89	14	2	9	2	2	4	1	2	3	3	3	6	1	1	2	2	2	4	2	2	4	1	1	2	3	4	7	1	3	4	3	3	6	1	2	3	2	2	4	2	2	4	2	3	5	3	3	6
867953d6-442b-11ec-832e-18813daeb478	675840bd3a7912bbef80362f0d2197a7e27f9d5f	14	1	9	2	2	4	2	1	3	4	4	8	1	1	2	2	2	4	1	1	2	2	4	6	1	1	2	4	1	5	1	4	5	1	2	3	1	1	2	4	1	5	2	3	5	4	2	6
86795534-442b-11ec-832e-18813daeb478	b1d50743d9adee911240ecc9c7da41d4cd60f7b6	14	1	9	1	3	4	4	1	5	3	4	7	2	4	6	4	3	7	1	1	2	1	4	5	4	2	6	2	2	4	2	2	4	2	2	4	1	1	2	2	4	6	2	3	5	3	2	5
8679594e-442b-11ec-832e-18813daeb478	9f7100b73ebf9fffde80efea1065dea427a1eee3	14	1	9	2	2	4	1	1	2	4	4	8	2	2	4	1	1	2	2	2	4	3	3	6	2	2	4	2	3	5	4	4	8	1	1	2	2	2	4	2	2	4	3	2	5	4	4	8
867960ce-442b-11ec-832e-18813daeb478	92f61075e1ba5493a2740a32d97a879a858439b2	14	2	9	2	2	4	2	2	4	2	2	4	2	2	4	3	4	7	2	2	4	3	3	6	2	2	4	2	2	4	2	2	4	2	2	4	2	3	5	2	2	4	2	2	4	3	3	6
867961fa-442b-11ec-832e-18813daeb478	ef2d042457d02bc68154c9a72b335679b735f81a	14	1	9	1	1	2	3	4	7	4	4	8	2	1	3	2	2	4	3	4	7	2	1	3	1	1	2	4	4	8	2	1	3	3	4	7	2	1	3	3	4	7	1	1	2	4	4	8
8679674a-442b-11ec-832e-18813daeb478	99b103481cb8792548834bbc8d1b4d2d06f58894	14	1	9	2	2	4	2	2	4	2	2	4	2	1	3	2	2	4	2	2	4	3	3	6	3	3	6	1	1	2	1	1	2	2	2	4	2	1	3	2	2	4	1	1	2	3	3	6
867969ac-442b-11ec-832e-18813daeb478	ae43a9bce9de3a243e02e4e7fcc9a4d90cb36cf6	15	1	9	2	2	4	2	2	4	2	2	4	2	2	4	2	2	4	2	2	4	2	2	4	2	2	4	2	2	4	2	2	4	2	2	4	2	2	4	2	2	4	2	2	4	3	3	6
86796cb8-442b-11ec-832e-18813daeb478	3ec32fc10393d9054533d138d7320e8a165e43c7	14	1	9	3	3	6	1	3	4	4	4	8	1	1	2	1	4	5	1	4	5	1	1	2	1	1	2	3	4	7	3	4	7	1	2	3	4	4	8	2	3	5	1	1	2	3	4	7
86796d4e-442b-11ec-832e-18813daeb478	f56be160b22cee52cdc50f2e25c217d848619ae8	14	1	9	2	1	3	1	4	5	4	2	6	3	1	4	3	2	5	3	4	7	3	1	4	3	2	5	3	4	7	4	2	6	1	3	4	4	2	6	1	3	4	4	2	6	4	3	7
86796efc-442b-11ec-832e-18813daeb478	674397531f072db3d65adfd7882a0a15f9e102fc	14	1	9	3	2	5	2	2	4	4	4	8	3	1	4	4	4	8	4	4	8	2	3	5	3	3	6	2	4	6	2	2	4	3	4	7	2	3	5	3	1	4	2	3	5	2	2	4
8679724e-442b-11ec-832e-18813daeb478	0afdb61dd3fafd260a31142b6b1c0ab3a71ff885	14	2	9	2	2	4	2	2	4	3	3	6	2	2	4	2	1	3	2	2	4	2	1	3	2	1	3	3	2	5	3	1	4	2	3	5	2	2	4	2	1	3	2	2	4	3	3	6
86797b9a-442b-11ec-832e-18813daeb478	ac0be662e0e762b0e59c6d258ac5f2c991b522e4	14	2	9	3	3	6	2	2	4	4	4	8	2	2	4	2	2	4	1	1	2	2	2	4	3	3	6	3	3	6	3	3	6	1	1	2	2	2	4	1	1	2	2	2	4	3	3	6
867988ec-442b-11ec-832e-18813daeb478	31c465444a0edc6c4631bb38cab49c5854bfbb13	14	1	9	1	1	2	4	4	8	4	4	8	1	1	2	2	2	4	1	1	2	3	2	5	3	1	4	1	3	4	1	2	3	2	2	4	1	2	3	2	3	5	2	2	4	2	2	4
86798964-442b-11ec-832e-18813daeb478	b2267adadc5fbfc2cb8c6c852d3383901fc7c680	14	2	9	1	1	2	2	2	4	2	2	4	1	1	2	1	4	5	2	2	4	1	1	2	4	4	8	1	3	4	2	2	4	1	1	2	2	1	3	2	2	4	2	2	4	4	4	8
86798b76-442b-11ec-832e-18813daeb478	5428607c030633402e910e2764ea7d128bfe2ab1	14	1	9	1	1	2	1	2	3	1	1	2	1	1	2	1	1	2	1	1	2	1	3	4	1	3	4	1	3	4	3	2	5	1	2	3	2	3	5	1	2	3	4	2	6	3	4	7
8679a048-442b-11ec-832e-18813daeb478	fcd5439b92ad09d0f55b498ca1511baf9eff72fe	14	2	9	1	1	2	2	2	4	3	3	6	1	1	2	2	2	4	2	2	4	1	1	2	2	2	4	4	4	8	2	2	4	3	3	6	1	1	2	1	1	2	2	2	4	2	2	4
8679a3b8-442b-11ec-832e-18813daeb478	ad2cb8b8b14be328786b0b7f4074ab374d9f9b8a	14	2	9	3	2	5	1	4	5	2	2	4	1	1	2	1	3	4	3	4	7	3	2	5	3	2	5	1	4	5	4	4	8	1	4	5	1	1	2	1	4	5	2	1	3	4	2	6
8679a43a-442b-11ec-832e-18813daeb478	92d6974b771097470b376e1dbda176ead246ec19	15	2	9	2	2	4	2	2	4	3	3	6	3	2	5	2	2	4	2	2	4	2	2	4	3	3	6	3	3	6	2	2	4	2	2	4	1	1	2	1	1	2	2	2	4	3	3	6
8679abec-442b-11ec-832e-18813daeb478	19d746a79c616b6bfa73176477836a37daf513f4	14	2	9	4	1	5	2	2	4	2	2	4	1	1	2	2	2	4	2	2	4	4	1	5	4	4	8	1	2	3	2	2	4	1	3	4	4	2	6	2	3	5	4	1	5	4	4	8
8679bb50-442b-11ec-832e-18813daeb478	f9bb97047e2f988c25136cb40cf97ed71cf168fc	13	1	9	1	1	2	2	2	4	2	1	3	1	2	3	2	2	4	2	2	4	2	2	4	2	2	4	2	2	4	2	2	4	2	2	4	2	2	4	2	2	4	2	2	4	3	3	6
8679bd4e-442b-11ec-832e-18813daeb478	d2b698a8896a3ecade54b3cb1c31f4b576ad73bb	14	2	9	2	2	4	2	2	4	4	4	8	2	2	4	1	2	3	1	1	2	1	3	4	2	4	6	2	4	6	3	3	6	1	1	2	1	2	3	2	2	4	2	2	4	4	4	8
8679c050-442b-11ec-832e-18813daeb478	ea8850cf3bc57faaa136a57979f10b1986cc2642	15	1	9	4	2	6	1	2	3	4	3	7	4	2	6	1	1	2	1	2	3	4	3	7	2	4	6	2	3	5	2	4	6	1	3	4	3	1	4	1	2	3	3	2	5	3	3	6
8679c94c-442b-11ec-832e-18813daeb478	6540dd4700650bbd560848c0448e10455461650d	14	2	9	2	2	4	2	2	4	4	4	8	1	1	2	4	4	8	2	2	4	2	2	4	2	2	4	2	2	4	1	1	2	4	4	8	2	2	4	2	2	4	2	2	4	1	1	2
8679d2d4-442b-11ec-832e-18813daeb478	90dbf854e2005c0621bebdafd4e17f742ec0e7b9	14	1	9	2	2	4	2	3	5	2	2	4	2	2	4	2	2	4	2	2	4	2	2	4	2	2	4	3	3	6	2	2	4	1	1	2	1	1	2	2	2	4	2	2	4	2	2	4
8679d34c-442b-11ec-832e-18813daeb478	8c36341d1601f1496ddf5b34c3cda687265f12fa	15	1	9	2	2	4	2	2	4	3	3	6	1	1	2	4	4	8	4	4	8	2	2	4	4	4	8	4	4	8	1	1	2	2	2	4	4	4	8	1	1	2	4	4	8	3	3	6
8679d446-442b-11ec-832e-18813daeb478	67d6996e8f8fd5f26be6e41d55f76f613da2fbf7	14	2	9	1	2	3	2	2	4	2	4	6	2	2	4	2	2	4	2	2	4	1	2	3	2	2	4	4	4	8	2	2	4	3	1	4	1	2	3	4	2	6	1	2	3	1	1	2
8679d824-442b-11ec-832e-18813daeb478	10710ca86a240dd8554a513b914438a23e262374	14	2	9	1	3	4	1	2	3	3	3	6	1	4	5	1	4	5	1	2	3	1	2	3	1	3	4	1	2	3	1	3	4	1	1	2	1	2	3	1	2	3	1	3	4	4	3	7
8679d91e-442b-11ec-832e-18813daeb478	7de4dfe6c4a7d415ebfa0e69fcf051df56d8939e	14	1	9	2	1	3	2	2	4	2	2	4	3	3	6	2	2	4	2	2	4	3	3	6	2	4	6	1	1	2	2	4	6	2	2	4	3	3	6	2	2	4	2	3	5	3	3	6
8679e6ca-442b-11ec-832e-18813daeb478	c04aba2d623816a625d5bb44a004475232c0833b	14	1	9	3	2	5	3	2	5	3	3	6	2	1	3	1	1	2	4	3	7	1	1	2	1	1	2	3	3	6	2	1	3	2	3	5	2	1	3	2	3	5	1	1	2	1	1	2
8679eab2-442b-11ec-832e-18813daeb478	98e80cc3b2c373ef34240484c97d9fcbe0824104	14	1	9	3	2	5	2	2	4	4	4	8	3	2	5	4	4	8	2	2	4	4	4	8	4	4	8	2	2	4	4	4	8	4	4	8	3	3	6	4	4	8	1	1	2	2	2	4
8679f5c0-442b-11ec-832e-18813daeb478	9084d0ae5b3a7344a8a688a46600c5782b766f50	14	2	9	1	2	3	4	3	7	2	4	6	1	1	2	2	2	4	4	3	7	1	2	3	2	2	4	3	3	6	2	4	6	3	2	5	1	2	3	4	3	7	1	2	3	1	2	3
8679f638-442b-11ec-832e-18813daeb478	b0bf6c0138301af744be7e16229aea3a23d5a434	14	2	9	3	3	6	4	4	8	4	4	8	3	3	6	2	2	4	2	3	5	3	3	6	1	1	2	2	3	5	4	4	8	2	4	6	2	2	4	3	4	7	3	2	5	1	1	2
8679f6ba-442b-11ec-832e-18813daeb478	601d21df164601acd827b88036035db52334ca1f	14	2	9	1	2	3	1	1	2	2	2	4	2	2	4	3	4	7	2	1	3	4	4	8	2	3	5	1	2	3	3	4	7	1	1	2	2	3	5	2	2	4	3	2	5	2	1	3
8679faac-442b-11ec-832e-18813daeb478	73185a24175e6dc9b97a2d741b37f9614ef8d26b	14	2	9	3	2	5	1	2	3	3	3	6	2	1	3	3	2	5	1	2	3	3	2	5	3	2	5	4	2	6	3	2	5	2	4	6	3	2	5	1	2	3	3	2	5	3	3	6
8679fbd8-442b-11ec-832e-18813daeb478	50e609f5164b204e8cb99d9288783e340338491f	14	2	9	3	3	6	1	1	2	4	4	8	4	4	8	4	4	8	1	1	2	4	4	8	4	4	8	1	1	2	4	4	8	1	1	2	4	4	8	1	1	2	4	4	8	4	4	8
8679fe44-442b-11ec-832e-18813daeb478	03a6ea997b6af230b288f3dea617798c0a459de0	14	1	9	2	2	4	2	2	4	4	4	8	2	2	4	2	2	4	2	2	4	1	1	2	2	2	4	2	2	4	2	2	4	2	2	4	1	1	2	2	2	4	2	2	4	3	3	6
867a09c0-442b-11ec-832e-18813daeb478	20937089f74e2a2a671a6b9bb0a907b85f0b85eb	14	2	9	3	3	6	2	2	4	4	4	8	3	2	5	4	4	8	1	1	2	1	1	2	4	4	8	3	3	6	3	3	6	2	2	4	1	1	2	2	2	4	1	1	2	4	4	8
867a0ab0-442b-11ec-832e-18813daeb478	48abcdb24f17a989578446fd258091f92da1ccc5	14	2	9	2	4	6	2	1	3	4	4	8	2	4	6	2	1	3	1	1	2	1	3	4	2	1	3	3	2	5	2	1	3	1	1	2	1	2	3	2	1	3	2	3	5	3	3	6
867a0baa-442b-11ec-832e-18813daeb478	1bcb0d7ac88084e5caac037e66d4ccc282c78b6c	15	1	9	2	2	4	1	3	4	4	4	8	2	2	4	1	1	2	2	2	4	2	2	4	2	3	5	2	3	5	3	4	7	1	3	4	2	4	6	2	3	5	3	3	6	2	3	5
904411a8-4792-11ec-81e7-fa163ecdaa44	2f7a1d2df4c8c82f486df023cb571ea5910ab5d5	16	1	10	4	4	8	1	1	2	4	4	8	4	4	8	4	4	8	1	1	2	4	4	8	4	4	8	1	1	2	4	4	8	1	1	2	4	4	8	1	1	2	4	4	8	4	4	8
9b034208-46c9-11ec-81e7-fa163ecdaa44	19e797cc84bec937483e742fbc688fbcf1f8aa1c	16	1	11	1	1	2	2	2	4	2	2	4	2	2	4	2	2	4	2	2	4	2	2	4	2	2	4	2	2	4	2	2	4	2	2	4	2	2	4	2	2	4	1	2	3	3	3	6
9c3ab5e0-4762-11ec-81e7-fa163ecdaa44	01f652f670975c6b1d36d71e56fe635707e98131	17	1	11	2	2	4	3	3	6	2	2	4	2	2	4	1	1	2	4	4	8	2	2	4	2	2	4	3	3	6	2	2	4	3	3	6	1	1	2	3	3	6	1	1	2	3	3	6
bb8d8dd6-45e0-11ec-81e7-fa163ecdaa44	f086b344b49ebbdf2e07908cc8a696658f71da28	13	2	8	1	2	3	1	1	2	3	2	5	1	3	4	1	1	2	1	1	2	1	4	5	2	4	6	4	2	6	3	4	7	3	1	4	1	1	2	3	2	5	1	4	5	1	4	5
c333963c-4698-11ec-81e7-fa163ecdaa44	f0cc6519ed44aa4603660756ba8712bd3b1b32b2	16	2	11	2	2	4	2	2	4	4	4	8	2	2	4	2	3	5	2	2	4	3	3	6	3	2	5	2	2	4	4	4	8	2	2	4	2	2	4	3	3	6	4	4	8	3	2	5
cbda4448-42d8-11ec-832e-18813daeb478	6b509d4c00e0a62fed4e7ea842200b4ccf0b20f1	12	1	7	3	1	4	2	2	4	1	1	2	1	1	2	2	1	3	3	1	4	2	1	3	2	1	3	4	4	8	4	4	8	4	1	5	2	1	3	3	4	7	2	1	3	4	4	8
cbda7846-42d8-11ec-832e-18813daeb478	8168691dc9af09dc7d9c2184bf5cf92d5673769d	13	2	7	2	2	4	3	3	6	1	1	2	1	1	2	2	2	4	2	2	4	2	2	4	1	1	2	4	4	8	1	1	2	1	1	2	2	2	4	1	2	3	1	1	2	2	3	5
cbda7936-42d8-11ec-832e-18813daeb478	3144d1f2018194895eaac73c6ae57db9e3a5bbba	12	2	7	1	1	2	2	2	4	3	3	6	1	1	2	4	4	8	2	3	5	1	2	3	2	3	5	1	1	2	1	1	2	2	2	4	1	1	2	2	2	4	1	1	2	1	3	4
cbda8016-42d8-11ec-832e-18813daeb478	922c5c4950860f6e97686e777030e5c29c08866c	12	1	7	2	2	4	3	2	5	1	1	2	2	1	3	4	3	7	3	4	7	2	3	5	1	2	3	4	3	7	4	3	7	3	4	7	1	2	3	2	2	4	2	1	3	2	1	3
cbda9420-42d8-11ec-832e-18813daeb478	0195096e2be8e30735c16844f9ca168b4b8b8bf4	13	2	7	2	3	5	4	2	6	2	3	5	1	3	4	1	3	4	4	2	6	1	3	4	1	2	3	4	3	7	2	2	4	4	2	6	2	3	5	3	2	5	2	3	5	1	3	4
cbdaac44-42d8-11ec-832e-18813daeb478	2d32d3f8c1f9985785c35ac1a7c09f9999787259	12	1	7	4	2	6	1	2	3	2	2	4	2	2	4	1	3	4	1	1	2	3	3	6	2	1	3	2	2	4	1	1	2	1	1	2	2	1	3	4	4	8	1	1	2	3	1	4
cbdabb08-42d8-11ec-832e-18813daeb478	19d7ca483bc830c176ff74dc640faeeedac8b3d1	13	2	7	1	1	2	2	3	5	4	4	8	2	2	4	2	3	5	2	3	5	3	4	7	2	3	5	3	3	6	4	4	8	2	3	5	1	1	2	2	3	5	3	4	7	4	4	8
cbdac792-42d8-11ec-832e-18813daeb478	8caf34b892e4e7c8c86fd3bff0f776561dcfcb7a	13	1	7	1	1	2	2	3	5	2	3	5	2	1	3	1	1	2	1	1	2	1	1	2	1	2	3	1	1	2	1	2	3	1	1	2	1	1	2	2	3	5	1	1	2	1	3	4
cbdad2fa-42d8-11ec-832e-18813daeb478	458eb4cd3b9597bfbb7c9305a929cbbba4a1561a	12	2	7	2	2	4	2	3	5	3	2	5	2	2	4	2	2	4	1	4	5	2	2	4	2	1	3	1	3	4	1	1	2	1	3	4	1	1	2	1	4	5	2	1	3	3	1	4
cbdad4e4-42d8-11ec-832e-18813daeb478	e9aebf774e14f85732cc487da422eb42f50c921f	12	1	7	2	2	4	2	2	4	3	3	6	2	3	5	2	2	4	2	3	5	1	2	3	2	2	4	3	3	6	1	2	3	3	2	5	1	1	2	2	2	4	3	3	6	4	3	7
cbdb01f8-42d8-11ec-832e-18813daeb478	a036785d0eee25566b13dda0a7f2ca6b319e2eb8	12	2	7	2	1	3	2	2	4	3	3	6	1	1	2	1	1	2	3	3	6	1	1	2	1	1	2	2	2	4	3	3	6	3	3	6	2	1	3	3	3	6	1	1	2	2	2	4
cbdb1814-42d8-11ec-832e-18813daeb478	1d54a57aea33089d2b6428378a81b01fb691d0a6	12	2	7	3	2	5	2	4	6	3	1	4	3	1	4	4	4	8	2	2	4	3	3	6	3	3	6	4	4	8	1	3	4	2	2	4	4	3	7	1	2	3	2	2	4	4	3	7
cbdb1d82-42d8-11ec-832e-18813daeb478	f2eb56003556d2d95be97fc9a2dd3a3ed037aa17	12	1	7	2	1	3	1	2	3	2	4	6	3	2	5	3	2	5	1	2	3	3	2	5	1	1	2	2	2	4	2	2	4	1	3	4	2	2	4	1	3	4	3	2	5	2	2	4
cbdb1f6c-42d8-11ec-832e-18813daeb478	5fce8dcb21c1af16b3dd5058bd36d182d3b11ff1	12	1	7	2	1	3	2	4	6	3	3	6	1	1	2	2	4	6	3	3	6	2	1	3	4	4	8	4	4	8	2	1	3	2	4	6	1	1	2	4	4	8	1	1	2	4	3	7
cbdb3510-42d8-11ec-832e-18813daeb478	89813a16d77f7ed375e213720cd82540caef38ef	13	2	7	1	2	3	4	3	7	2	2	4	2	2	4	1	1	2	3	3	6	2	2	4	2	2	4	3	3	6	2	1	3	3	2	5	2	2	4	2	3	5	1	1	2	2	2	4
cbdb3baa-42d8-11ec-832e-18813daeb478	52d1d5e8de3717d7309c375574725b9a406e607b	12	2	7	1	1	2	2	2	4	4	4	8	1	1	2	1	1	2	4	4	8	2	2	4	1	1	2	2	3	5	4	4	8	2	3	5	1	1	2	2	2	4	1	1	2	3	3	6
cbdb4064-42d8-11ec-832e-18813daeb478	02f56c5907371c875acecb5f863b89ee5120fbf1	13	1	7	1	1	2	1	2	3	4	4	8	1	1	2	2	2	4	1	1	2	1	1	2	2	1	3	4	4	8	2	4	6	4	4	8	2	2	4	4	4	8	2	2	4	1	1	2
cbdb50f4-42d8-11ec-832e-18813daeb478	679fab50e61d27ef2f4c8cbf508e785e7a1bf281	12	1	7	2	1	3	2	3	5	4	4	8	3	3	6	4	3	7	4	4	8	2	1	3	1	3	4	4	4	8	1	4	5	3	4	7	1	1	2	2	3	5	2	1	3	1	3	4
cbdb7e76-42d8-11ec-832e-18813daeb478	a9a7f9019b54612bc39b714bba589354b19d1841	12	1	7	4	4	8	2	2	4	2	3	5	2	2	4	2	2	4	3	3	6	2	2	4	3	3	6	3	3	6	2	2	4	2	2	4	3	3	6	3	3	6	2	2	4	3	3	6
cbdb8ed4-42d8-11ec-832e-18813daeb478	eea4de7f19dc0859f208deec48ef68daaa6f7923	12	1	7	3	2	5	3	3	6	2	4	6	4	3	7	2	2	4	1	2	3	2	3	5	3	3	6	3	3	6	3	3	6	4	4	8	4	4	8	4	4	8	2	3	5	3	3	6
cbdba63a-42d8-11ec-832e-18813daeb478	8e13df292df31cba6ba96fc6a52572a146685c48	12	2	7	1	2	3	2	2	4	2	2	4	2	2	4	2	2	4	3	3	6	2	2	4	2	2	4	3	3	6	2	2	4	3	3	6	2	2	4	3	3	6	2	2	4	3	3	6
cbdbaaea-42d8-11ec-832e-18813daeb478	a715557dfc31c41f6a38328adef7bc5705a3d7c7	12	2	7	1	2	3	3	2	5	4	4	8	1	2	3	1	2	3	3	3	6	1	2	3	1	3	4	3	3	6	2	3	5	2	2	4	1	4	5	3	3	6	2	2	4	3	3	6
cbdbd240-42d8-11ec-832e-18813daeb478	9bc441585c1190d1802c68c3f13b09c7f987ff04	12	2	7	3	1	4	1	4	5	4	4	8	2	1	3	1	4	5	1	3	4	3	1	4	2	4	6	1	4	5	1	1	2	1	4	5	3	1	4	1	4	5	4	1	5	1	1	2
cbdbdd30-42d8-11ec-832e-18813daeb478	3f25c903a9261c1ccd080b54eef9a7aaa2488912	12	2	7	1	3	4	3	2	5	1	1	2	1	2	3	1	3	4	3	2	5	2	3	5	2	3	5	3	2	5	2	2	4	1	1	2	1	2	3	1	1	2	1	1	2	4	4	8
cbdbe7ee-42d8-11ec-832e-18813daeb478	c9ccfc66b257a9770002f8ba4f3663102433b5ee	13	1	8	1	1	2	3	3	6	4	4	8	2	3	5	2	3	5	3	1	4	1	1	2	2	3	5	3	2	5	4	4	8	2	2	4	1	1	2	2	2	4	2	3	5	2	2	4
cbdbeeb0-42d8-11ec-832e-18813daeb478	2d22dd1c2721695a6cb49704adafb5b575b2b205	13	2	8	2	2	4	2	2	4	3	2	5	2	2	4	1	2	3	2	2	4	2	2	4	2	3	5	2	2	4	2	2	4	2	2	4	3	3	6	2	2	4	2	2	4	3	3	6
cbdc03d2-42d8-11ec-832e-18813daeb478	aebab123d5da914815188e39a3f03e294c5bc3d9	13	2	8	2	2	4	2	2	4	3	3	6	1	1	2	1	1	2	1	1	2	2	2	4	4	4	8	2	2	4	1	1	2	2	2	4	1	1	2	1	1	2	1	1	2	3	3	6
cbdc0d8c-42d8-11ec-832e-18813daeb478	ccdee8743a53e215bc560681b51f1d991ae7dbcf	13	2	8	1	2	3	2	3	5	3	2	5	1	1	2	2	2	4	2	2	4	1	2	3	1	1	2	3	3	6	2	2	4	2	2	4	1	1	2	3	4	7	1	2	3	2	1	3
cbdc2060-42d8-11ec-832e-18813daeb478	8f45bf796c14ddc637d59b29baca918ecbe9c9a8	13	2	8	2	2	4	2	2	4	2	3	5	2	1	3	2	3	5	2	2	4	2	2	4	4	4	8	2	3	5	2	3	5	2	3	5	1	1	2	2	3	5	2	2	4	4	4	8
cbdc2fd8-42d8-11ec-832e-18813daeb478	ed8f0385dd59c9990460962f0f1e4f88acbd1b0c	14	1	8	1	1	2	3	3	6	2	2	4	1	1	2	2	2	4	3	3	6	1	1	2	1	1	2	3	3	6	1	2	3	3	4	7	1	1	2	1	1	2	1	1	2	2	2	4
cbdc328a-42d8-11ec-832e-18813daeb478	ddf7e4e689fd9ad188fad07fd9ec6b1802646822	13	1	8	2	2	4	4	4	8	4	4	8	2	2	4	3	4	7	4	4	8	1	1	2	3	4	7	4	4	8	2	2	4	3	3	6	1	1	2	4	4	8	1	1	2	3	3	6
cbdc3488-42d8-11ec-832e-18813daeb478	b4a69d2da09a618e83fe28884b1b1e6b3ee0fa71	13	2	8	2	3	5	2	2	4	2	3	5	2	3	5	2	3	5	3	3	6	2	2	4	2	3	5	3	3	6	2	3	5	3	2	5	1	2	3	3	2	5	2	3	5	3	4	7
cbdc356e-42d8-11ec-832e-18813daeb478	aa48050e78b8017b58b9e5d7c6296f9e8cb4cf28	13	2	8	3	2	5	2	3	5	4	4	8	1	1	2	1	1	2	2	3	5	1	2	3	2	3	5	2	2	4	2	2	4	1	2	3	2	1	3	3	3	6	1	2	3	4	4	8
cbdc37e4-42d8-11ec-832e-18813daeb478	7352f92a9754db9ca84e5aa65b626eeedf9ff2d5	13	1	8	2	1	3	2	3	5	4	3	7	3	1	4	2	4	6	2	4	6	3	3	6	1	1	2	2	4	6	3	3	6	2	3	5	3	2	5	2	4	6	2	2	4	1	1	2
cbdc3aaa-42d8-11ec-832e-18813daeb478	4869baba12942248b7d90b6f4a6713e4a7d26fe7	13	2	8	2	2	4	1	2	3	3	4	7	1	3	4	4	4	8	2	3	5	1	3	4	3	4	7	1	2	3	2	3	5	1	2	3	3	3	6	2	2	4	2	4	6	2	2	4
cbdc3c8a-42d8-11ec-832e-18813daeb478	a11ad7c6040a94887a9437af26860ab18d79292d	13	2	8	2	2	4	3	3	6	3	3	6	3	3	6	2	2	4	4	4	8	2	2	4	1	1	2	3	3	6	3	3	6	3	3	6	2	2	4	3	3	6	2	2	4	3	3	6
cbdc5c6a-42d8-11ec-832e-18813daeb478	44d6e8bdff475f5445bcaab655ab596c4c57c93a	13	1	8	2	2	4	3	3	6	3	3	6	1	1	2	3	3	6	3	2	5	2	2	4	1	1	2	4	4	8	1	1	2	2	2	4	1	2	3	4	4	8	1	1	2	2	2	4
cbdc5e04-42d8-11ec-832e-18813daeb478	539544b3759807f1c1db5acf6da038e97bdb8a5d	14	2	8	1	4	5	2	2	4	3	3	6	1	4	5	2	4	6	3	3	6	1	3	4	1	1	2	2	1	3	1	1	2	4	1	5	4	4	8	3	1	4	1	4	5	2	3	5
cbdc6674-42d8-11ec-832e-18813daeb478	027de8a38fc12145f581e5e1efc5356ac41badbb	14	1	8	2	2	4	2	2	4	4	4	8	3	3	6	2	2	4	2	4	6	3	4	7	2	2	4	2	3	5	2	3	5	2	1	3	2	3	5	2	2	4	3	3	6	3	3	6
cbdc66c4-42d8-11ec-832e-18813daeb478	a9c467d81a48b449fb3f80f43cd1bd3fa0e443fe	14	2	8	2	1	3	1	2	3	4	4	8	1	1	2	4	4	8	2	3	5	4	4	8	4	4	8	1	2	3	4	2	6	2	2	4	3	2	5	2	2	4	3	2	5	3	3	6
cbdc7380-42d8-11ec-832e-18813daeb478	2867e7ed8118f871758692b9a900d3c6b9ad611b	13	2	8	3	3	6	2	2	4	2	2	4	2	2	4	2	2	4	2	2	4	2	2	4	2	2	4	3	3	6	2	3	5	2	2	4	2	2	4	2	2	4	2	2	4	2	2	4
cbdc7966-42d8-11ec-832e-18813daeb478	0b9c04a106f80632d00498d31567b11af4f371aa	13	2	8	1	2	3	4	2	6	4	4	8	1	3	4	1	2	3	4	4	8	1	1	2	3	2	5	4	2	6	1	3	4	4	2	6	1	2	3	4	2	6	1	2	3	1	4	5
cbdc79b6-42d8-11ec-832e-18813daeb478	a17d6d3e84481398fa6430bef071ba20b9822b2f	13	2	8	2	4	6	1	2	3	2	3	5	2	3	5	3	2	5	3	3	6	2	2	4	2	2	4	2	2	4	3	3	6	4	2	6	3	2	5	3	2	5	1	3	4	3	3	6
cbdc7e5c-42d8-11ec-832e-18813daeb478	6a46c7bd5e3d0617288d35f4e64f9004c08f571a	13	1	8	1	1	2	3	3	6	1	1	2	2	1	3	1	1	2	2	4	6	2	3	5	2	2	4	2	4	6	1	1	2	2	2	4	1	1	2	2	3	5	1	1	2	2	2	4
cbdc828a-42d8-11ec-832e-18813daeb478	38e00d8140732b448eeb7985251985cb4cf04697	14	1	8	2	1	3	1	2	3	4	4	8	2	1	3	1	2	3	1	2	3	3	2	5	3	1	4	2	3	5	3	3	6	1	3	4	3	3	6	1	2	3	2	1	3	3	4	7
cbdc896a-42d8-11ec-832e-18813daeb478	da845982b450d3bd6f46e3a7c0dd27beeeec497f	13	2	8	1	1	2	2	2	4	3	3	6	1	1	2	1	1	2	2	2	4	1	1	2	2	2	4	1	2	3	2	2	4	2	2	4	1	1	2	4	4	8	2	2	4	3	2	5
cbdc8faa-42d8-11ec-832e-18813daeb478	11b95a8a917aea92d9eb2b78d02b2e36ab6475b6	13	1	8	2	1	3	2	2	4	4	4	8	3	2	5	2	2	4	2	2	4	1	1	2	3	3	6	2	2	4	2	4	6	2	2	4	3	3	6	2	2	4	2	2	4	3	3	6
cbdc91f8-42d8-11ec-832e-18813daeb478	3e68f6285fc8a3a22eace745fed7abcaca49e2f4	13	2	8	1	1	2	2	3	5	1	4	5	1	1	2	1	4	5	1	4	5	1	1	2	1	4	5	1	4	5	1	2	3	1	3	4	1	1	2	1	4	5	4	1	5	1	1	2
cbdc9770-42d8-11ec-832e-18813daeb478	103548cac031b222ead757a6fb98a3aabfa53369	13	1	8	1	2	3	3	3	6	3	2	5	1	2	3	3	3	6	4	4	8	1	3	4	3	3	6	3	3	6	3	3	6	3	3	6	1	2	3	4	4	8	2	3	5	2	2	4
cbdc97ca-42d8-11ec-832e-18813daeb478	c4682f37d3063169ad07a820ec07ba6c64a20a27	14	1	8	1	2	3	2	2	4	2	2	4	1	1	2	2	2	4	1	1	2	2	4	6	1	1	2	2	2	4	2	2	4	2	2	4	2	2	4	3	3	6	3	2	5	2	2	4
cbdc9cfc-42d8-11ec-832e-18813daeb478	9b2fd437d8976726c8c61c92479756d0846daca1	13	2	8	1	1	2	1	1	2	1	1	2	3	2	5	1	1	2	2	2	4	1	3	4	4	4	8	4	4	8	4	4	8	2	1	3	1	1	2	2	2	4	1	1	2	4	4	8
cbdc9f22-42d8-11ec-832e-18813daeb478	46537a1650f464975c35d6e37f1f511b6fbd1729	14	1	8	2	1	3	2	3	5	3	3	6	3	2	5	3	2	5	1	3	4	4	3	7	1	2	3	1	2	3	1	1	2	2	3	5	3	1	4	2	3	5	3	1	4	4	2	6
cbdca472-42d8-11ec-832e-18813daeb478	c928c8143c1fe9943979abed50ce3283cb95fa00	14	2	9	3	1	4	1	2	3	4	4	8	4	2	6	1	1	2	1	2	3	3	2	5	3	4	7	3	4	7	4	4	8	1	4	5	3	2	5	2	2	4	4	2	6	3	1	4
cbdca544-42d8-11ec-832e-18813daeb478	ac05132ce5647310bbdcf85d6c0a5ee5ea747875	14	2	9	3	2	5	2	3	5	4	4	8	2	2	4	4	4	8	1	2	3	4	4	8	4	4	8	2	2	4	4	4	8	2	2	4	1	1	2	2	3	5	2	2	4	3	3	6
cbdcabf2-42d8-11ec-832e-18813daeb478	0bf82d86d316cf4be3ff8587d2be4f3467413ce3	14	2	9	4	3	7	1	1	2	4	4	8	1	1	2	3	3	6	1	1	2	3	3	6	2	2	4	1	2	3	4	4	8	1	2	3	3	4	7	1	1	2	3	3	6	4	4	8
cbdcaf08-42d8-11ec-832e-18813daeb478	0eecde10a081890a6b55570c5de0991d0c20c333	15	1	9	1	2	3	3	1	4	2	1	3	1	1	2	2	2	4	3	4	7	2	3	5	2	2	4	3	4	7	2	4	6	3	2	5	1	1	2	3	3	6	1	1	2	3	3	6
cbdcb476-42d8-11ec-832e-18813daeb478	b0e26e6daaf26a3cda2d7083ea75aa5889efff88	14	2	9	3	4	7	2	2	4	1	2	3	2	3	5	4	4	8	4	4	8	3	4	7	4	4	8	2	3	5	3	3	6	2	2	4	2	2	4	2	3	5	3	3	6	3	3	6
cbdcb4bc-42d8-11ec-832e-18813daeb478	9d5c6f7508df5b9bb0b3bad162c6689a198f905d	15	1	9	1	1	2	3	4	7	3	3	6	1	1	2	2	2	4	3	3	6	1	2	3	2	3	5	3	3	6	2	3	5	3	3	6	1	1	2	3	4	7	1	1	2	2	3	5
cbdcbb7e-42d8-11ec-832e-18813daeb478	50e958805308e52c6d75a92e6ade2c6035770e3c	14	2	9	4	4	8	2	2	4	2	2	4	3	3	6	4	4	8	2	1	3	4	4	8	4	4	8	4	4	8	1	1	2	2	2	4	1	1	2	2	2	4	3	3	6	3	3	6
cbdcc876-42d8-11ec-832e-18813daeb478	3c9700c5d5d732624001abab25ab94ac32f20a89	14	2	9	4	2	6	1	3	4	4	3	7	4	2	6	4	2	6	1	3	4	3	2	5	4	4	8	2	3	5	4	4	8	2	3	5	4	4	8	1	3	4	4	2	6	3	2	5
cbdd956c-42d8-11ec-832e-18813daeb478	89a3b703e924c1298df66b58d4534ecda24e0c47	13	2	7	2	1	3	2	2	4	1	1	2	1	1	2	2	2	4	2	2	4	2	1	3	2	2	4	2	2	4	2	1	3	1	1	2	2	2	4	1	1	2	2	1	3	4	4	8
cbdd95bc-42d8-11ec-832e-18813daeb478	659d4d7e75662920fc5feab487e68f3eed8ba653	12	2	7	2	2	4	2	2	4	3	3	6	2	2	4	1	2	3	2	2	4	2	2	4	3	3	6	1	2	3	3	3	6	2	2	4	1	3	4	2	2	4	1	1	2	3	3	6
cbdd99a4-42d8-11ec-832e-18813daeb478	4233305c8dc0d48a3985be9a8f173b52be58c1a7	12	2	7	1	3	4	1	1	2	1	1	2	1	3	4	1	2	3	1	1	2	1	3	4	1	2	3	2	1	3	2	2	4	1	1	2	3	3	6	2	2	4	3	3	6	4	4	8
cbdd9ea4-42d8-11ec-832e-18813daeb478	b3c3ef4e2f10a581efcfe29f0efc1cd0f015f884	13	2	7	4	4	8	1	2	3	4	4	8	2	1	3	1	1	2	1	2	3	3	4	7	3	4	7	1	2	3	2	3	5	1	2	3	3	4	7	1	2	3	2	2	4	4	3	7
cbdda5a2-42d8-11ec-832e-18813daeb478	6d6f818874b774beb470b6a4cbbf9a2413c0b3d8	12	2	7	1	1	2	2	2	4	2	2	4	1	1	2	1	1	2	2	2	4	1	2	3	1	1	2	1	3	4	1	1	2	1	1	2	1	1	2	1	1	2	1	1	2	1	1	2
cbdda688-42d8-11ec-832e-18813daeb478	f17366c3ca1b638f49ff1b0e760a77a69021223b	12	1	7	1	1	2	2	2	4	4	4	8	1	1	2	1	1	2	1	1	2	4	4	8	1	1	2	1	1	2	2	2	4	3	3	6	1	1	2	3	3	6	1	1	2	3	3	6
cbdda76e-42d8-11ec-832e-18813daeb478	cbe5689c87ab14cebbfd1404f26fe935d1bbb03e	12	2	7	1	1	2	1	2	3	2	2	4	2	2	4	1	1	2	2	2	4	3	3	6	2	2	4	1	2	3	1	2	3	1	2	3	2	2	4	2	2	4	1	1	2	4	2	6
cbddad68-42d8-11ec-832e-18813daeb478	9faf9e56396c78a4572abd9de7d85354feacdcf4	13	1	7	4	1	5	2	3	5	4	2	6	4	2	6	4	1	5	1	4	5	4	1	5	1	2	3	3	3	6	4	2	6	1	4	5	1	1	2	1	3	4	4	2	6	4	2	6
cbddaeb2-42d8-11ec-832e-18813daeb478	cf798a1b79b3a1b9ed4c029e95e3740d8a4ead4b	13	1	7	2	1	3	1	4	5	2	4	6	3	2	5	1	4	5	1	4	5	3	1	4	1	1	2	2	4	6	2	3	5	2	4	6	4	2	6	2	4	6	3	1	4	4	3	7
cbddaf52-42d8-11ec-832e-18813daeb478	9ae53ec47689f9021ae59c740c0b8366e647a01b	12	2	7	3	3	6	2	2	4	3	3	6	3	3	6	1	2	3	1	2	3	2	2	4	1	2	3	2	3	5	4	4	8	2	2	4	4	4	8	2	2	4	2	2	4	2	2	4
cbddb09c-42d8-11ec-832e-18813daeb478	d8b57f0f882a9411c2f4d9852b39513d7a1eba7c	12	1	7	1	2	3	3	3	6	3	4	7	3	3	6	2	3	5	2	2	4	3	3	6	4	4	8	3	4	7	4	3	7	1	2	3	4	4	8	2	4	6	3	2	5	3	2	5
cbddbaba-42d8-11ec-832e-18813daeb478	f66e4f01feaa26e8ec9f65d345d622a03809d327	12	1	7	4	2	6	1	2	3	3	2	5	4	2	6	1	2	3	2	2	4	1	2	3	3	3	6	4	4	8	2	3	5	1	1	2	1	1	2	2	2	4	2	2	4	2	3	5
cbddc208-42d8-11ec-832e-18813daeb478	b8c76f32294df80d5f021b6763497600f396c26c	12	1	7	3	3	6	2	2	4	4	4	8	3	3	6	2	2	4	3	3	6	3	3	6	4	4	8	3	3	6	3	3	6	2	3	5	3	2	5	2	2	4	2	3	5	3	2	5
cbddc42e-42d8-11ec-832e-18813daeb478	e7bfa49077afad779bc254fc195bf2cb5efb6a14	13	2	8	2	3	5	2	2	4	4	4	8	4	4	8	2	3	5	1	1	2	3	3	6	1	2	3	2	2	4	4	4	8	2	2	4	3	3	6	2	2	4	3	3	6	4	4	8
cbddc6f4-42d8-11ec-832e-18813daeb478	3dbcf847a23ed683efbd91ef35eefd313c35285c	13	2	8	2	2	4	1	2	3	2	2	4	2	2	4	1	1	2	2	2	4	2	2	4	1	1	2	2	2	4	1	1	2	1	1	2	3	2	5	1	1	2	1	1	2	4	4	8
cbddc8e8-42d8-11ec-832e-18813daeb478	5e637233eb79eaa80e01ec216e5cc1046206105b	13	1	8	1	2	3	4	1	5	1	4	5	2	3	5	1	4	5	4	3	7	1	1	2	1	1	2	4	3	7	2	2	4	1	1	2	4	4	8	2	1	3	4	4	8	1	4	5
cbddcece-42d8-11ec-832e-18813daeb478	0cb57596d24d2c150824227c0b8d1432ba5fec69	13	2	8	4	4	8	2	2	4	2	2	4	2	2	4	3	4	7	1	2	3	2	3	5	1	2	3	1	3	4	1	3	4	1	3	4	3	4	7	1	3	4	1	2	3	3	2	5
cbddd374-42d8-11ec-832e-18813daeb478	f5179a891fc15b75f2cd01224c7f4d0d13b67b51	14	1	8	3	2	5	1	2	3	2	3	5	3	2	5	1	1	2	1	2	3	1	2	3	1	3	4	1	1	2	1	1	2	1	1	2	3	2	5	1	2	3	2	1	3	4	3	7
cbdde4e0-42d8-11ec-832e-18813daeb478	eff5559bca6074163192c1e0aa5bf0373dd53537	14	1	8	1	1	2	3	3	6	3	3	6	4	1	5	2	3	5	3	3	6	1	1	2	2	1	3	4	4	8	2	1	3	2	4	6	1	1	2	2	2	4	1	1	2	3	1	4
cbddebb6-42d8-11ec-832e-18813daeb478	dd79e353858134fe8989a2018522fb3a5b9dff2d	13	2	8	2	2	4	2	2	4	2	2	4	2	2	4	2	2	4	1	1	2	2	2	4	2	2	4	3	3	6	2	2	4	2	2	4	2	2	4	2	2	4	1	1	2	3	3	6
cbddef08-42d8-11ec-832e-18813daeb478	86ff03d88414c00d24a52616950050d6a9806141	14	1	9	2	2	4	2	3	5	3	3	6	2	2	4	2	2	4	2	2	4	4	1	5	2	1	3	1	3	4	1	3	4	1	3	4	4	2	6	2	3	5	4	2	6	4	3	7
cbddf02a-42d8-11ec-832e-18813daeb478	701438b78808f71f4369faf96f4053e0dcf1c9a3	15	2	9	1	2	3	2	3	5	3	3	6	1	2	3	1	2	3	2	3	5	1	2	3	2	2	4	2	3	5	3	2	5	2	2	4	2	3	5	2	4	6	2	3	5	4	4	8
cbddf214-42d8-11ec-832e-18813daeb478	1deceaca69dd24c1051f630be25a0b72687b39e0	14	1	9	2	3	5	3	3	6	3	3	6	3	3	6	3	3	6	3	2	5	3	3	6	4	4	8	4	4	8	3	3	6	3	3	6	3	3	6	2	2	4	1	1	2	3	4	7
cbddf52a-42d8-11ec-832e-18813daeb478	bce000c49e6129ba80d67b70707325a47e61f316	15	1	9	2	3	5	2	1	3	2	3	5	2	2	4	2	4	6	2	1	3	2	4	6	2	3	5	3	4	7	3	4	7	1	2	3	2	4	6	2	2	4	2	2	4	3	2	5
cbddf5ca-42d8-11ec-832e-18813daeb478	c14083c289435499e1cae929e336418da743a0c0	14	1	9	4	4	8	1	1	2	1	1	2	2	1	3	1	1	2	1	1	2	4	4	8	2	2	4	2	1	3	1	2	3	1	2	3	2	2	4	1	1	2	4	1	5	3	2	5
cbde0790-42d8-11ec-832e-18813daeb478	5b54c0faba8075a53d11bcd780e973989f27629e	14	1	9	2	2	4	1	1	2	3	4	7	1	1	2	1	1	2	1	1	2	4	4	8	3	1	4	1	1	2	2	1	3	1	1	2	3	1	4	2	1	3	3	1	4	4	4	8
cbde0920-42d8-11ec-832e-18813daeb478	0eb89ede47514f045b2a12124a7f664dc0ce3254	14	2	9	2	1	3	2	1	3	2	4	6	1	1	2	2	3	5	3	2	5	2	3	5	2	4	6	2	1	3	3	4	7	1	1	2	1	1	2	2	2	4	2	2	4	2	3	5
cbde0a06-42d8-11ec-832e-18813daeb478	9d4e7fe8621927da3c91e71550de52e73fe60ce2	14	2	9	2	3	5	1	1	2	1	2	3	2	2	4	1	2	3	2	2	4	3	4	7	2	2	4	3	3	6	2	2	4	2	2	4	2	3	5	1	1	2	3	3	6	4	4	8
cbde0d9e-42d8-11ec-832e-18813daeb478	aa6119c866e9b6b31183086af2e4a28d0d62487d	14	2	9	2	2	4	1	1	2	2	2	4	1	2	3	4	4	8	1	1	2	4	4	8	3	3	6	4	4	8	4	4	8	1	1	2	1	4	5	1	1	2	3	2	5	3	1	4
cbde0eac-42d8-11ec-832e-18813daeb478	28346e905a7f99ad25c3b131f3edb67105d7f6a8	14	2	9	3	2	5	1	2	3	4	3	7	3	2	5	4	2	6	1	2	3	3	3	6	4	4	8	1	2	3	3	3	6	1	2	3	3	2	5	2	3	5	2	2	4	4	4	8
cbde10be-42d8-11ec-832e-18813daeb478	b739c75a38ce99418c9035a1bd3c2d40fdc5f329	15	2	9	2	2	4	2	2	4	4	4	8	3	2	5	4	4	8	2	2	4	4	4	8	4	4	8	4	4	8	3	3	6	3	3	6	4	4	8	2	2	4	3	3	6	3	3	6
cbde1280-42d8-11ec-832e-18813daeb478	99f0295606b37844b47277efb9e45567c9e28dc1	14	2	9	4	4	8	1	1	2	3	3	6	3	3	6	2	2	4	1	1	2	4	4	8	2	2	4	4	4	8	1	1	2	1	1	2	3	3	6	1	1	2	4	4	8	4	4	8
cbde162c-42d8-11ec-832e-18813daeb478	8e588c05ec0daab96aa91969a6af761c6e97e3f4	14	1	9	3	3	6	3	3	6	3	3	6	3	3	6	4	4	8	4	4	8	4	4	8	4	4	8	4	4	8	4	4	8	4	4	8	4	4	8	3	3	6	2	4	6	4	4	8
cbde176c-42d8-11ec-832e-18813daeb478	7759b9a303800948a67ecd491e8493f245087739	15	2	9	1	1	2	1	2	3	2	2	4	3	1	4	3	1	4	2	3	5	1	1	2	3	3	6	1	1	2	2	1	3	2	3	5	1	1	2	3	2	5	1	1	2	4	3	7
cbde1a3c-42d8-11ec-832e-18813daeb478	1ab2ff8c7e287ce8f467ff669d66b53f1d42fe50	14	2	9	2	1	3	1	2	3	1	1	2	2	1	3	3	3	6	1	2	3	1	1	2	1	1	2	2	2	4	2	2	4	1	2	3	3	1	4	3	3	6	2	2	4	3	3	6
cbde1ec4-42d8-11ec-832e-18813daeb478	f30be8031284709a420d6afcf4206d55312f7f20	14	2	9	2	1	3	2	3	5	4	4	8	4	1	5	2	1	3	2	4	6	2	1	3	4	4	8	2	2	4	4	4	8	1	1	2	2	1	3	2	2	4	2	1	3	4	2	6
cbde3df0-42d8-11ec-832e-18813daeb478	98e7ef2c1aa0c4c56493089d849dd5b886fd82e5	12	1	7	4	1	5	1	2	3	2	2	4	4	1	5	1	1	2	2	1	3	4	4	8	4	4	8	1	4	5	4	4	8	1	2	3	4	1	5	1	1	2	4	1	5	3	3	6
cbde4944-42d8-11ec-832e-18813daeb478	b12fb05032b1e7dd6538e190ecad82e7f8828ea0	12	2	7	1	2	3	2	1	3	1	1	2	1	1	2	2	3	5	1	2	3	1	1	2	2	1	3	4	1	5	1	1	2	2	1	3	1	4	5	2	1	3	1	1	2	3	3	6
cbde499e-42d8-11ec-832e-18813daeb478	36b7c39a80c2f61c8dedc3f9997aafeb9a4bfe8e	12	2	7	4	2	6	2	2	4	2	2	4	2	1	3	2	3	5	2	2	4	4	4	8	3	3	6	4	3	7	2	2	4	2	3	5	4	3	7	2	2	4	3	2	5	1	3	4
cbde4cc8-42d8-11ec-832e-18813daeb478	1bd988e4d8cba1512977ad4724c0dcf6eba8ee10	13	1	7	1	4	5	2	3	5	4	3	7	2	3	5	1	3	4	1	3	4	4	3	7	1	2	3	3	1	4	3	2	5	1	4	5	1	3	4	2	4	6	1	4	5	2	3	5
cbde4d22-42d8-11ec-832e-18813daeb478	48c82f26398364062c50ccea8e0e2e8a58126917	13	2	7	2	3	5	2	2	4	4	4	8	2	2	4	1	2	3	1	2	3	1	4	5	1	2	3	1	3	4	1	3	4	1	2	3	1	2	3	1	2	3	1	1	2	4	4	8
cbde51dc-42d8-11ec-832e-18813daeb478	25c3861709a4700ac31b9aff46106fb1312cc8bf	13	2	7	2	3	5	2	2	4	2	2	4	1	3	4	1	2	3	3	3	6	1	2	3	1	2	3	3	3	6	2	2	4	2	2	4	1	1	2	2	3	5	1	2	3	2	2	4
cbde5286-42d8-11ec-832e-18813daeb478	cbb113f392d3f18debb81409decead131ab143a5	13	1	7	3	3	6	1	2	3	3	3	6	4	3	7	1	1	2	2	2	4	3	3	6	3	3	6	3	3	6	1	2	3	1	2	3	3	2	5	2	2	4	3	2	5	3	3	6
cbde540c-42d8-11ec-832e-18813daeb478	575cad47fb1d935b59f8485eedd354ea97a9a61a	12	2	7	2	2	4	2	2	4	3	3	6	2	2	4	3	3	6	1	1	2	1	3	4	2	2	4	2	2	4	2	2	4	1	1	2	4	4	8	2	2	4	1	1	2	4	4	8
cbde572c-42d8-11ec-832e-18813daeb478	b2e11b88e05d54472812912d2233403af7485c29	12	2	7	2	3	5	2	2	4	3	4	7	2	2	4	4	4	8	3	1	4	2	4	6	3	3	6	3	2	5	2	2	4	3	1	4	2	3	5	2	1	3	1	2	3	3	3	6
cbde57f4-42d8-11ec-832e-18813daeb478	af43e8cb0b289e1fbf90b381bd670c5dcfddd9f6	13	2	7	3	3	6	1	1	2	4	4	8	2	2	4	2	3	5	2	2	4	3	4	7	2	4	6	2	1	3	2	4	6	1	1	2	3	4	7	2	2	4	4	4	8	4	4	8
cbde5ad8-42d8-11ec-832e-18813daeb478	422d7679f980320c31dbc11cf50b6ae2a815ca58	12	2	7	1	2	3	4	2	6	4	4	8	3	3	6	3	4	7	4	2	6	2	1	3	2	2	4	3	2	5	3	2	5	3	2	5	4	1	5	2	4	6	3	4	7	3	4	7
cbde5d62-42d8-11ec-832e-18813daeb478	8591fcd72adc367838d34067ca1105dbeaf3fa84	12	1	7	4	1	5	1	3	4	1	1	2	4	1	5	4	1	5	1	4	5	4	1	5	4	4	8	1	4	5	1	4	5	1	4	5	4	1	5	1	4	5	4	1	5	4	1	5
cbde5fb0-42d8-11ec-832e-18813daeb478	e807a8d8ad817bfdfd7fa278101d2a95054fa412	13	2	7	2	2	4	2	2	4	3	3	6	3	3	6	2	2	4	2	2	4	2	2	4	3	3	6	4	4	8	3	3	6	2	2	4	3	3	6	2	2	4	3	3	6	2	2	4
cbde6370-42d8-11ec-832e-18813daeb478	b5fbec690053c1b5f515171f00a8d391ea5b063f	14	1	7	2	1	3	1	2	3	2	2	4	2	1	3	3	1	4	1	1	2	2	1	3	2	3	5	3	2	5	2	3	5	2	2	4	2	1	3	1	3	4	2	1	3	4	3	7
cbde647e-42d8-11ec-832e-18813daeb478	5806df67e3d0e494c0f3c11d89df9f31e25afb1c	13	1	7	2	4	6	2	3	5	4	4	8	1	1	2	4	2	6	2	3	5	1	3	4	3	4	7	2	3	5	2	1	3	2	2	4	4	2	6	1	3	4	1	3	4	4	4	8
cbde6ad2-42d8-11ec-832e-18813daeb478	0c99b8765b89517689189ea0ab2743ffef4f7d56	13	1	7	4	2	6	1	1	2	1	1	2	4	2	6	3	4	7	1	2	3	4	2	6	1	3	4	2	2	4	3	3	6	3	3	6	4	4	8	1	3	4	4	2	6	3	3	6
cbde711c-42d8-11ec-832e-18813daeb478	dd0a0bf9fb2c35a201e04fcc33487d5a01606f7b	12	1	7	2	1	3	2	2	4	3	2	5	1	3	4	4	3	7	4	2	6	2	2	4	1	1	2	1	3	4	2	3	5	4	4	8	3	4	7	1	1	2	3	3	6	1	2	3
cbde778e-42d8-11ec-832e-18813daeb478	91b8148dd6e2e334867a9958489ea64dffb2d3b8	13	2	7	2	2	4	3	3	6	2	2	4	4	4	8	1	1	2	3	3	6	2	2	4	2	2	4	2	3	5	2	2	4	3	3	6	1	1	2	3	3	6	2	2	4	3	3	6
cbde77f2-42d8-11ec-832e-18813daeb478	b5fe52b169c96cc3b507a86ab6e261d9a80e3907	12	2	7	1	4	5	4	2	6	1	4	5	1	4	5	1	4	5	4	2	6	1	4	5	2	4	6	4	2	6	1	3	4	4	2	6	1	4	5	4	3	7	1	4	5	1	3	4
cbde795a-42d8-11ec-832e-18813daeb478	8b3100f01d2f7e53b5ec50db6a2e9b0adacc2bd9	12	2	7	2	2	4	2	2	4	2	3	5	2	2	4	3	4	7	2	2	4	2	2	4	3	3	6	2	2	4	2	2	4	2	2	4	2	2	4	2	2	4	2	2	4	2	2	4
cbde7e8c-42d8-11ec-832e-18813daeb478	d28783760cae04e6d86ee862b7bec34cdc0ef207	12	1	7	2	2	4	2	2	4	1	1	2	3	2	5	1	1	2	2	2	4	2	2	4	2	2	4	1	1	2	1	1	2	2	2	4	1	1	2	2	2	4	1	1	2	3	2	5
cbde964c-42d8-11ec-832e-18813daeb478	06952aa480072e8acb263ceef454e20c22f48f18	12	1	7	2	2	4	1	2	3	2	2	4	4	2	6	1	2	3	1	4	5	4	1	5	3	2	5	1	4	5	1	2	3	1	3	4	4	2	6	1	4	5	4	1	5	4	2	6
cbde97e6-42d8-11ec-832e-18813daeb478	39eaf875ed96c9ae3b9ac1ef08bbe6e9b27bebb9	12	2	7	1	2	3	2	3	5	2	4	6	1	1	2	1	3	4	1	1	2	1	1	2	1	3	4	1	2	3	1	3	4	1	2	3	1	2	3	1	2	3	2	2	4	4	4	8
cbde9e94-42d8-11ec-832e-18813daeb478	0ac274f7c22108328bfa74b69b416626615f2843	12	2	7	4	2	6	2	2	4	1	3	4	2	2	4	2	3	5	2	2	4	2	2	4	2	3	5	3	3	6	2	2	4	1	2	3	4	4	8	2	2	4	2	2	4	3	4	7
cbdea448-42d8-11ec-832e-18813daeb478	b7f43426d15785f460a927ca033488f286a280af	13	2	7	2	3	5	2	2	4	1	1	2	1	3	4	1	3	4	1	2	3	2	3	5	1	3	4	1	3	4	1	3	4	2	1	3	2	2	4	2	2	4	2	2	4	4	4	8
cbdeab0a-42d8-11ec-832e-18813daeb478	e3e6d4b5fdc0285156391d788f8fa71421d130ca	12	2	7	1	2	3	1	1	2	1	2	3	1	1	2	2	2	4	2	2	4	1	2	3	1	2	3	1	1	2	1	1	2	2	2	4	2	2	4	4	4	8	2	3	5	3	4	7
cbdeae34-42d8-11ec-832e-18813daeb478	d72f5ee91d562a24edbf702eeac1b98deef0ad1b	12	2	7	2	3	5	2	2	4	1	3	4	2	2	4	1	1	2	2	2	4	2	2	4	3	2	5	2	1	3	2	1	3	1	1	2	1	3	4	2	1	3	1	2	3	3	2	5
cbdeb212-42d8-11ec-832e-18813daeb478	638990b4e47b83b1c27a1cc35ea39f10406e9bf1	13	1	7	2	2	4	3	2	5	4	4	8	1	1	2	1	1	2	3	3	6	2	2	4	4	4	8	4	4	8	1	1	2	3	3	6	1	1	2	4	4	8	1	1	2	3	3	6
cbdeb65e-42d8-11ec-832e-18813daeb478	aee6bcc94f7564670d81539f0731b3d848be4e19	12	2	7	2	1	3	2	3	5	2	2	4	3	2	5	1	1	2	1	2	3	3	2	5	2	2	4	4	3	7	3	2	5	2	3	5	3	2	5	1	3	4	3	2	5	3	3	6
cbdeb8de-42d8-11ec-832e-18813daeb478	7edfb51b38390f9be03bfaef7ced061978a16ba6	12	2	7	4	4	8	1	2	3	1	1	2	4	4	8	1	2	3	2	3	5	4	4	8	1	2	3	1	1	2	1	2	3	1	1	2	3	4	7	1	1	2	4	4	8	4	3	7
cbdec3b0-42d8-11ec-832e-18813daeb478	09f8c5d7dce057024ad7c2edc8185b46c1760966	12	2	7	2	3	5	2	1	3	4	4	8	2	2	4	2	2	4	2	2	4	4	4	8	2	2	4	2	1	3	2	2	4	1	1	2	2	3	5	3	3	6	2	3	5	4	4	8
cbdec518-42d8-11ec-832e-18813daeb478	dd112dc87f50f34e7882bfec4253fa9912e1d555	13	2	7	1	2	3	2	2	4	2	2	4	2	2	4	1	1	2	2	2	4	1	3	4	2	2	4	3	3	6	2	2	4	2	2	4	2	2	4	2	2	4	2	2	4	3	3	6
cbdecacc-42d8-11ec-832e-18813daeb478	0158b2278f6c21b0b0e6e4e07944daaea71b608b	12	2	7	3	3	6	2	2	4	4	4	8	4	4	8	3	4	7	1	2	3	3	2	5	4	4	8	3	4	7	3	2	5	2	2	4	3	2	5	1	2	3	3	4	7	3	3	6
cbdecdce-42d8-11ec-832e-18813daeb478	e0fe985cb91060d0b9d52d64afa430befdcd4f3d	12	2	7	2	2	4	2	2	4	4	4	8	2	2	4	2	2	4	1	1	2	2	2	4	4	4	8	2	2	4	2	2	4	2	2	4	3	3	6	2	2	4	1	1	2	3	3	6
cbdece96-42d8-11ec-832e-18813daeb478	690a9120f091c9efbd05dff5504b1af28f1cdd24	13	1	7	2	2	4	2	2	4	4	4	8	4	4	8	3	4	7	2	2	4	1	3	4	2	3	5	3	3	6	2	3	5	2	2	4	3	3	6	2	2	4	2	3	5	3	3	6
cbded12a-42d8-11ec-832e-18813daeb478	bcc56212f0899a9d884d17f23ba50479a54268c2	12	2	7	1	3	4	1	1	2	4	3	7	1	4	5	1	2	3	2	2	4	2	4	6	1	3	4	1	1	2	1	1	2	2	2	4	2	2	4	2	2	4	1	3	4	3	4	7
cbded5da-42d8-11ec-832e-18813daeb478	223bcc4627fa3fbe137011a24af1eefb98f5b5bd	13	1	7	1	1	2	2	2	4	2	2	4	2	2	4	2	2	4	1	1	2	2	2	4	2	2	4	4	4	8	2	2	4	2	2	4	3	3	6	2	2	4	2	2	4	3	3	6
cbdedae4-42d8-11ec-832e-18813daeb478	10fd9e22de83c8e6d060578a438a10f492243087	13	2	7	1	1	2	2	2	4	2	2	4	1	1	2	2	3	5	2	3	5	1	1	2	1	1	2	2	4	6	1	2	3	2	3	5	1	1	2	4	4	8	1	1	2	3	3	6
cbdedc24-42d8-11ec-832e-18813daeb478	36eebaa12ff9c71c812a1b68228463e2825a6e67	12	1	7	2	2	4	2	3	5	4	4	8	2	2	4	2	3	5	2	2	4	3	3	6	4	2	6	2	4	6	3	2	5	2	4	6	3	2	5	2	3	5	2	2	4	3	2	5
cbdedd1e-42d8-11ec-832e-18813daeb478	44e1b147ce4d640f43ad9afa22fba47b74924078	14	2	7	2	4	6	2	1	3	4	4	8	3	4	7	2	4	6	2	3	5	2	3	5	3	3	6	2	1	3	2	4	6	2	1	3	1	1	2	3	1	4	2	3	5	3	3	6
cbdee124-42d8-11ec-832e-18813daeb478	4ed899b63bcfc02ecfe04f83ce37f7795f575135	13	1	7	1	1	2	2	2	4	2	2	4	1	1	2	4	4	8	4	4	8	2	2	4	1	1	2	2	2	4	2	2	4	2	2	4	2	2	4	2	2	4	2	2	4	2	2	4
cbdee1c4-42d8-11ec-832e-18813daeb478	573a5225055101d56b894679f2364884e3d59576	13	1	7	1	2	3	3	3	6	3	3	6	1	1	2	1	2	3	4	4	8	1	4	5	1	2	3	2	2	4	2	2	4	4	2	6	1	3	4	4	4	8	1	2	3	1	3	4
cbdee728-42d8-11ec-832e-18813daeb478	37bc38d8f3d3ef2ca3f090796b9c1f9c49a41b14	13	2	7	4	4	8	2	1	3	4	4	8	2	2	4	1	1	2	1	1	2	4	4	8	4	4	8	4	4	8	4	4	8	1	1	2	4	4	8	1	1	2	4	4	8	4	4	8
cbdef010-42d8-11ec-832e-18813daeb478	51a2c21a142b56aad3763115e4342f2ae31cdbaf	13	1	7	3	2	5	1	2	3	4	3	7	3	1	4	4	2	6	1	3	4	3	2	5	2	4	6	1	4	5	4	2	6	1	4	5	2	3	5	1	4	5	2	1	3	3	2	5
cbdef79a-42d8-11ec-832e-18813daeb478	015d60a6d957de074aa098141f0b345f47ad024e	12	1	7	2	3	5	2	3	5	4	4	8	3	3	6	2	3	5	1	1	2	4	4	8	2	2	4	4	4	8	4	4	8	1	1	2	3	2	5	2	2	4	2	3	5	3	3	6
cbdefccc-42d8-11ec-832e-18813daeb478	1be58193d16d9c77a774a8bb61640855ce83d380	12	1	7	1	2	3	3	4	7	1	4	5	1	4	5	1	4	5	4	1	5	1	4	5	2	4	6	4	2	6	4	1	5	3	1	4	1	4	5	3	4	7	1	4	5	2	4	6
cbdefde4-42d8-11ec-832e-18813daeb478	a8e4de9f24ebdf030434f2b92431a90f04a798e2	12	2	7	2	2	4	1	1	2	2	2	4	1	1	2	1	1	2	1	1	2	3	3	6	2	2	4	1	1	2	1	1	2	1	1	2	2	2	4	1	1	2	2	2	4	3	3	6
cbdeff9c-42d8-11ec-832e-18813daeb478	ea0b985f421611a3397d9fe441e2cbd0df8ff9aa	13	2	7	2	4	6	2	3	5	2	4	6	3	4	7	3	3	6	2	1	3	1	3	4	3	3	6	4	4	8	2	3	5	2	1	3	2	4	6	3	3	6	1	2	3	3	3	6
cbdf00c8-42d8-11ec-832e-18813daeb478	7480d97cc8047b0e57a2d0f2c939cccb906b6c30	12	2	7	2	1	3	2	2	4	4	3	7	1	1	2	3	3	6	2	2	4	2	2	4	3	2	5	1	2	3	4	4	8	2	2	4	2	3	5	2	2	4	3	2	5	3	2	5
cbdf0528-42d8-11ec-832e-18813daeb478	7c8dbe8e7c8ad1edad4927a3945a45ab4c1304e1	12	2	7	2	1	3	1	2	3	4	3	7	3	2	5	2	2	4	4	3	7	4	2	6	2	2	4	2	3	5	3	3	6	1	2	3	4	2	6	1	3	4	3	2	5	4	3	7
cbdf056e-42d8-11ec-832e-18813daeb478	24e738f5bf24d272fe5b16185a03dc73ca83a5ed	12	2	7	3	2	5	2	2	4	3	2	5	2	2	4	1	1	2	2	2	4	3	2	5	2	3	5	1	1	2	2	2	4	1	2	3	3	2	5	1	2	3	3	2	5	4	4	8
cbdf05be-42d8-11ec-832e-18813daeb478	460fe7f0ae3da81df8014e16e20c1263429b8464	12	2	7	2	1	3	1	2	3	1	2	3	2	2	4	3	2	5	2	3	5	3	2	5	4	4	8	3	2	5	4	3	7	1	2	3	1	3	4	2	2	4	2	2	4	4	4	8
cbdf07bc-42d8-11ec-832e-18813daeb478	951f5de44b890c29e1ee996acf007f4294adf606	12	1	7	1	3	4	2	1	3	4	4	8	1	2	3	1	1	2	3	3	6	2	2	4	1	4	5	3	1	4	1	3	4	3	2	5	1	2	3	3	4	7	1	3	4	3	3	6
cbdf0816-42d8-11ec-832e-18813daeb478	0d9c459928b3f8dcc29ef614dc606e5d6e967f23	13	1	7	3	3	6	2	1	3	1	1	2	2	2	4	1	1	2	1	1	2	4	4	8	3	4	7	3	3	6	3	4	7	2	1	3	3	4	7	2	2	4	3	2	5	1	2	3
cbdf0866-42d8-11ec-832e-18813daeb478	ad2dbbb5999e9986d3953f05fb4e691d2de1c1c2	12	2	7	3	3	6	2	2	4	4	4	8	4	4	8	2	2	4	2	2	4	4	4	8	4	4	8	2	2	4	4	4	8	1	1	2	2	2	4	1	1	2	2	2	4	4	4	8
cbdf0b22-42d8-11ec-832e-18813daeb478	b7227b639fa2f8c7aecb64543117e150e871b94c	13	2	7	2	3	5	3	3	6	2	4	6	1	4	5	2	3	5	2	3	5	1	4	5	1	4	5	3	4	7	4	1	5	4	4	8	1	4	5	3	4	7	2	4	6	1	4	5
cbdf0bd6-42d8-11ec-832e-18813daeb478	aa4045a9e8789bad772274d3a1b05a3e0b53ec55	12	1	7	2	2	4	2	1	3	1	1	2	2	4	6	1	3	4	4	1	5	2	4	6	4	1	5	3	1	4	1	4	5	4	1	5	1	4	5	3	1	4	1	4	5	1	4	5
cbdf116c-42d8-11ec-832e-18813daeb478	01fc1f62b22a873f46bad7ae365185eb1aa30bca	14	1	8	4	4	8	2	2	4	4	4	8	3	3	6	2	2	4	3	1	4	1	3	4	1	2	3	1	3	4	2	3	5	1	1	2	1	3	4	2	1	3	2	3	5	2	2	4
cbdf1716-42d8-11ec-832e-18813daeb478	351b27ed598c0995564537dcd8968739b547aae6	13	2	8	2	3	5	1	2	3	4	4	8	2	2	4	2	4	6	1	2	3	3	4	7	3	2	5	2	2	4	2	3	5	1	2	3	3	4	7	2	3	5	2	3	5	2	2	4
cbdf2210-42d8-11ec-832e-18813daeb478	cfc71b7a4f5b6a32f3c68f1f6738f9da0bd8a6df	13	2	8	3	2	5	1	1	2	4	4	8	2	1	3	1	1	2	1	1	2	3	4	7	1	1	2	1	1	2	1	1	2	1	1	2	2	3	5	1	1	2	2	3	5	1	1	2
cbdf25da-42d8-11ec-832e-18813daeb478	b482e3b0e3596e6495b3ac29c1511838b373ebe2	13	2	8	3	3	6	1	2	3	2	2	4	1	1	2	2	2	4	1	2	3	3	3	6	4	4	8	2	1	3	2	2	4	2	1	3	2	3	5	2	2	4	2	4	6	2	3	5
cbdf2698-42d8-11ec-832e-18813daeb478	9fe9ca2c146d051cbac8565ac4305fdfae3450b9	14	2	8	2	2	4	2	2	4	2	2	4	3	3	6	2	2	4	2	2	4	2	2	4	3	3	6	3	3	6	1	1	2	2	2	4	2	2	4	2	2	4	2	2	4	3	2	5
cbdf281e-42d8-11ec-832e-18813daeb478	96e997652c2f290dff373f15677863d8e72491d7	13	2	8	2	2	4	2	2	4	2	3	5	3	2	5	2	2	4	2	2	4	3	2	5	2	2	4	2	3	5	2	2	4	2	2	4	3	2	5	2	2	4	2	2	4	3	3	6
cbdf2aee-42d8-11ec-832e-18813daeb478	7f90f892fa49a2e94e1a14ab7d7b6f9e5df17dbe	14	2	8	2	2	4	2	2	4	3	3	6	1	1	2	1	1	2	2	2	4	2	3	5	1	1	2	3	3	6	1	1	2	1	1	2	1	1	2	2	2	4	2	2	4	2	2	4
cbdf2c74-42d8-11ec-832e-18813daeb478	edd4018a5ecce6be7fa65cdbfc4a9ebe7f29263e	14	1	8	2	1	3	1	1	2	1	3	4	4	2	6	1	1	2	1	1	2	2	2	4	1	1	2	1	1	2	1	1	2	1	2	3	4	1	5	1	1	2	4	2	6	4	4	8
cbdf31f6-42d8-11ec-832e-18813daeb478	125c130e12216cbbe455d5c98d5144aceb2f47d2	14	1	8	2	3	5	1	2	3	4	4	8	2	2	4	2	4	6	4	4	8	1	4	5	2	3	5	2	2	4	2	2	4	1	1	2	1	1	2	1	1	2	2	2	4	3	3	6
cbdf3ab6-42d8-11ec-832e-18813daeb478	fc00493e3a92f6cfcba7b297cf2876fdb61178fe	14	1	8	4	4	8	2	2	4	4	4	8	4	4	8	4	4	8	2	2	4	4	4	8	4	4	8	1	1	2	4	4	8	1	1	2	3	3	6	1	1	2	3	3	6	4	4	8
cbdf42a4-42d8-11ec-832e-18813daeb478	09d701de47c26c067e261bfdd04f8c6d1683120c	13	2	8	2	2	4	1	2	3	2	2	4	1	2	3	1	2	3	2	3	5	1	2	3	1	1	2	1	2	3	1	1	2	2	2	4	1	2	3	1	2	3	2	2	4	1	1	2
cbdf4d4e-42d8-11ec-832e-18813daeb478	70e89039aa28a62594d75cc088e46efc2b06e383	14	1	8	2	2	4	2	2	4	2	2	4	2	2	4	2	2	4	2	2	4	2	2	4	2	2	4	2	2	4	2	3	5	2	2	4	2	2	4	2	2	4	2	2	4	3	3	6
cbdf4ff6-42d8-11ec-832e-18813daeb478	f47e0fe36b9e4a7b990a850167b9f0736b9213fd	13	1	8	2	2	4	2	2	4	4	4	8	2	2	4	2	2	4	2	2	4	4	4	8	4	4	8	4	4	8	4	4	8	4	4	8	1	1	2	3	4	7	2	2	4	1	1	2
cbdf582a-42d8-11ec-832e-18813daeb478	3268046210d81b39dabb831232026dd2fa985f18	13	2	8	1	1	2	1	2	3	2	1	3	1	1	2	2	3	5	2	4	6	3	2	5	2	2	4	3	3	6	2	3	5	2	3	5	3	2	5	3	3	6	1	1	2	3	3	6
cbdf5b86-42d8-11ec-832e-18813daeb478	0ca379f9208780d1c450a9d298af5dd01d55de0c	13	2	8	2	1	3	2	3	5	2	2	4	2	2	4	2	2	4	1	1	2	1	3	4	2	2	4	2	3	5	2	2	4	2	2	4	1	2	3	1	1	2	1	2	3	4	4	8
cbdf5e7e-42d8-11ec-832e-18813daeb478	3856245c9dcbf0209636944ec509efbcbbc55aef	13	2	8	1	2	3	2	2	4	1	4	5	1	2	3	4	4	8	3	3	6	2	2	4	1	1	2	2	2	4	3	3	6	2	2	4	1	1	2	3	3	6	2	3	5	1	3	4
cbdf6540-42d8-11ec-832e-18813daeb478	df72b51b333cb2b3138c5356d2c0455d8d40b05d	13	1	8	2	3	5	1	1	2	2	2	4	4	4	8	2	2	4	1	1	2	4	4	8	1	1	2	1	1	2	2	2	4	1	1	2	2	2	4	1	1	2	3	3	6	3	3	6
cbdf6b3a-42d8-11ec-832e-18813daeb478	d9e0ad2e737662d9fc4c2b7ffe54eabedad992c1	13	2	8	2	1	3	2	3	5	3	3	6	1	1	2	2	2	4	2	2	4	2	2	4	3	3	6	2	2	4	3	3	6	1	4	5	4	2	6	1	4	5	4	2	6	2	3	5
cbdf6d9c-42d8-11ec-832e-18813daeb478	098ef9a157e331e44be2612789ebd02c5d2cc65c	13	1	8	1	2	3	3	3	6	2	3	5	1	1	2	1	1	2	3	3	6	1	2	3	3	3	6	3	3	6	2	2	4	1	1	2	1	2	3	3	3	6	1	1	2	2	2	4
cbdf6e96-42d8-11ec-832e-18813daeb478	97d94dab7d23c297e3277c6dd5a9a379956d7c1e	13	2	8	1	2	3	3	2	5	2	2	4	1	2	3	2	2	4	2	2	4	2	3	5	3	4	7	1	1	2	2	4	6	2	2	4	2	2	4	2	2	4	2	2	4	3	3	6
cbdf6fcc-42d8-11ec-832e-18813daeb478	a68b54bf8d06565b7843397a4cda9fc19b16c3c2	14	2	8	1	4	5	2	2	4	1	1	2	1	1	2	2	3	5	2	2	4	1	2	3	3	4	7	4	4	8	1	1	2	4	3	7	1	2	3	2	3	5	2	3	5	3	4	7
cbdf73d2-42d8-11ec-832e-18813daeb478	c8066410535482433f6c96878bb7d56b735ca912	13	2	8	2	2	4	2	2	4	4	4	8	2	1	3	4	4	8	2	2	4	2	2	4	3	3	6	2	2	4	3	3	6	2	2	4	1	1	2	2	2	4	2	2	4	4	4	8
cbdf756c-42d8-11ec-832e-18813daeb478	edfc78431fbb0514b0c9df02771949dd0dde5196	14	2	8	2	2	4	3	1	4	2	4	6	2	3	5	2	3	5	3	1	4	2	3	5	1	2	3	4	2	6	4	3	7	2	2	4	1	3	4	3	2	5	2	3	5	2	3	5
cbdf75bc-42d8-11ec-832e-18813daeb478	31aad1a64277db50f3c55f0db4a5676e93efb19c	13	1	8	2	2	4	1	1	2	2	2	4	4	4	8	2	2	4	1	1	2	4	4	8	3	3	6	4	4	8	4	4	8	1	1	2	4	4	8	2	2	4	4	3	7	1	1	2
cbdf7602-42d8-11ec-832e-18813daeb478	23c60879a889406a7f6c9c08398a82e9b24c8aa1	13	2	8	3	3	6	1	1	2	4	4	8	3	3	6	2	3	5	1	1	2	2	3	5	2	3	5	1	1	2	3	4	7	2	1	3	2	3	5	2	1	3	2	3	5	1	4	5
cbdf7ae4-42d8-11ec-832e-18813daeb478	1c8fdc3649f52a3e500c69df1620ce9e0ef6b43b	14	1	8	2	1	3	3	3	6	1	4	5	1	1	2	2	2	4	3	3	6	2	1	3	1	1	2	4	3	7	2	2	4	3	3	6	1	1	2	4	4	8	1	1	2	3	3	6
cbdf7d8c-42d8-11ec-832e-18813daeb478	8ddaf488cf7737a8f9aa6a7681d586ae9e277a45	13	2	8	1	1	2	2	1	3	2	2	4	2	1	3	1	1	2	2	3	5	2	1	3	2	2	4	2	3	5	1	1	2	2	2	4	1	1	2	1	1	2	1	1	2	3	3	6
cbdf81c4-42d8-11ec-832e-18813daeb478	f355137e08d37d1cbf38a0f5b481bc1be8ec1b7f	13	1	8	2	4	6	2	2	4	2	4	6	2	4	6	2	4	6	2	2	4	1	4	5	2	4	6	2	2	4	1	4	5	4	2	6	1	1	2	3	1	4	1	4	5	3	4	7
cbdf8322-42d8-11ec-832e-18813daeb478	b0525aec9df17044b0de7fb20efde2f22f7a7438	14	1	8	3	3	6	1	1	2	1	1	2	1	1	2	1	1	2	2	2	4	2	3	5	4	2	6	1	2	3	3	2	5	2	3	5	2	2	4	2	4	6	2	3	5	2	3	5
cbdf83c2-42d8-11ec-832e-18813daeb478	567ce6d0cf61f5c703aa8f3d98132993c8beb894	13	2	8	2	3	5	1	1	2	1	1	2	1	2	3	1	1	2	1	3	4	4	4	8	1	4	5	2	4	6	1	4	5	1	2	3	1	4	5	1	1	2	1	4	5	3	3	6
cbdf8674-42d8-11ec-832e-18813daeb478	613dfc30a0a611cee60566a5511f040ef5d15e93	13	2	8	1	1	2	3	1	4	3	3	6	1	1	2	2	3	5	2	2	4	1	1	2	4	4	8	4	4	8	1	1	2	3	3	6	1	1	2	3	2	5	1	1	2	2	2	4
cbdf8926-42d8-11ec-832e-18813daeb478	5b084ccd5ebd4c909502c28e05dfc30721f5dd58	13	2	8	2	2	4	2	2	4	4	4	8	2	2	4	2	2	4	2	2	4	2	2	4	2	2	4	2	2	4	2	2	4	1	2	3	1	1	2	2	2	4	1	1	2	3	3	6
cbdf8f8e-42d8-11ec-832e-18813daeb478	705270389ca741f2a219feb092de2d162c3a8885	14	1	8	2	2	4	2	2	4	2	2	4	3	3	6	2	3	5	2	2	4	4	4	8	3	3	6	2	2	4	3	3	6	1	1	2	4	4	8	2	2	4	2	2	4	4	4	8
cbdf9038-42d8-11ec-832e-18813daeb478	8242400aecdd2b7eb019c416a532dbab968331b9	14	1	8	1	1	2	2	2	4	1	1	2	1	1	2	1	1	2	2	1	3	1	3	4	1	2	3	3	4	7	2	3	5	2	3	5	3	2	5	1	4	5	4	2	6	3	3	6
cbdf966e-42d8-11ec-832e-18813daeb478	48b678f7c6f93cfc5407f6199821715519742e57	14	1	8	2	1	3	1	2	3	4	4	8	4	1	5	4	2	6	1	2	3	2	1	3	3	2	5	1	2	3	3	2	5	1	2	3	2	1	3	1	3	4	2	1	3	3	3	6
cbdf9cd6-42d8-11ec-832e-18813daeb478	0fb1db3c932fb3a6661a23d067c855b2e09ee0fa	13	2	8	3	4	7	2	2	4	4	4	8	3	2	5	4	4	8	2	2	4	2	2	4	2	4	6	2	3	5	2	4	6	3	2	5	2	3	5	3	3	6	2	2	4	3	3	6
cbdf9f06-42d8-11ec-832e-18813daeb478	086d09b8ceb8baa1285b448649302b9d08c24ab2	13	1	8	3	2	5	1	1	2	4	4	8	4	3	7	4	1	5	1	3	4	4	4	8	4	4	8	1	1	2	2	2	4	1	1	2	3	3	6	1	1	2	4	2	6	4	3	7
cbdf9fec-42d8-11ec-832e-18813daeb478	639b6a1e921ae09ca9a716c643d5aa2cfd4cd739	13	1	8	2	2	4	2	2	4	2	3	5	2	2	4	3	2	5	2	2	4	2	1	3	4	4	8	3	3	6	1	1	2	2	2	4	3	2	5	3	4	7	1	1	2	3	2	5
cbdfa3d4-42d8-11ec-832e-18813daeb478	348c16e775883f58f1f7487a572b2e34d0acbe46	14	1	8	4	3	7	1	2	3	4	4	8	4	2	6	4	1	5	1	1	2	1	4	5	3	2	5	1	1	2	2	4	6	1	3	4	1	1	2	1	1	2	4	4	8	4	4	8
cbdfa50a-42d8-11ec-832e-18813daeb478	2556a9ffdd06643ef7eb1822b525b2b1c6532165	13	1	8	1	1	2	4	4	8	3	2	5	1	1	2	2	3	5	2	3	5	1	1	2	1	1	2	4	3	7	2	3	5	2	2	4	1	1	2	2	2	4	3	2	5	3	3	6
cbdfa640-42d8-11ec-832e-18813daeb478	f928904b453e8ddaf7ae65c1c8749c75369e4781	13	2	8	2	3	5	3	2	5	4	4	8	2	2	4	2	3	5	4	4	8	2	2	4	2	2	4	3	2	5	2	2	4	2	3	5	2	3	5	3	4	7	1	1	2	2	2	4
cbdfa85c-42d8-11ec-832e-18813daeb478	da017265fe74b7882aea1266755a5cf3e5a353b6	14	2	8	1	2	3	1	3	4	4	4	8	1	1	2	3	4	7	2	4	6	2	1	3	4	3	7	1	2	3	2	1	3	2	3	5	1	1	2	3	3	6	1	1	2	3	4	7
cbdfa988-42d8-11ec-832e-18813daeb478	302e78a84f79cb634469ac042dbd423ac397cb60	13	2	8	2	2	4	1	2	3	3	3	6	1	1	2	2	2	4	3	3	6	3	2	5	2	2	4	2	2	4	2	2	4	2	2	4	3	3	6	3	3	6	3	2	5	2	2	4
cbdfaa32-42d8-11ec-832e-18813daeb478	486abefc9708ed3420dee465adacf910c5339c69	14	1	8	2	1	3	1	1	2	1	1	2	4	2	6	2	1	3	2	3	5	4	3	7	3	2	5	4	4	8	2	2	4	1	2	3	2	1	3	2	2	4	2	1	3	1	1	2
cbdfaac8-42d8-11ec-832e-18813daeb478	7916392da77b78617355126a97e25fdfd02d2a5d	13	2	8	3	3	6	2	2	4	3	3	6	3	3	6	2	2	4	2	2	4	2	2	4	3	3	6	2	2	4	2	2	4	2	2	4	2	2	4	3	3	6	3	3	6	4	4	8
cbdfac44-42d8-11ec-832e-18813daeb478	b06dbb25c6bfa3d8115a9f79464553888515e355	14	2	8	3	1	4	1	2	3	1	2	3	2	1	3	1	1	2	1	2	3	2	2	4	1	2	3	1	3	4	1	2	3	1	2	3	1	3	4	1	4	5	3	1	4	4	3	7
cbdfaf14-42d8-11ec-832e-18813daeb478	0e8c73c25aa83a1c9f6f3624919fc560a8fed5be	13	2	8	4	4	8	1	1	2	4	4	8	4	4	8	1	4	5	1	1	2	4	4	8	1	2	3	1	1	2	2	2	4	1	1	2	4	4	8	1	1	2	4	4	8	3	3	6
cbdfaf64-42d8-11ec-832e-18813daeb478	203b30631050952645be9d5500f53c5f2d1def27	13	2	8	2	2	4	1	2	3	4	4	8	2	1	3	1	1	2	1	4	5	3	2	5	1	1	2	1	1	2	1	1	2	2	4	6	1	1	2	4	4	8	4	4	8	3	2	5
cbdfb004-42d8-11ec-832e-18813daeb478	424d5544e9c8d000b4f139e13feeccf763a0dccb	12	2	8	2	4	6	2	2	4	4	4	8	3	4	7	2	3	5	2	2	4	4	4	8	4	4	8	4	4	8	2	4	6	2	2	4	2	2	4	2	2	4	2	3	5	4	4	8
cbdfb41e-42d8-11ec-832e-18813daeb478	c62d67e5edb895a83d95a957b26308bfd6ad2378	13	1	8	3	1	4	1	2	3	1	3	4	1	1	2	1	4	5	1	1	2	4	4	8	1	2	3	1	1	2	2	2	4	1	1	2	4	4	8	1	2	3	4	2	6	4	4	8
cbdfb5ae-42d8-11ec-832e-18813daeb478	4886943fe81c316548859928ca1acd5516e9589a	14	2	8	2	3	5	1	2	3	4	4	8	2	4	6	1	3	4	1	2	3	3	4	7	2	2	4	1	1	2	2	2	4	1	1	2	2	2	4	2	2	4	2	3	5	3	3	6
cbdfb64e-42d8-11ec-832e-18813daeb478	03ec1d2622e9aeb8be21082db53356ebb34b0623	13	2	8	2	3	5	3	2	5	4	4	8	2	3	5	4	4	8	4	4	8	1	2	3	4	4	8	4	4	8	1	1	2	4	4	8	1	1	2	4	4	8	1	1	2	3	3	6
cbdfbb9e-42d8-11ec-832e-18813daeb478	53c0ff32c5cac2b8d586521d67f100840f836797	14	1	9	1	1	2	2	4	6	1	3	4	2	3	5	3	4	7	4	4	8	2	1	3	2	4	6	3	4	7	2	3	5	2	1	3	3	2	5	2	2	4	4	4	8	2	2	4
cbdfc4fe-42d8-11ec-832e-18813daeb478	37243a1cfe3a400394b4e1cadc851c1bf15fc302	14	1	9	3	4	7	1	1	2	4	4	8	2	2	4	4	4	8	4	4	8	2	3	5	2	4	6	2	3	5	2	4	6	2	1	3	2	3	5	3	2	5	1	1	2	3	4	7
cbdfc5e4-42d8-11ec-832e-18813daeb478	67a0d94b71ea8e90a4fe195a5dcae88b138e5955	15	1	9	1	1	2	1	2	3	2	2	4	1	1	2	1	1	2	2	3	5	2	1	3	2	2	4	2	3	5	1	1	2	2	2	4	1	1	2	3	3	6	1	1	2	2	2	4
cbdfce68-42d8-11ec-832e-18813daeb478	cbc493e7092ae81574a9c177957a76a94ffe001d	14	1	9	4	3	7	2	1	3	4	4	8	2	1	3	4	4	8	1	1	2	1	4	5	2	4	6	4	3	7	4	4	8	4	4	8	1	1	2	2	2	4	3	3	6	3	3	6
cbdfd84a-42d8-11ec-832e-18813daeb478	a4bb855c815199aa98972cb5918ab113ef57aeaf	15	2	9	2	3	5	3	3	6	3	3	6	1	1	2	4	4	8	2	3	5	2	4	6	1	1	2	3	4	7	2	4	6	2	1	3	2	3	5	3	2	5	3	4	7	1	1	2
cbdfd96c-42d8-11ec-832e-18813daeb478	77cfdb27146123e12c797832ad03210922cac92a	14	2	9	2	2	4	2	2	4	4	4	8	2	2	4	2	2	4	3	3	6	2	2	4	1	1	2	2	2	4	2	2	4	2	2	4	2	2	4	2	2	4	2	2	4	3	3	6
cbdfdef8-42d8-11ec-832e-18813daeb478	8e931e42e2853c3ff26069e79a1f6db2a368ba9d	15	1	9	2	2	4	3	2	5	3	3	6	2	2	4	2	2	4	2	2	4	2	2	4	3	4	7	4	4	8	4	4	8	4	4	8	2	3	5	2	3	5	3	3	6	2	3	5
cbdfe326-42d8-11ec-832e-18813daeb478	13425539cdf18d2c356a6dc5e215f8d5629103d3	14	2	9	2	1	3	2	3	5	2	4	6	2	1	3	2	2	4	2	4	6	2	1	3	3	4	7	2	3	5	2	2	4	2	4	6	1	1	2	1	4	5	2	1	3	3	2	5
cbdfe36c-42d8-11ec-832e-18813daeb478	b3ae98960dd7e1cd7382ebe9aa83324134bc40dc	14	1	9	2	2	4	2	2	4	2	3	5	2	3	5	1	3	4	2	1	3	1	3	4	1	2	3	3	3	6	2	2	4	3	2	5	2	4	6	2	2	4	2	3	5	2	3	5
cbdfe416-42d8-11ec-832e-18813daeb478	95b2ed8743639fef7ceee174b8e74cc9b864cfea	15	2	9	1	2	3	3	2	5	4	4	8	1	3	4	4	4	8	2	1	3	2	3	5	3	4	7	3	3	6	2	3	5	3	2	5	1	2	3	3	1	4	2	3	5	4	4	8
cbdfe510-42d8-11ec-832e-18813daeb478	09651940b049fa53caa95ccab51051175872acc2	14	2	9	2	2	4	2	2	4	4	4	8	2	2	4	2	2	4	2	3	5	2	2	4	2	2	4	4	4	8	3	3	6	2	2	4	2	2	4	2	2	4	2	2	4	3	3	6
cbdfe5f6-42d8-11ec-832e-18813daeb478	0d11ff04244fc1b0fac07f47f30c99046f96ee20	15	2	9	3	4	7	2	2	4	3	2	5	3	4	7	3	3	6	2	2	4	2	4	6	4	4	8	2	1	3	4	4	8	1	2	3	3	4	7	1	1	2	3	4	7	2	2	4
cbdfed30-42d8-11ec-832e-18813daeb478	575b09bcaa27633a0c382e1e249c2aacb1f782be	15	2	9	3	2	5	2	2	4	2	2	4	2	1	3	1	1	2	1	1	2	2	2	4	1	2	3	2	2	4	1	2	3	1	1	2	2	2	4	1	1	2	3	2	5	3	3	6
cbdfee52-42d8-11ec-832e-18813daeb478	08d724bde62413b9d6a6f5e3d10e6f0335ccfc56	14	1	9	2	1	3	1	1	2	3	3	6	3	2	5	1	1	2	3	2	5	3	3	6	2	2	4	2	1	3	1	2	3	2	2	4	1	1	2	2	1	3	1	1	2	4	4	8
cbdff064-42d8-11ec-832e-18813daeb478	64ca8f3d1235a568d6b5b1aba65f35d354ad5cde	14	2	9	1	2	3	2	2	4	2	2	4	2	2	4	2	2	4	2	2	4	2	2	4	1	3	4	2	2	4	2	2	4	1	3	4	3	2	5	2	2	4	3	2	5	3	3	6
cbdff1e0-42d8-11ec-832e-18813daeb478	5c898425ef6bb67936b28a446018c75108e5d6d1	14	2	9	2	2	4	1	1	2	1	1	2	4	4	8	2	2	4	3	3	6	1	2	3	1	1	2	4	4	8	2	2	4	2	1	3	4	4	8	1	1	2	4	4	8	1	1	2
cbdff5c8-42d8-11ec-832e-18813daeb478	e6f7cfb611c2fe57be7b23082095a57b5551ad10	15	2	9	2	2	4	2	2	4	3	3	6	1	1	2	2	2	4	3	3	6	2	3	5	1	1	2	2	2	4	2	2	4	1	1	2	2	2	4	2	2	4	2	2	4	2	2	4
cbdff74e-42d8-11ec-832e-18813daeb478	14e155bc21427396508d2e54c26e89798d070261	14	2	9	3	2	5	2	2	4	4	4	8	1	1	2	3	3	6	2	2	4	3	3	6	2	2	4	2	2	4	3	3	6	2	2	4	3	3	6	2	2	4	1	1	2	2	2	4
cbdffa14-42d8-11ec-832e-18813daeb478	7ba442bd32ec8e01cc28cfcf76feed6cb1429322	15	2	9	1	2	3	2	2	4	4	4	8	1	1	2	2	2	4	4	4	8	1	3	4	1	4	5	2	2	4	2	3	5	2	2	4	1	3	4	2	2	4	2	3	5	1	4	5
cbdffc8a-42d8-11ec-832e-18813daeb478	480dc6456618442606a108006fdf067947039994	14	1	9	4	3	7	1	1	2	4	2	6	4	4	8	2	1	3	1	1	2	4	4	8	2	4	6	3	4	7	2	2	4	1	1	2	1	1	2	1	1	2	3	3	6	4	4	8
cbe00cde-42d8-11ec-832e-18813daeb478	ed2a5e9e902353e783ddd11d608c735967c7b0a0	14	2	9	2	2	4	2	2	4	4	4	8	2	2	4	3	4	7	2	2	4	2	2	4	4	4	8	2	2	4	4	4	8	2	2	4	1	1	2	2	1	3	2	3	5	3	4	7
cbe00e82-42d8-11ec-832e-18813daeb478	6e09e0c8fb658a19aa418d9d6cd6663f99c998e8	14	1	9	3	3	6	1	1	2	3	3	6	3	2	5	1	1	2	1	1	2	4	4	8	2	3	5	1	1	2	3	3	6	2	2	4	4	4	8	2	2	4	4	4	8	4	3	7
cbe01166-42d8-11ec-832e-18813daeb478	58a8919699d183750bad7383efa7f2600560aae2	15	1	9	3	4	7	3	3	6	2	2	4	2	1	3	2	2	4	2	3	5	2	3	5	1	1	2	3	2	5	4	3	7	3	4	7	4	3	7	1	4	5	2	3	5	2	1	3
cbe01332-42d8-11ec-832e-18813daeb478	4bb49eec1a5b3baf918095b605075665f714c117	14	2	9	2	2	4	2	2	4	2	3	5	1	4	5	2	1	3	2	3	5	2	4	6	2	4	6	3	4	7	2	4	6	1	1	2	1	1	2	1	1	2	1	4	5	3	4	7
cbe01940-42d8-11ec-832e-18813daeb478	ef129d5b31bc8d7e1d8f4cbc3ab9074410d591ec	14	2	9	1	1	2	2	2	4	1	1	2	1	1	2	1	1	2	2	2	4	1	1	2	2	2	4	2	1	3	1	1	2	2	2	4	1	1	2	2	2	4	1	1	2	2	2	4
cbe01a30-42d8-11ec-832e-18813daeb478	0756fd15f3f629049cfb9647b3d8e903f49a515c	14	2	9	3	2	5	2	4	6	3	3	6	4	2	6	2	2	4	1	1	2	3	3	6	2	2	4	3	4	7	3	3	6	2	4	6	2	2	4	1	1	2	1	1	2	2	2	4
cbe01a80-42d8-11ec-832e-18813daeb478	4aa093108c15010219ce58a0c755224bcbb8076a	14	1	9	2	2	4	2	2	4	4	4	8	2	2	4	2	2	4	3	3	6	2	2	4	4	4	8	3	3	6	3	3	6	3	2	5	3	3	6	3	2	5	2	1	3	4	4	8
cbe01ac6-42d8-11ec-832e-18813daeb478	98d4267a9686c9b44a00a2169afdd33ef5cbfa57	14	2	9	1	2	3	2	2	4	2	2	4	2	2	4	1	1	2	2	2	4	2	2	4	1	1	2	2	1	3	3	2	5	2	2	4	1	1	2	2	2	4	1	2	3	4	4	8
cbe01b2a-42d8-11ec-832e-18813daeb478	d5e177eb6fd2786e38a97d29caf3c62e187dfbe5	15	1	9	3	4	7	2	1	3	3	3	6	3	3	6	4	4	8	1	1	2	4	4	8	3	3	6	1	1	2	2	2	4	2	2	4	3	3	6	2	2	4	4	4	8	3	3	6
cbe01c60-42d8-11ec-832e-18813daeb478	c272f36717abee36fa40e32a59be6dd8b74178d4	15	2	9	2	3	5	2	1	3	2	2	4	3	3	6	3	2	5	1	1	2	2	2	4	2	2	4	2	2	4	2	2	4	1	1	2	2	3	5	1	1	2	3	2	5	3	3	6
cbe0225a-42d8-11ec-832e-18813daeb478	e331e2bdcabb5cf065f54922a1b0d03c501cf1be	14	1	9	1	1	2	2	2	4	2	2	4	2	2	4	1	1	2	1	1	2	4	4	8	4	4	8	3	3	6	3	3	6	4	3	7	2	2	4	3	3	6	2	2	4	3	3	6
cbe022aa-42d8-11ec-832e-18813daeb478	a2bfefcbed965628510fbd54269137a7584fe414	14	1	9	3	4	7	1	2	3	4	4	8	4	3	7	1	2	3	1	3	4	2	4	6	1	4	5	1	4	5	2	4	6	2	3	5	1	1	2	2	3	5	3	2	5	1	3	4
cbe02340-42d8-11ec-832e-18813daeb478	f32b9fcde92b13f6f298ec6bcbd2a4925f09c279	15	2	9	3	2	5	1	2	3	2	3	5	3	2	5	3	3	6	1	2	3	3	2	5	3	2	5	2	3	5	2	2	4	2	3	5	2	2	4	2	3	5	2	1	3	4	4	8
cbe02e8a-42d8-11ec-832e-18813daeb478	dfbe910fe92a1743c73da6b60dd38b257f138af3	14	2	9	3	3	6	1	1	2	4	4	8	3	3	6	4	4	8	1	2	3	2	4	6	4	4	8	3	3	6	4	3	7	1	2	3	1	3	4	1	2	3	3	3	6	3	4	7
cbe02f2a-42d8-11ec-832e-18813daeb478	8f6ab7adfcfc31cf69b345583620bd7cbf50f8e2	14	2	9	1	2	3	3	1	4	2	1	3	1	3	4	1	3	4	4	2	6	1	2	3	2	4	6	4	2	6	1	4	5	4	2	6	1	2	3	4	2	6	1	2	3	2	4	6
cbe03268-42d8-11ec-832e-18813daeb478	acbe0060fe759abd2576623315973552d07176ef	14	1	9	4	1	5	1	3	4	2	3	5	4	1	5	4	1	5	2	3	5	2	1	3	4	4	8	3	4	7	4	2	6	1	4	5	4	2	6	3	3	6	3	2	5	4	2	6
cbe033a8-42d8-11ec-832e-18813daeb478	834a326ad7f924e52d2e894e063aeec03836152c	15	2	9	2	2	4	2	2	4	3	2	5	2	2	4	2	1	3	1	1	2	2	3	5	3	1	4	1	2	3	3	2	5	2	2	4	3	3	6	2	2	4	3	2	5	4	2	6
cbe034e8-42d8-11ec-832e-18813daeb478	832cb0041bae697c81106d6bebbbe1fc3846a8c6	15	2	9	1	1	2	2	3	5	2	3	5	2	3	5	2	3	5	2	3	5	1	1	2	2	3	5	2	3	5	2	2	4	1	2	3	1	1	2	2	3	5	1	1	2	4	4	8
cbe03588-42d8-11ec-832e-18813daeb478	cb813c9a7bfe4d3ca1a13b0be980f87a11bcfd5c	16	1	9	3	4	7	2	1	3	4	2	6	4	1	5	1	3	4	3	2	5	1	2	3	3	3	6	3	2	5	3	2	5	1	2	3	2	2	4	2	3	5	3	2	5	2	1	3
cbe038f8-42d8-11ec-832e-18813daeb478	77f278bd7db56d84b5acd5107e5e0957f8aba20c	15	1	9	2	2	4	2	1	3	3	3	6	2	2	4	1	1	2	1	1	2	4	4	8	1	1	2	1	1	2	2	2	4	1	1	2	2	2	4	1	1	2	1	1	2	4	4	8
cbe03c0e-42d8-11ec-832e-18813daeb478	e2536c374dbcd7a70fd8b8751a1cee690f671d83	14	1	9	2	2	4	2	3	5	1	1	2	1	2	3	2	2	4	4	4	8	2	2	4	1	1	2	3	3	6	2	2	4	2	4	6	3	3	6	2	2	4	2	2	4	1	1	2
cbe03cae-42d8-11ec-832e-18813daeb478	f0393ba5652114f95436ef5d5054008c617d9f52	14	2	9	3	2	5	1	1	2	2	2	4	2	2	4	2	2	4	1	1	2	2	2	4	2	2	4	1	1	2	1	1	2	1	1	2	3	2	5	1	1	2	3	2	5	4	4	8
cbe042c6-42d8-11ec-832e-18813daeb478	0e79eba0fb5f05d08e50d8f2f0933d46d6f4681d	15	2	9	2	2	4	1	2	3	4	4	8	2	2	4	2	2	4	1	2	3	4	3	7	1	2	3	3	3	6	2	2	4	3	4	7	2	2	4	2	2	4	3	2	5	3	3	6
cbe04316-42d8-11ec-832e-18813daeb478	349d4fea31b49b8da893e5177c0ed6a0833b9f15	15	1	9	2	2	4	2	2	4	4	4	8	2	2	4	2	2	4	1	1	2	1	1	2	2	2	4	4	4	8	3	3	6	1	1	2	2	2	4	2	2	4	1	1	2	3	3	6
cbe045fa-42d8-11ec-832e-18813daeb478	4a1488c5644739c8725c140b15845af94c541bb9	14	2	9	2	2	4	2	2	4	3	3	6	2	2	4	4	4	8	1	1	2	3	3	6	2	2	4	2	1	3	2	2	4	2	2	4	2	3	5	2	1	3	2	2	4	4	4	8
cbe04776-42d8-11ec-832e-18813daeb478	9c731dae45c0ff01203cf035c2e0d4153602b284	14	1	9	2	3	5	2	1	3	3	4	7	2	3	5	1	3	4	3	2	5	2	3	5	2	2	4	3	2	5	2	3	5	3	1	4	2	3	5	2	1	3	2	3	5	3	4	7
cbe053ce-42d8-11ec-832e-18813daeb478	6f4c174854cb4e9cae9b91d6ea6d43ac48c744f9	12	2	7	1	2	3	2	3	5	1	4	5	1	2	3	1	2	3	2	3	5	1	2	3	1	4	5	1	3	4	1	3	4	1	3	4	1	2	3	2	3	5	1	2	3	3	4	7
cbe058d8-42d8-11ec-832e-18813daeb478	1dfa65f7c6da23c3916dec13e7967f582355637f	12	1	7	2	1	3	3	4	7	2	2	4	3	1	4	3	2	5	1	3	4	3	2	5	2	2	4	2	3	5	2	2	4	3	4	7	1	1	2	2	4	6	2	1	3	3	1	4
cbe24fc6-42d8-11ec-832e-18813daeb478	508965751616ffa47db550161c70dbe1ee771c82	15	2	10	2	3	5	1	1	2	3	3	6	1	1	2	2	2	4	2	2	4	3	3	6	3	3	6	2	2	4	1	1	2	2	2	4	2	3	5	1	1	2	2	2	4	3	3	6
cbe250b6-42d8-11ec-832e-18813daeb478	da7589ff46b1bfad853ecd6b09550a0595e00ff4	16	1	10	3	2	5	2	3	5	3	3	6	2	1	3	2	3	5	3	3	6	2	1	3	1	1	2	3	4	7	2	2	4	2	3	5	1	1	2	3	3	6	1	1	2	2	3	5
cbe25e76-42d8-11ec-832e-18813daeb478	c1f87a93d2941d2e496db3ad7f797a14bf072e14	16	1	10	1	1	2	2	2	4	3	3	6	2	2	4	2	2	4	2	2	4	1	1	2	2	2	4	2	3	5	3	3	6	4	4	8	1	1	2	3	3	6	1	1	2	4	4	8
cbe26574-42d8-11ec-832e-18813daeb478	d499004cb04525d6a1d7b14291c13c2d83cd3e57	15	1	10	4	4	8	1	1	2	3	3	6	4	4	8	4	4	8	4	4	8	4	4	8	4	4	8	1	1	2	2	2	4	1	1	2	4	4	8	1	1	2	2	4	6	4	4	8
cbe26d08-42d8-11ec-832e-18813daeb478	8b0c405badc2dd01614437c08896c8fcce0e51ed	15	1	10	2	4	6	2	1	3	1	2	3	2	4	6	3	1	4	2	3	5	3	3	6	3	3	6	2	2	4	2	3	5	2	3	5	2	2	4	4	1	5	2	2	4	2	2	4
cbe26f06-42d8-11ec-832e-18813daeb478	bd32c44f8670af3c36e589f2387ebe8858b43457	15	1	10	4	2	6	2	3	5	4	4	8	4	1	5	2	4	6	1	4	5	4	1	5	2	4	6	1	4	5	4	4	8	1	4	5	4	1	5	1	3	4	4	1	5	3	1	4
cbe278fc-42d8-11ec-832e-18813daeb478	341b0b68f7c3d4f0ace5ae88ef5a0d2821f96045	17	1	10	2	3	5	1	2	3	1	3	4	1	1	2	1	2	3	1	1	2	1	2	3	1	1	2	1	2	3	1	1	2	2	2	4	1	2	3	1	1	2	1	2	3	1	2	3
cbe27b7c-42d8-11ec-832e-18813daeb478	2023c1e2e5c5b2f9080cb62d59663e3568aa678d	16	1	10	3	2	5	1	1	2	1	1	2	3	3	6	3	3	6	1	1	2	4	4	8	4	4	8	4	1	5	4	4	8	1	1	2	4	4	8	1	1	2	3	3	6	4	4	8
cbe280a4-42d8-11ec-832e-18813daeb478	0128a15952f11c53755a740faf0f79f3b0290e7e	16	2	10	2	2	4	1	1	2	3	3	6	1	1	2	2	2	4	3	3	6	3	3	6	2	2	4	1	1	2	2	2	4	1	1	2	2	2	4	2	2	4	2	2	4	3	3	6
cbe28126-42d8-11ec-832e-18813daeb478	4f2e046356727c1870615b7ca4ab8c864005c7ab	15	2	10	2	2	4	1	1	2	4	4	8	1	1	2	1	1	2	2	2	4	3	3	6	3	3	6	2	2	4	3	3	6	1	1	2	1	1	2	2	2	4	1	1	2	2	2	4
cbe28234-42d8-11ec-832e-18813daeb478	1d3ce8a9fae25f7e67da9e6d9ad70ff06b8e752d	15	2	10	2	3	5	1	1	2	2	4	6	2	4	6	3	4	7	1	2	3	3	4	7	1	4	5	1	1	2	1	4	5	1	2	3	3	4	7	1	2	3	2	3	5	2	4	6
cbe28324-42d8-11ec-832e-18813daeb478	86a8554733bfd862d2ff1e899873b3fac4bf3bea	15	2	10	4	2	6	2	3	5	2	3	5	3	2	5	4	2	6	1	4	5	4	4	8	2	4	6	2	4	6	2	2	4	1	2	3	4	3	7	1	2	3	2	1	3	3	3	6
cbe285c2-42d8-11ec-832e-18813daeb478	0efae271c8f344b2b8ded386d68e153e1a7381c8	15	2	10	4	4	8	1	1	2	4	4	8	2	2	4	2	2	4	4	4	8	2	3	5	2	2	4	3	3	6	2	2	4	3	1	4	2	3	5	3	1	4	2	3	5	4	4	8
cbe297e2-42d8-11ec-832e-18813daeb478	860f88e1c2dd5e6c9640c55aeb9cfa9722fe490b	15	2	10	1	1	2	2	2	4	2	2	4	1	1	2	1	2	3	2	4	6	1	2	3	2	2	4	2	2	4	1	1	2	1	1	2	1	1	2	1	1	2	1	1	2	3	3	6
cbe2c26c-42d8-11ec-832e-18813daeb478	ea8879bed0741ba26b85fc76b69e0df88b91468e	15	1	10	2	1	3	1	2	3	3	2	5	2	1	3	2	2	4	1	2	3	2	1	3	3	2	5	2	3	5	3	2	5	1	2	3	3	1	4	1	2	3	2	1	3	3	2	5
cbe2c44c-42d8-11ec-832e-18813daeb478	9a142e27d0413e11e27f1eef76cef382e5a6eab6	15	1	10	2	4	6	1	4	5	3	3	6	2	4	6	3	2	5	3	4	7	1	2	3	2	4	6	4	4	8	3	3	6	4	2	6	4	1	5	4	2	6	3	3	6	2	3	5
cbe2cf3c-42d8-11ec-832e-18813daeb478	f4eeabea315a3d12016b2a405da1bf5ced88da49	15	1	10	2	3	5	2	2	4	4	4	8	2	2	4	2	2	4	2	2	4	2	4	6	1	1	2	2	2	4	1	2	3	2	2	4	2	2	4	2	2	4	1	1	2	2	2	4
cbe2d770-42d8-11ec-832e-18813daeb478	6151d20e7f39541ff065bde2bf9ab6f9a9947bfa	15	1	10	2	2	4	1	1	2	1	1	2	1	1	2	1	1	2	2	2	4	1	1	2	4	4	8	4	4	8	1	1	2	4	4	8	1	1	2	4	4	8	1	1	2	1	1	2
cbe2d91e-42d8-11ec-832e-18813daeb478	e9d79500a9780954d7b7118d226ab22a2b494bd7	15	1	10	1	1	2	2	2	4	4	4	8	1	1	2	1	3	4	1	1	2	1	1	2	2	3	5	4	4	8	1	1	2	3	4	7	1	1	2	3	4	7	1	1	2	3	2	5
cbe2da54-42d8-11ec-832e-18813daeb478	2c5ac0c76947444b3e4a40d133ee243674e34f64	16	1	10	3	2	5	1	1	2	1	1	2	4	2	6	2	2	4	1	1	2	3	2	5	1	2	3	1	2	3	1	2	3	1	1	2	4	2	6	1	2	3	3	2	5	4	3	7
cbe2e09e-42d8-11ec-832e-18813daeb478	c4c17cf02a13cee013361a2e87d7e94ef18cd37d	15	1	10	2	2	4	2	3	5	2	2	4	1	1	2	1	1	2	2	2	4	2	1	3	2	3	5	2	3	5	2	2	4	2	2	4	1	1	2	2	2	4	1	1	2	1	3	4
cbe2e2a6-42d8-11ec-832e-18813daeb478	0216dfe22d4922114391d31281150ea7f83816ea	15	2	10	2	2	4	1	1	2	3	3	6	3	3	6	3	3	6	1	1	2	3	4	7	3	3	6	1	1	2	2	2	4	1	1	2	4	4	8	1	1	2	3	3	6	4	4	8
cbe2e756-42d8-11ec-832e-18813daeb478	6fb76df92c33d6678690fc8177a86a80360f8c99	15	1	10	2	2	4	1	2	3	4	4	8	3	2	5	2	2	4	1	2	3	1	2	3	1	2	3	1	2	3	1	2	3	1	2	3	4	2	6	1	2	3	3	2	5	4	3	7
cbe2e846-42d8-11ec-832e-18813daeb478	d772842ab5b55964012f4e0b3b5409cd727d2954	15	2	10	2	2	4	2	2	4	4	4	8	2	2	4	2	2	4	2	2	4	4	4	8	3	3	6	2	3	5	1	1	2	3	3	6	2	3	5	2	2	4	2	2	4	2	2	4
cbe2ed64-42d8-11ec-832e-18813daeb478	da578359371b38d1bbafe4daf47f8cbf80209af9	16	2	10	2	2	4	2	1	3	2	2	4	1	2	3	2	2	4	2	2	4	2	2	4	2	2	4	2	1	3	1	1	2	2	1	3	2	2	4	1	1	2	2	2	4	3	4	7
cbe2eea4-42d8-11ec-832e-18813daeb478	eaa5ed7626d3bf945fedd2f8876ced1c311ce75b	16	1	10	1	1	2	2	3	5	4	4	8	1	1	2	2	2	4	2	4	6	2	2	4	2	4	6	2	4	6	1	1	2	2	2	4	1	1	2	2	2	4	2	2	4	1	1	2
cbe2f566-42d8-11ec-832e-18813daeb478	db8cd1e415d46cb5f4d85c0afc141728f902a3c6	15	1	10	2	2	4	1	3	4	2	2	4	1	1	2	2	1	3	2	2	4	1	1	2	1	3	4	4	2	6	1	3	4	2	3	5	1	1	2	2	2	4	3	2	5	4	4	8
cbe2f9ee-42d8-11ec-832e-18813daeb478	179f002c6251a4d14c6f8ad182ea98a8e3658a33	15	1	10	2	2	4	2	3	5	2	2	4	2	2	4	2	3	5	2	2	4	1	2	3	3	4	7	3	4	7	2	2	4	2	2	4	1	2	3	3	2	5	2	3	5	3	3	6
cbe2fff2-42d8-11ec-832e-18813daeb478	36a4446eb6d810e6d664e467ecbcd97c9d57feef	16	2	10	4	3	7	1	2	3	4	4	8	4	4	8	4	4	8	1	1	2	4	4	8	4	4	8	1	2	3	4	4	8	1	2	3	4	3	7	1	1	2	4	4	8	4	4	8
cbe305e2-42d8-11ec-832e-18813daeb478	d1c60ec6af10465258eb5818b94c8c1f2d5da828	15	1	10	2	1	3	2	2	4	2	2	4	1	1	2	2	2	4	2	2	4	2	2	4	2	2	4	2	2	4	2	2	4	2	2	4	3	3	6	1	1	2	2	2	4	2	3	5
cbe30a10-42d8-11ec-832e-18813daeb478	0845d795d345fb74547c755950b4e0fad65dfd6f	16	2	10	2	1	3	2	2	4	2	2	4	1	1	2	2	2	4	2	2	4	1	1	2	1	1	2	1	1	2	1	1	2	1	1	2	1	1	2	3	3	6	2	2	4	3	3	6
cbe30aec-42d8-11ec-832e-18813daeb478	ad9d220627c877ab62d61f96bf3e38fcfcd5a290	16	2	10	1	3	4	1	2	3	4	4	8	3	3	6	4	4	8	1	1	2	4	4	8	4	4	8	2	2	4	3	3	6	2	3	5	2	4	6	4	3	7	2	2	4	4	4	8
cbe30c22-42d8-11ec-832e-18813daeb478	801f40bcdc397d5ffb538dbc481b5363b6f837d8	16	1	10	1	1	2	2	3	5	2	2	4	1	2	3	1	2	3	2	2	4	1	2	3	3	2	5	3	3	6	2	2	4	2	3	5	1	1	2	2	2	4	1	1	2	3	3	6
cbe30d76-42d8-11ec-832e-18813daeb478	b6d5fdc9fa57fc24dbeba6335cdd28c5d996ab1d	15	1	10	2	2	4	1	2	3	4	3	7	4	2	6	1	2	3	1	3	4	4	2	6	1	3	4	2	3	5	1	4	5	1	3	4	4	2	6	1	2	3	4	2	6	4	2	6
cbe3100a-42d8-11ec-832e-18813daeb478	8350f8c9b28683b9662342cd50f073f336b1bda0	17	1	10	4	1	5	2	1	3	1	1	2	2	1	3	1	1	2	1	1	2	2	1	3	2	1	3	2	1	3	3	1	4	1	1	2	3	1	4	2	1	3	2	1	3	3	4	7
cbe317bc-42d8-11ec-832e-18813daeb478	7f74190fdc2f54fe38323ba04140775757c2ed66	16	1	10	1	2	3	3	2	5	2	2	4	1	2	3	3	4	7	4	3	7	1	2	3	4	4	8	3	3	6	2	2	4	3	3	6	1	2	3	3	3	6	1	2	3	3	3	6
cbe318fc-42d8-11ec-832e-18813daeb478	e91b3c1206a46e0c5dc053d87ccccac962a40a8f	16	2	10	2	2	4	3	2	5	3	3	6	2	2	4	2	2	4	3	3	6	2	2	4	2	2	4	2	3	5	2	2	4	2	2	4	2	2	4	3	3	6	3	3	6	3	3	6
cbe31e74-42d8-11ec-832e-18813daeb478	d7e8663a6a83ca8bf5394f40ab698979af16bba5	15	1	10	1	2	3	2	4	6	4	2	6	2	3	5	3	2	5	3	1	4	3	3	6	2	2	4	2	3	5	1	3	4	4	3	7	2	2	4	1	1	2	3	1	4	4	3	7
cbe3246e-42d8-11ec-832e-18813daeb478	fbc61dd1909e02884eb905e7887cde260a399a22	16	2	10	1	1	2	2	2	4	4	4	8	1	1	2	2	2	4	2	2	4	2	2	4	3	3	6	2	2	4	3	3	6	2	2	4	1	2	3	2	2	4	1	1	2	3	3	6
cbe32c84-42d8-11ec-832e-18813daeb478	2b64d22d6370c6684f2a5310a702b26bc17f7a91	15	1	10	3	3	6	2	2	4	2	2	4	2	2	4	4	4	8	2	2	4	4	4	8	4	4	8	2	2	4	4	4	8	2	2	4	4	4	8	2	2	4	3	3	6	3	3	6
cbe33490-42d8-11ec-832e-18813daeb478	0b5b76363ed2e35e3ba96bcda74119984dd80d20	16	2	10	2	2	4	2	3	5	3	4	7	4	2	6	2	2	4	2	3	5	4	2	6	3	2	5	2	3	5	3	3	6	1	2	3	3	2	5	2	3	5	3	2	5	4	3	7
cbe335d0-42d8-11ec-832e-18813daeb478	c63f4e30a4f0424d6623e40b60c035127aae0b19	16	2	10	2	4	6	1	2	3	2	2	4	2	3	5	3	2	5	1	1	2	2	3	5	2	3	5	1	1	2	2	2	4	1	1	2	2	3	5	1	1	2	2	3	5	2	3	5
cbe33634-42d8-11ec-832e-18813daeb478	8ffaa03d31a4c11db0da650cd70644042bae65f8	15	1	10	1	1	2	1	1	2	1	1	2	1	1	2	1	1	2	1	2	3	2	2	4	1	1	2	1	1	2	1	1	2	1	1	2	1	1	2	1	1	2	1	1	2	3	3	6
cbe336ac-42d8-11ec-832e-18813daeb478	4b63be236e60acfa30abef4ee98fd9933dfa29c5	15	2	10	1	1	2	1	1	2	2	2	4	1	1	2	4	4	8	1	3	4	2	1	3	3	4	7	4	4	8	4	4	8	4	4	8	2	1	3	1	3	4	1	2	3	4	4	8
cbe33ae4-42d8-11ec-832e-18813daeb478	70bdde4114ea853cc5e6304b29ac4b4f0df64a91	16	2	10	1	3	4	1	2	3	1	3	4	2	1	3	2	2	4	1	2	3	3	3	6	2	2	4	3	2	5	3	3	6	1	2	3	1	1	2	1	3	4	1	1	2	4	3	7
cbe34386-42d8-11ec-832e-18813daeb478	6772c3a82fa783fc4377a0a5de779cbcabebf8e5	15	2	10	2	2	4	2	2	4	2	2	4	2	2	4	1	2	3	2	2	4	2	2	4	2	2	4	2	3	5	2	2	4	2	2	4	2	2	4	1	2	3	2	2	4	3	3	6
cbe344e4-42d8-11ec-832e-18813daeb478	58dd5e90fba39122f248d699d8d6382c5950181b	17	2	10	2	3	5	2	3	5	2	4	6	2	3	5	1	1	2	2	2	4	3	2	5	2	2	4	2	4	6	1	1	2	2	2	4	2	1	3	3	3	6	1	1	2	1	2	3
cbe34840-42d8-11ec-832e-18813daeb478	8d8e4ecbd898fbc2167c599f4ca13afb2e021a37	15	2	10	2	1	3	2	2	4	4	4	8	4	2	6	2	3	5	4	4	8	2	2	4	4	4	8	4	4	8	4	4	8	2	3	5	2	2	4	2	3	5	2	2	4	3	3	6
cbe34d22-42d8-11ec-832e-18813daeb478	b2a75398a2eb50a4963bc2b4223df7df9e15fb51	15	2	10	2	2	4	2	1	3	2	2	4	2	2	4	2	2	4	3	3	6	2	2	4	2	2	4	2	2	4	2	2	4	2	2	4	2	2	4	3	3	6	2	2	4	2	3	5
cbe3509c-42d8-11ec-832e-18813daeb478	caf54456b495e50804d537ff55c48d2e4c7b649a	15	1	10	2	2	4	2	2	4	3	3	6	1	1	2	1	1	2	1	1	2	3	2	5	2	2	4	2	2	4	1	1	2	1	3	4	1	4	5	3	3	6	1	1	2	2	3	5
cbe3577c-42d8-11ec-832e-18813daeb478	b0c2c2b4f1e32fdbfa0c03b8eed6f19ee11799bb	15	2	10	1	3	4	2	2	4	2	2	4	2	2	4	2	4	6	4	1	5	1	2	3	3	4	7	2	1	3	2	4	6	2	2	4	2	4	6	2	2	4	1	3	4	4	4	8
cbe358da-42d8-11ec-832e-18813daeb478	60f0acd8bd6284018e1246c26b2044e21902b133	16	1	10	1	1	2	2	3	5	4	4	8	1	1	2	2	3	5	2	3	5	1	3	4	4	4	8	2	3	5	2	3	5	2	2	4	1	1	2	2	4	6	3	3	6	2	3	5
cbe359b6-42d8-11ec-832e-18813daeb478	29e06b23111f2fd0b7800f7fcd7a0fac08310ef0	15	1	10	1	1	2	2	2	4	2	2	4	1	1	2	1	1	2	2	2	4	1	2	3	1	1	2	2	2	4	1	1	2	2	2	4	1	1	2	2	2	4	1	1	2	3	3	6
cbe36528-42d8-11ec-832e-18813daeb478	37ef84de2088cc073775c1688f3b0eab607aa915	16	2	10	2	2	4	2	2	4	2	2	4	2	2	4	4	4	8	2	2	4	2	2	4	3	3	6	1	1	2	4	4	8	2	2	4	4	4	8	2	2	4	2	2	4	3	3	6
cbe36956-42d8-11ec-832e-18813daeb478	233d0dd8986a99377de93f01088cadc000e71fe9	15	1	10	2	2	4	3	3	6	3	3	6	2	2	4	4	4	8	4	4	8	1	1	2	2	2	4	4	4	8	3	3	6	4	4	8	1	1	2	4	4	8	1	1	2	2	1	3
cbe36cc6-42d8-11ec-832e-18813daeb478	bcad7b1d22e7e4c38a62d58ed7caa280879c649e	15	1	10	2	1	3	2	3	5	3	3	6	2	1	3	1	1	2	3	4	7	1	2	3	1	4	5	3	3	6	2	3	5	2	4	6	2	1	3	3	4	7	2	1	3	2	2	4
cbe36e6a-42d8-11ec-832e-18813daeb478	8e611fe32ce2bb8ae7c0d132eeaae05aadd8e6b8	16	1	10	4	2	6	1	3	4	3	4	7	2	1	3	4	4	8	2	2	4	4	4	8	3	3	6	4	4	8	4	4	8	2	3	5	2	1	3	1	3	4	1	2	3	3	2	5
cbe36ffa-42d8-11ec-832e-18813daeb478	6a11275f238fec576de707d0b7d3ab1638b28a1f	15	1	10	1	1	2	2	2	4	3	3	6	1	1	2	2	2	4	2	2	4	1	3	4	1	3	4	1	3	4	1	2	3	1	3	4	1	1	2	3	3	6	1	2	3	1	3	4
cbe37338-42d8-11ec-832e-18813daeb478	94d96a5f6050d901e311a6c4766a6b3f14ae25f1	15	1	10	1	1	2	2	3	5	4	4	8	1	1	2	1	1	2	2	3	5	1	1	2	2	2	4	1	3	4	2	2	4	3	3	6	1	1	2	2	3	5	2	2	4	3	3	6
cbe3775c-42d8-11ec-832e-18813daeb478	062f90cd284de69ee720a5f92f9bb1ccf401b0be	16	1	10	2	2	4	3	3	6	3	3	6	3	3	6	2	2	4	3	3	6	3	3	6	2	2	4	1	1	2	3	2	5	2	2	4	2	2	4	2	2	4	2	2	4	3	3	6
cbe37982-42d8-11ec-832e-18813daeb478	933ea02d9937181dab7a568be39e44db2c26f70d	14	1	10	1	1	2	2	1	3	3	1	4	2	1	3	1	1	2	2	1	3	2	1	3	2	1	3	2	1	3	4	1	5	2	1	3	2	1	3	3	1	4	2	1	3	1	4	5
cbe379e6-42d8-11ec-832e-18813daeb478	06adccf039a548966c48b7f413411819876a041e	15	1	10	3	1	4	2	2	4	3	3	6	2	2	4	3	3	6	4	4	8	3	3	6	3	3	6	3	3	6	2	2	4	4	4	8	2	2	4	3	3	6	2	2	4	2	3	5
cbe37c02-42d8-11ec-832e-18813daeb478	168db381678fb328dcd5e12c539ca84f2a4a6cc6	15	1	10	2	3	5	1	1	2	3	3	6	2	2	4	2	3	5	4	2	6	3	3	6	2	3	5	2	2	4	4	4	8	2	2	4	1	3	4	3	3	6	2	3	5	4	2	6
cbe38512-42d8-11ec-832e-18813daeb478	4def7213e7e7eef065ba7bd8093fbdb5c4e1ef4c	16	1	10	1	1	2	4	4	8	1	1	2	1	1	2	1	1	2	4	4	8	1	2	3	1	1	2	2	2	4	1	1	2	3	3	6	1	1	2	1	1	2	1	1	2	4	4	8
cbe389c2-42d8-11ec-832e-18813daeb478	3addb26f206ab9aed6d8b566a2297aef6fc7d108	15	1	10	4	4	8	2	1	3	2	4	6	2	4	6	2	4	6	1	1	2	3	4	7	4	4	8	2	1	3	4	3	7	1	1	2	1	3	4	4	1	5	2	4	6	2	4	6
cbe38ecc-42d8-11ec-832e-18813daeb478	2c9a7981ea2a0c818aa46a1b59f01bd4b3628771	16	1	10	1	2	3	2	2	4	2	3	5	1	1	2	1	1	2	2	2	4	2	2	4	2	2	4	2	2	4	2	2	4	2	2	4	1	2	3	2	2	4	1	1	2	3	3	6
cbe393e0-42d8-11ec-832e-18813daeb478	9a73cf6ceb3317110bf6bd1d0125e92595feaf71	15	2	10	1	2	3	2	2	4	2	4	6	1	2	3	2	3	5	2	2	4	2	3	5	3	3	6	2	2	4	2	2	4	2	2	4	2	3	5	2	2	4	2	3	5	4	4	8
cbe397aa-42d8-11ec-832e-18813daeb478	2687b6f520c9ed2754f62910ebfbb178bdbded9d	15	2	10	4	1	5	1	1	2	1	1	2	2	1	3	1	1	2	1	1	2	4	1	5	4	1	5	1	1	2	3	1	4	1	1	2	3	1	4	1	1	2	3	3	6	4	4	8
cbe398fe-42d8-11ec-832e-18813daeb478	bd419f6e5fb15f5dded4425b3b54c0708eaaeca1	15	2	10	2	3	5	3	2	5	1	4	5	1	2	3	1	4	5	2	2	4	2	3	5	2	3	5	1	1	2	2	3	5	2	2	4	2	2	4	2	2	4	1	3	4	3	4	7
cbe39aa2-42d8-11ec-832e-18813daeb478	73c80ee637c78b7b9f09dcae0366ebb1be9405c0	15	1	10	2	2	4	1	3	4	3	1	4	3	3	6	2	2	4	1	1	2	3	1	4	1	2	3	2	4	6	1	3	4	1	4	5	2	2	4	1	4	5	3	1	4	3	1	4
cbe39c6e-42d8-11ec-832e-18813daeb478	9d91de62dfd49b9f688acd0f531a9764ffab5e8f	15	1	10	3	3	6	2	2	4	4	4	8	3	3	6	4	3	7	4	4	8	2	3	5	3	3	6	1	1	2	4	4	8	2	2	4	3	4	7	1	1	2	3	2	5	4	3	7
cbe3a1e6-42d8-11ec-832e-18813daeb478	2194f3bcec89a52eb16ae9736079eadefb3020bf	15	1	10	2	3	5	2	2	4	3	3	6	1	1	2	2	3	5	4	3	7	3	3	6	4	4	8	3	3	6	4	4	8	4	4	8	2	2	4	3	3	6	2	2	4	2	3	5
cbe3a2b8-42d8-11ec-832e-18813daeb478	a09d606c5344cf5e38253d9cb3ed6d15878fe113	16	1	10	2	2	4	2	2	4	2	2	4	2	2	4	3	3	6	4	4	8	3	2	5	4	4	8	4	4	8	4	4	8	2	2	4	3	3	6	4	4	8	2	2	4	3	3	6
cbe3a754-42d8-11ec-832e-18813daeb478	4516ae0efbd0bbfbcbb349e1606536fac84d2874	16	1	10	1	2	3	2	3	5	4	4	8	1	2	3	1	2	3	2	2	4	2	4	6	4	4	8	2	2	4	1	1	2	2	2	4	3	4	7	1	2	3	2	3	5	1	1	2
cbe3a826-42d8-11ec-832e-18813daeb478	b469b8cd073c18a66f8c0c8f7fb37db710b11ced	15	1	10	2	2	4	2	2	4	2	2	4	2	1	3	2	2	4	2	2	4	3	1	4	2	2	4	2	2	4	2	1	3	2	3	5	1	1	2	2	2	4	1	1	2	3	3	6
cbe3a9e8-42d8-11ec-832e-18813daeb478	862b9b7b8b281da13480fc7544d8a559196f08fb	15	1	10	1	3	4	3	2	5	1	3	4	1	3	4	1	1	2	3	3	6	1	4	5	1	1	2	1	1	2	2	2	4	1	1	2	1	1	2	3	3	6	1	1	2	2	2	4
cbe3aa4c-42d8-11ec-832e-18813daeb478	b5100aad5c9d013c2d083c98df0f6ae46c486174	15	1	10	2	2	4	2	2	4	2	3	5	1	1	2	1	1	2	2	1	3	2	2	4	2	2	4	3	2	5	2	2	4	2	2	4	3	3	6	2	2	4	2	2	4	3	3	6
cbe3b3a2-42d8-11ec-832e-18813daeb478	d50c576241cd473e3cfdf32cdb0976869c55fee4	17	2	10	2	2	4	2	1	3	3	1	4	1	3	4	1	2	3	4	1	5	1	3	4	2	2	4	1	1	2	4	4	8	2	3	5	3	2	5	1	1	2	1	1	2	1	3	4
cbe3b514-42d8-11ec-832e-18813daeb478	73c129b6d604d12227efb5cdf7d587143001875e	16	1	10	1	1	2	1	2	3	4	4	8	1	1	2	1	1	2	1	1	2	1	4	5	1	1	2	3	1	4	4	4	8	3	1	4	1	3	4	1	1	2	1	1	2	1	2	3
cbe3b9c4-42d8-11ec-832e-18813daeb478	edaa62b14b079461d82c4db431570dd6b1a8aaa6	15	2	10	2	2	4	1	4	5	4	4	8	1	1	2	4	1	5	2	4	6	4	1	5	4	1	5	1	4	5	4	1	5	1	4	5	4	1	5	1	4	5	1	4	5	4	1	5
cbe3c004-42d8-11ec-832e-18813daeb478	4b60083985d0f7e8b3c92c946c46fa8f738ada82	15	2	10	4	3	7	1	2	3	4	4	8	2	2	4	3	4	7	1	1	2	2	3	5	2	3	5	2	2	4	2	3	5	1	1	2	3	3	6	2	2	4	1	2	3	4	4	8
cbe3c36a-42d8-11ec-832e-18813daeb478	160313702a278a4099bf2b56f237527de64ba0cc	15	2	10	1	4	5	3	2	5	2	3	5	1	3	4	4	4	8	3	1	4	1	4	5	4	4	8	4	3	7	3	3	6	3	2	5	1	3	4	4	3	7	1	3	4	2	2	4
cbe3d012-42d8-11ec-832e-18813daeb478	cc2cf3cd46ffa4ceb3e5f9994ef83d828d9c2b76	16	2	10	2	1	3	1	1	2	4	1	5	3	1	4	4	1	5	1	1	2	4	1	5	2	1	3	1	1	2	2	1	3	1	1	2	2	1	3	1	1	2	3	1	4	3	4	7
cbe3d44a-42d8-11ec-832e-18813daeb478	45f3fb8e4b0ef7ab4760edb50674b5bacde30a36	15	1	10	2	2	4	2	2	4	4	4	8	2	2	4	2	4	6	2	3	5	2	4	6	2	3	5	4	4	8	3	3	6	2	2	4	4	4	8	3	3	6	4	4	8	3	3	6
cbe3dbfc-42d8-11ec-832e-18813daeb478	9a8e887f60590452895fd2995f5a44a9906eac27	16	2	10	1	1	2	1	2	3	1	1	2	2	2	4	1	1	2	2	2	4	2	2	4	2	2	4	2	2	4	1	1	2	2	2	4	1	1	2	1	2	3	1	1	2	3	3	6
cbe3ddaa-42d8-11ec-832e-18813daeb478	59cc684581c22640c4183471a883c335f19053f0	15	2	10	2	2	4	2	2	4	2	2	4	1	1	2	2	2	4	2	2	4	2	2	4	2	2	4	3	2	5	2	2	4	2	2	4	2	2	4	2	2	4	2	2	4	3	3	6
cbe3df08-42d8-11ec-832e-18813daeb478	a938ef1329ad50e5307e2dc874ebf9c851e839f9	14	2	10	3	3	6	2	2	4	4	4	8	3	3	6	4	4	8	1	1	2	3	3	6	3	3	6	2	2	4	4	4	8	1	1	2	4	4	8	2	2	4	3	3	6	4	4	8
cbe3e2fa-42d8-11ec-832e-18813daeb478	2ee37e1997cd3710b99978cb3c0188c010d63ddc	15	1	10	2	2	4	2	2	4	2	2	4	2	1	3	2	2	4	2	2	4	2	2	4	3	2	5	2	1	3	2	2	4	2	2	4	2	2	4	2	2	4	2	2	4	3	4	7
cbe3e584-42d8-11ec-832e-18813daeb478	bd9b20ec10adc1afc103345a7f965fbf1a82da6d	15	2	10	2	3	5	3	2	5	3	4	7	2	3	5	1	4	5	4	2	6	2	3	5	2	4	6	4	3	7	2	4	6	4	3	7	1	1	2	4	3	7	1	1	2	2	3	5
cbe3e606-42d8-11ec-832e-18813daeb478	9b9ed1975b9af2181d7db3367dc26faff0eb62cf	16	2	10	2	2	4	2	2	4	2	3	5	2	2	4	2	4	6	3	3	6	2	3	5	1	4	5	3	3	6	2	3	5	2	4	6	3	3	6	3	3	6	1	2	3	1	3	4
cbe3e8b8-42d8-11ec-832e-18813daeb478	22f50288945e587833921dee01714594a3d89563	15	2	10	3	1	4	1	3	4	1	3	4	4	2	6	2	3	5	1	2	3	4	3	7	4	3	7	1	2	3	2	3	5	2	4	6	4	2	6	1	3	4	4	2	6	3	1	4
cbe3ec32-42d8-11ec-832e-18813daeb478	d02ab9b38618b49d3aaf4835e9d3a0ab0f4b1300	14	1	10	2	2	4	2	2	4	2	2	4	2	2	4	2	2	4	2	2	4	3	3	6	3	3	6	3	3	6	2	2	4	2	2	4	1	2	3	2	2	4	2	2	4	3	3	6
cbe3f074-42d8-11ec-832e-18813daeb478	a1f71ec3ecb75a6e125be73d19e5370c9823682b	15	2	10	2	2	4	1	1	2	2	2	4	2	2	4	2	2	4	2	2	4	3	3	6	3	3	6	1	1	2	1	1	2	1	1	2	2	2	4	1	1	2	2	2	4	3	3	6
cbe3f1c8-42d8-11ec-832e-18813daeb478	db6882a89f7c639b38ee75c3cf90a23857aaf767	15	1	10	3	2	5	2	2	4	3	3	6	3	3	6	3	3	6	2	2	4	4	4	8	3	3	6	2	2	4	3	3	6	3	3	6	3	3	6	3	3	6	3	3	6	3	3	6
cbe3f29a-42d8-11ec-832e-18813daeb478	9fe5eba8ebe76ad3eb002c7c1e16554382126ff0	16	2	10	1	2	3	2	2	4	2	2	4	1	1	2	2	3	5	1	1	2	2	2	4	3	3	6	2	2	4	2	2	4	3	3	6	1	1	2	2	3	5	1	1	2	4	3	7
cbe3f466-42d8-11ec-832e-18813daeb478	a1d3246400c90c166feceafcbf0e8d0264359bd7	16	2	10	2	2	4	2	2	4	4	4	8	2	2	4	2	2	4	1	1	2	4	2	6	4	4	8	3	3	6	4	4	8	1	1	2	2	1	3	4	4	8	4	2	6	4	4	8
cbe3f6fa-42d8-11ec-832e-18813daeb478	255cccb9ea988d66d751989b6651a072b9855770	15	1	10	2	2	4	2	2	4	3	3	6	1	1	2	3	3	6	2	2	4	3	3	6	3	3	6	3	3	6	3	3	6	3	3	6	2	2	4	3	3	6	3	3	6	2	2	4
cbe3fcf4-42d8-11ec-832e-18813daeb478	d902471fbd978cb8e8afc3c5415aeb60a6b4b41a	15	2	10	2	2	4	2	2	4	2	2	4	2	2	4	1	3	4	2	2	4	4	4	8	3	3	6	2	3	5	3	3	6	2	3	5	2	3	5	2	2	4	2	2	4	3	3	6
cbe4019a-42d8-11ec-832e-18813daeb478	911745befdfa972351a5b3f7d7cf822329db24e9	15	1	10	4	4	8	2	2	4	4	4	8	4	3	7	2	2	4	1	1	2	1	2	3	2	3	5	2	4	6	4	4	8	1	1	2	4	4	8	1	2	3	3	4	7	4	4	8
cbe403fc-42d8-11ec-832e-18813daeb478	dede08a0396a22cfafe5ef1ea6213bb7de877dc5	15	1	10	1	1	2	2	4	6	3	3	6	3	3	6	1	1	2	2	4	6	3	3	6	2	4	6	2	2	4	2	2	4	3	4	7	3	4	7	3	4	7	1	1	2	4	2	6
cbe4058c-42d8-11ec-832e-18813daeb478	11f3a16916575eaa1e16cd8215b5bc2713b73d91	15	2	10	2	2	4	2	2	4	3	3	6	2	2	4	3	3	6	2	2	4	2	2	4	4	4	8	3	3	6	2	2	4	2	2	4	1	1	2	3	3	6	1	1	2	1	1	2
cbe40c1c-42d8-11ec-832e-18813daeb478	d87bd88c160bfac3d413e5fcf1e774694a286d76	15	2	10	2	2	4	2	2	4	2	1	3	2	1	3	2	1	3	2	1	3	1	1	2	1	1	2	2	2	4	1	2	3	1	1	2	1	1	2	1	1	2	1	1	2	4	4	8
cbe40dfc-42d8-11ec-832e-18813daeb478	2e891e3b4da4cac457b89c40f81da3bda9b21191	16	2	10	1	2	3	2	2	4	3	4	7	1	2	3	2	3	5	3	3	6	1	1	2	3	3	6	1	2	3	2	2	4	2	3	5	1	2	3	2	3	5	1	2	3	3	3	6
cbe4100e-42d8-11ec-832e-18813daeb478	0e8019f041f546e112f12cfd73c07834da39a7c7	17	2	11	1	4	5	1	1	2	1	1	2	1	4	5	1	2	3	1	2	3	1	4	5	1	2	3	1	2	3	1	1	2	1	1	2	1	2	3	1	1	2	1	2	3	4	3	7
cbe410d6-42d8-11ec-832e-18813daeb478	ba224ea91ecb420e3cb963e0c00c15d6c14b9007	17	1	11	1	1	2	2	2	4	1	1	2	2	1	3	1	1	2	1	1	2	1	2	3	1	1	2	2	2	4	1	1	2	1	1	2	1	1	2	1	1	2	1	1	2	4	4	8
cbe4189c-42d8-11ec-832e-18813daeb478	65e7722e3fd29b26c41b3392600c07f226804324	18	1	11	3	2	5	2	3	5	2	2	4	2	2	4	1	1	2	2	2	4	3	2	5	2	2	4	2	2	4	1	1	2	1	1	2	3	2	5	1	1	2	2	2	4	4	4	8
cbe42274-42d8-11ec-832e-18813daeb478	7fb9a30acc0ddeff1d7da880b377bf4af7f55424	17	1	11	2	3	5	2	1	3	4	4	8	2	2	4	2	2	4	1	1	2	1	2	3	3	3	6	3	4	7	3	3	6	2	2	4	1	1	2	3	2	5	1	2	3	3	3	6
cbe422d8-42d8-11ec-832e-18813daeb478	9f7e5c60568ae1d7cdb280cfedcc8001e8ee6582	16	2	11	2	3	5	3	3	6	4	4	8	2	3	5	2	4	6	4	2	6	1	3	4	3	3	6	2	2	4	2	2	4	3	2	5	2	2	4	3	2	5	1	1	2	3	3	6
cbe423be-42d8-11ec-832e-18813daeb478	10dc5b435ffeb36a4b9539758bc9b92871c5895b	17	2	11	3	2	5	2	2	4	3	3	6	2	2	4	2	2	4	3	3	6	3	3	6	1	1	2	3	3	6	1	1	2	2	2	4	2	2	4	2	2	4	2	2	4	3	3	6
cbe42986-42d8-11ec-832e-18813daeb478	744ef3814d53264a6cc6cc7667cfafc4afeb61b6	17	2	11	1	1	2	2	2	4	2	2	4	1	1	2	2	2	4	2	2	4	1	2	3	2	2	4	2	2	4	1	1	2	2	2	4	1	1	2	2	2	4	1	2	3	3	3	6
cbe42bc0-42d8-11ec-832e-18813daeb478	ae4d38ebda2dc75a23d8569c9d6a05e4ea0c694c	16	1	11	1	2	3	3	4	7	1	1	2	1	2	3	4	4	8	2	2	4	3	2	5	1	2	3	3	3	6	2	3	5	2	3	5	1	1	2	2	3	5	1	3	4	4	4	8
cbe430c0-42d8-11ec-832e-18813daeb478	2d40f9fcf07fe7550f88c8353179683daedb96ec	16	2	11	2	2	4	1	1	2	3	3	6	2	2	4	3	3	6	4	4	8	3	3	6	4	4	8	1	1	2	2	2	4	1	1	2	2	2	4	1	1	2	2	2	4	3	3	6
cbe4320a-42d8-11ec-832e-18813daeb478	edd73df405357b0676f61c8da50ed02e02ff9a8b	16	1	11	4	4	8	1	2	3	4	4	8	2	2	4	2	3	5	1	1	2	4	4	8	2	2	4	2	2	4	2	2	4	2	2	4	2	2	4	1	2	3	4	2	6	4	4	8
cbe43764-42d8-11ec-832e-18813daeb478	49e3044a809b771a7103c49013ffdecc2c8c6d4e	16	2	11	1	1	2	2	2	4	3	3	6	1	1	2	2	2	4	2	2	4	3	2	5	2	2	4	1	2	3	1	1	2	2	2	4	2	2	4	1	2	3	1	1	2	2	3	5
cbe43976-42d8-11ec-832e-18813daeb478	6d19a8d05d826a2c478347c72760ce107cd3dd5e	16	1	11	1	2	3	2	2	4	1	1	2	2	2	4	1	2	3	3	2	5	1	1	2	2	3	5	2	3	5	3	4	7	4	2	6	1	1	2	4	3	7	1	1	2	2	2	4
cbe43d40-42d8-11ec-832e-18813daeb478	b44dcb25858eeee0aa9d3532a47fbd030c3914f4	16	2	11	4	4	8	1	2	3	1	4	5	2	3	5	1	3	4	1	1	2	2	4	6	1	3	4	1	4	5	1	3	4	1	2	3	3	3	6	2	2	4	2	2	4	4	4	8
cbe43db8-42d8-11ec-832e-18813daeb478	7e5d721657534a07756728af1cc38b0bd6789489	16	1	11	1	1	2	2	2	4	2	2	4	2	3	5	1	3	4	3	3	6	3	4	7	2	4	6	4	2	6	3	2	5	2	3	5	1	1	2	2	3	5	1	1	2	2	4	6
cbe44074-42d8-11ec-832e-18813daeb478	68b401a65b120129677e1526261835157c36ffa1	17	1	11	3	3	6	4	4	8	3	3	6	2	2	4	3	3	6	2	2	4	2	2	4	4	4	8	4	4	8	2	2	4	3	3	6	1	1	2	2	2	4	2	2	4	4	4	8
cbe441be-42d8-11ec-832e-18813daeb478	cf7f98bac5603b6826487c62b315f2242f6e0f90	16	2	11	4	4	8	2	2	4	3	3	6	4	4	8	2	2	4	1	1	2	4	4	8	2	2	4	1	1	2	2	2	4	2	2	4	4	4	8	2	2	4	4	4	8	1	1	2
cbe44b64-42d8-11ec-832e-18813daeb478	8aee3bd450fb77520c67e67c1118274e443e540e	16	1	11	1	1	2	3	3	6	2	2	4	1	1	2	2	2	4	4	4	8	2	2	4	2	2	4	2	2	4	2	2	4	4	4	8	1	1	2	3	3	6	1	1	2	3	3	6
cbe45690-42d8-11ec-832e-18813daeb478	a0a6b6254b75e180cc80e192192b4f40d87c926e	17	2	11	3	1	4	1	1	2	1	2	3	1	1	2	1	1	2	2	2	4	1	1	2	2	2	4	1	1	2	1	1	2	2	3	5	1	1	2	3	4	7	1	1	2	2	2	4
cbe457e4-42d8-11ec-832e-18813daeb478	02974e6a4fa965e2d7f81c1d983a9b7f3885304a	16	2	11	3	2	5	1	2	3	2	2	4	3	1	4	2	1	3	1	2	3	3	2	5	1	3	4	1	2	3	2	3	5	1	2	3	4	2	6	1	3	4	3	2	5	4	3	7
cbe45c8a-42d8-11ec-832e-18813daeb478	215fd487a7e12e3d659ca9da13a95abc73b66b31	17	1	11	2	2	4	2	2	4	2	2	4	1	1	2	1	2	3	2	2	4	2	1	3	2	1	3	1	2	3	1	1	2	1	2	3	1	1	2	2	2	4	2	1	3	3	3	6
cbe464d2-42d8-11ec-832e-18813daeb478	b266d3cac9e2572df43fea6008ea7f21503bf309	16	2	11	2	2	4	3	1	4	2	1	3	1	2	3	2	4	6	3	2	5	1	4	5	3	2	5	3	2	5	2	3	5	3	1	4	1	2	3	3	2	5	1	2	3	1	4	5
cbe466a8-42d8-11ec-832e-18813daeb478	719364970fec238055d7809b0427a7be1b63260d	16	1	11	2	1	3	1	2	3	4	4	8	2	2	4	1	1	2	1	1	2	3	4	7	1	1	2	1	1	2	1	1	2	1	1	2	2	2	4	2	2	4	1	1	2	3	3	6
cbe46f4a-42d8-11ec-832e-18813daeb478	0a7f5f58395aa457e34d535187a9496a1d375723	16	2	11	3	2	5	1	1	2	2	2	4	2	2	4	2	2	4	1	1	2	3	3	6	2	2	4	1	2	3	2	2	4	1	2	3	4	2	6	1	2	3	4	2	6	4	3	7
cbe47058-42d8-11ec-832e-18813daeb478	97df42b4128a9d45fbae5f911925546b62dfecf5	17	1	11	1	1	2	2	2	4	1	1	2	1	1	2	2	2	4	2	2	4	2	2	4	3	3	6	3	3	6	2	2	4	2	2	4	1	1	2	2	2	4	1	1	2	4	4	8
cbe47238-42d8-11ec-832e-18813daeb478	1338811131a552cb433b0300e7746581ca18a955	17	2	11	2	2	4	1	2	3	4	4	8	2	2	4	3	3	6	2	2	4	2	2	4	4	4	8	2	2	4	2	2	4	2	2	4	3	3	6	1	2	3	2	1	3	3	3	6
cbe4735a-42d8-11ec-832e-18813daeb478	7b53e5374d94ed7acc78f384cd0e38cb0085aa1d	17	2	11	2	2	4	1	1	2	2	2	4	2	2	4	1	1	2	3	3	6	3	3	6	2	1	3	1	1	2	1	1	2	2	1	3	2	1	3	2	2	4	1	1	2	3	4	7
cbe476fc-42d8-11ec-832e-18813daeb478	f462bbe7909166c2cca51b9d9fbdcd6aa334049a	16	1	11	2	1	3	1	1	2	3	3	6	1	1	2	4	4	8	1	1	2	3	1	4	1	1	2	2	2	4	1	1	2	1	2	3	4	1	5	2	2	4	2	2	4	3	3	6
cbe47ca6-42d8-11ec-832e-18813daeb478	c7a63f77b4d9494026adf126ed60082223e1236f	17	1	11	1	1	2	2	2	4	2	2	4	2	2	4	3	3	6	2	2	4	2	2	4	3	3	6	2	2	4	2	2	4	2	2	4	1	1	2	2	2	4	1	1	2	3	3	6
cbe47e9a-42d8-11ec-832e-18813daeb478	251c27cd0db5245ec8b7026c00160dda08d6706c	17	2	11	1	1	2	2	2	4	3	3	6	1	1	2	2	2	4	2	2	4	1	1	2	2	2	4	2	2	4	2	2	4	2	2	4	1	1	2	2	2	4	1	1	2	3	3	6
cbe47ef4-42d8-11ec-832e-18813daeb478	7095b2da099c6dd977b0b672008fedf857f54358	16	1	11	2	1	3	1	1	2	4	1	5	1	1	2	2	1	3	2	1	3	2	1	3	4	1	5	4	1	5	4	1	5	1	1	2	2	1	3	1	1	2	1	1	2	2	4	6
cbe47f58-42d8-11ec-832e-18813daeb478	f5fa3093e95e433790da7eb33c0f54aff835ecb3	16	1	11	1	1	2	2	2	4	3	3	6	1	1	2	4	4	8	2	2	4	3	2	5	4	4	8	2	3	5	4	4	8	3	3	6	3	4	7	3	4	7	2	3	5	4	4	8
cbe48228-42d8-11ec-832e-18813daeb478	2f695a9ed6075946715d980842bbbeba8c561bab	16	2	11	2	2	4	1	1	2	1	1	2	2	2	4	2	2	4	2	2	4	4	4	8	1	1	2	1	1	2	2	2	4	1	1	2	3	3	6	1	1	2	2	2	4	3	3	6
cbe48296-42d8-11ec-832e-18813daeb478	bb5f2502828e8905884a5523dbe9ec334c39c27a	16	2	11	2	2	4	2	2	4	4	4	8	2	2	4	2	2	4	3	3	6	2	2	4	2	2	4	3	3	6	2	3	5	1	2	3	1	1	2	2	2	4	2	2	4	3	2	5
cbe487e6-42d8-11ec-832e-18813daeb478	79a19677578bbc5d9f0b0a66b82e08a8e445d46c	16	2	11	3	2	5	2	3	5	2	2	4	2	2	4	2	2	4	2	2	4	2	2	4	3	3	6	3	3	6	3	3	6	3	3	6	2	2	4	3	3	6	1	1	2	4	4	8
cbe49718-42d8-11ec-832e-18813daeb478	1f31343cf38830c4479ff43ee102074a2e1016e2	16	1	11	1	2	3	2	2	4	3	2	5	1	1	2	2	2	4	2	2	4	1	1	2	3	3	6	2	2	4	2	2	4	2	2	4	1	1	2	2	2	4	2	2	4	2	2	4
cbe49cc2-42d8-11ec-832e-18813daeb478	59865dbd634646d097e906003e7d98da59da31fd	16	1	11	1	1	2	2	2	4	4	4	8	1	1	2	1	1	2	2	2	4	1	2	3	2	2	4	2	2	4	2	2	4	2	2	4	2	2	4	2	2	4	2	1	3	4	3	7
cbe4acf8-42d8-11ec-832e-18813daeb478	b98c09ea2c792c01209994f534f701f987ad7581	17	1	11	1	3	4	2	2	4	2	3	5	1	3	4	1	2	3	3	2	5	1	3	4	2	2	4	3	1	4	2	2	4	3	2	5	1	3	4	1	1	2	1	2	3	2	4	6
cbe4af0a-42d8-11ec-832e-18813daeb478	3fec19b4daadc94da6bc43a4024dec20bdd20fc5	16	1	11	2	2	4	1	2	3	3	3	6	2	2	4	1	2	3	1	1	2	2	2	4	1	1	2	1	2	3	1	1	2	1	2	3	1	1	2	2	2	4	1	1	2	1	2	3
cbe4b270-42d8-11ec-832e-18813daeb478	b1e9688f38b32ebcefb1d057afe895ffa09db0a4	16	1	11	1	1	2	2	3	5	4	4	8	2	2	4	2	2	4	2	2	4	2	3	5	3	3	6	3	3	6	3	3	6	1	2	3	3	3	6	2	2	4	2	2	4	3	3	6
cbe4b536-42d8-11ec-832e-18813daeb478	aca9102aa5ac72d89f87d841b03c8ad1597842e5	16	1	11	1	1	2	2	3	5	3	3	6	2	2	4	3	3	6	3	3	6	4	4	8	3	3	6	3	3	6	2	2	4	3	3	6	2	2	4	3	3	6	1	1	2	2	2	4
cbe4b7de-42d8-11ec-832e-18813daeb478	d05ea610a22e16e23900af87709b848938835ac0	16	1	11	2	2	4	2	2	4	3	3	6	2	2	4	3	3	6	4	4	8	2	2	4	2	2	4	3	3	6	2	2	4	3	3	6	1	2	3	2	2	4	3	3	6	3	3	6
cbe4c094-42d8-11ec-832e-18813daeb478	c63ac13718e29aa5cf3802f591eca0bdee9093d2	16	1	11	2	1	3	3	3	6	3	3	6	1	1	2	2	2	4	2	2	4	3	3	6	3	3	6	3	3	6	3	3	6	2	2	4	3	3	6	4	4	8	1	1	2	2	3	5
cbe4c29c-42d8-11ec-832e-18813daeb478	d8f8d9feb61ac987927bece3d0e395a8b025c7e0	16	1	11	1	1	2	2	2	4	4	4	8	2	1	3	1	2	3	1	1	2	1	2	3	1	2	3	1	2	3	1	2	3	1	1	2	1	1	2	1	1	2	1	2	3	4	3	7
cbe4c5a8-42d8-11ec-832e-18813daeb478	49a0fc4e0079ab2904acec5d443b8e0466b1f36e	17	2	11	2	2	4	2	2	4	4	4	8	3	1	4	4	4	8	2	2	4	3	2	5	4	4	8	2	2	4	4	4	8	1	1	2	3	2	5	2	2	4	3	2	5	4	4	8
cbe4c7b0-42d8-11ec-832e-18813daeb478	884eea2005dc280fbeb6fa445e4f7f9ee9b141e1	17	1	11	2	1	3	1	2	3	3	3	6	2	2	4	2	3	5	2	2	4	4	4	8	3	2	5	2	2	4	2	2	4	2	2	4	1	1	2	2	2	4	3	3	6	3	3	6
cbe4d0ca-42d8-11ec-832e-18813daeb478	604efe198cc6337a3c223ef4503a67abd8913677	16	1	11	3	3	6	3	3	6	3	3	6	3	3	6	3	3	6	3	3	6	3	3	6	3	3	6	3	3	6	3	3	6	3	3	6	3	3	6	3	3	6	3	3	6	2	2	4
cbe4db7e-42d8-11ec-832e-18813daeb478	92f91be3f459ea95c23e874086f0006b44b599e8	16	2	11	2	2	4	2	2	4	4	4	8	2	2	4	4	4	8	1	1	2	4	4	8	2	2	4	2	2	4	2	2	4	2	2	4	3	3	6	2	2	4	2	2	4	3	3	6
cbe4ddea-42d8-11ec-832e-18813daeb478	db779a6d31ead6b3c4ae5d0d30f6635bd7c75bdf	16	1	11	2	1	3	2	2	4	2	2	4	1	1	2	1	1	2	2	2	4	4	2	6	3	3	6	3	3	6	3	3	6	2	2	4	1	1	2	2	2	4	1	1	2	3	3	6
cbe4f2f8-42d8-11ec-832e-18813daeb478	aa48848618b6c281dd15b18e92932b2dc3743771	16	1	11	1	1	2	2	3	5	4	4	8	1	1	2	2	2	4	3	3	6	1	1	2	2	2	4	4	4	8	2	2	4	2	4	6	1	1	2	2	3	5	1	1	2	3	2	5
cbe4fe92-42d8-11ec-832e-18813daeb478	8c99505fa00de9f1f3b81f9b0f50bad41da24750	16	1	11	3	2	5	2	2	4	4	4	8	3	2	5	4	4	8	2	3	5	4	2	6	3	2	5	2	3	5	3	1	4	1	2	3	2	2	4	2	3	5	4	2	6	3	2	5
cbe5084c-42d8-11ec-832e-18813daeb478	807f7304d94beea5798ea303750c88f2ef67e1e6	17	1	11	2	3	5	2	2	4	4	4	8	3	3	6	3	2	5	1	2	3	2	4	6	3	3	6	4	3	7	4	4	8	2	1	3	3	4	7	1	1	2	2	3	5	2	3	5
cbe5098c-42d8-11ec-832e-18813daeb478	cac99f015c3fcd625f7488b692f0285631de7723	17	2	11	1	1	2	2	3	5	4	4	8	1	1	2	3	3	6	4	4	8	2	2	4	1	1	2	4	4	8	1	1	2	4	4	8	1	1	2	4	4	8	1	1	2	1	1	2
cbe50fc2-42d8-11ec-832e-18813daeb478	c4360a5ea388c5fbd821128d51e99c3431f8891d	17	2	11	2	2	4	1	1	2	1	1	2	2	3	5	1	2	3	1	1	2	1	2	3	2	2	4	3	3	6	2	2	4	1	1	2	1	2	3	2	2	4	2	3	5	3	4	7
cbe511ca-42d8-11ec-832e-18813daeb478	6e3cce8dc7dde503f0d736a2ea8c1f6af01099a4	15	2	11	3	2	5	2	3	5	3	3	6	1	1	2	1	3	4	1	1	2	1	2	3	1	4	5	2	4	6	1	3	4	3	3	6	1	1	2	3	1	4	1	2	3	1	3	4
cbe51292-42d8-11ec-832e-18813daeb478	62f854298bf3bf631127c6212a2017d472d4cf8d	16	2	11	2	2	4	2	2	4	3	3	6	2	2	4	2	2	4	1	1	2	2	2	4	2	2	4	2	2	4	2	2	4	2	2	4	2	2	4	1	1	2	2	2	4	3	3	6
cbe5135a-42d8-11ec-832e-18813daeb478	634f80cb718c2ac08f661231516b2b08542e8767	16	2	11	2	4	6	2	2	4	4	4	8	1	1	2	4	4	8	1	1	2	2	4	6	4	4	8	2	4	6	4	4	8	1	1	2	1	2	3	4	2	6	1	2	3	2	3	5
cbe5176a-42d8-11ec-832e-18813daeb478	18619904f1b85395fa7e7410422c7f65460ea688	16	1	11	1	1	2	1	2	3	1	3	4	1	1	2	1	1	2	1	2	3	1	4	5	1	3	4	1	4	5	1	4	5	1	2	3	1	1	2	1	3	4	1	1	2	4	3	7
cbe51ada-42d8-11ec-832e-18813daeb478	b110b2289c625226e6ec4b6a9617de742f788e8c	16	1	11	3	2	5	1	2	3	3	3	6	3	2	5	4	2	6	1	3	4	2	1	3	3	2	5	1	3	4	4	4	8	1	3	4	4	1	5	1	4	5	3	1	4	4	2	6
cbe51f26-42d8-11ec-832e-18813daeb478	157b89adcf1708e062bef3505b59fb5cfceeb671	16	1	11	1	1	2	1	2	3	4	4	8	1	1	2	1	1	2	1	1	2	1	1	2	4	4	8	1	1	2	4	4	8	4	4	8	1	1	2	2	4	6	1	1	2	1	1	2
cbe529da-42d8-11ec-832e-18813daeb478	c85c6c7bf2a76d380b6d1a008f1e5884a2b0a19c	16	1	11	3	2	5	2	1	3	1	3	4	2	2	4	1	1	2	1	1	2	2	3	5	2	4	6	1	4	5	1	2	3	1	1	2	1	3	4	1	1	2	1	2	3	4	4	8
cbe52bce-42d8-11ec-832e-18813daeb478	9d612206877f4f87fdbcdd207e2fe97feb860df3	16	1	11	2	2	4	2	2	4	3	3	6	2	2	4	2	2	4	2	2	4	2	2	4	3	3	6	2	2	4	2	2	4	2	2	4	2	2	4	3	3	6	2	2	4	2	2	4
cbe52df4-42d8-11ec-832e-18813daeb478	75511d78cec78b2d0b13d4a843ffba9b242c3c3f	17	1	11	4	2	6	1	1	2	1	1	2	3	3	6	2	2	4	1	1	2	3	3	6	3	3	6	1	1	2	2	2	4	1	1	2	2	2	4	2	2	4	2	2	4	3	3	6
cbe531e6-42d8-11ec-832e-18813daeb478	cf40e849541baba24f12dd327b56681848e715ff	16	1	11	2	2	4	2	2	4	2	2	4	2	3	5	2	1	3	2	2	4	2	2	4	2	2	4	2	2	4	2	2	4	2	2	4	1	1	2	2	2	4	2	2	4	3	3	6
cbe532a4-42d8-11ec-832e-18813daeb478	0e66e2e4c28ab62e35cc6ae5dfa4ed6175acc607	17	1	11	1	1	2	1	1	2	1	1	2	1	1	2	1	1	2	1	1	2	1	1	2	4	4	8	1	1	2	1	1	2	2	2	4	1	1	2	1	1	2	1	1	2	4	4	8
cbe535f6-42d8-11ec-832e-18813daeb478	f612e0da278b2b17b3aa170b7a5e6c2cd50fffae	17	1	11	2	1	3	1	4	5	4	2	6	4	2	6	1	1	2	1	4	5	4	2	6	4	3	7	1	4	5	4	2	6	1	4	5	4	1	5	1	4	5	3	1	4	4	2	6
cbe53f74-42d8-11ec-832e-18813daeb478	8091faedbf08d08211c4d6a59d87c45de498969d	17	1	11	2	1	3	2	2	4	3	2	5	2	1	3	2	2	4	3	2	5	2	1	3	2	3	5	2	2	4	3	2	5	2	2	4	2	1	3	2	2	4	3	2	5	2	3	5
cbe544b0-42d8-11ec-832e-18813daeb478	0e8ef4471e62a65ceb3367b4dd16543634b01c52	17	1	11	2	2	4	2	2	4	4	4	8	1	1	2	1	1	2	2	2	4	2	2	4	2	2	4	1	1	2	2	2	4	2	2	4	2	2	4	2	2	4	2	2	4	3	3	6
cbe5451e-42d8-11ec-832e-18813daeb478	72d89d895a3e13b291756c769edeae23d0a45899	17	1	11	2	1	3	2	1	3	4	4	8	1	1	2	1	1	2	1	1	2	3	1	4	2	1	3	2	1	3	2	1	3	2	1	3	2	1	3	2	1	3	1	1	2	3	4	7
cbe54578-42d8-11ec-832e-18813daeb478	f8c19850389326c8f41063105bce1825833024ed	16	1	11	1	2	3	2	3	5	1	1	2	1	2	3	3	2	5	3	2	5	2	3	5	2	3	5	4	2	6	1	3	4	3	2	5	1	1	2	2	2	4	3	3	6	2	1	3
cbe545d2-42d8-11ec-832e-18813daeb478	f2228af718c4e7d8b41a1cd4da1f31014fc87eb0	17	1	11	2	2	4	2	2	4	3	3	6	1	1	2	2	2	4	3	3	6	3	2	5	2	2	4	2	2	4	1	1	2	2	2	4	1	1	2	2	2	4	1	1	2	3	4	7
cbe54bd6-42d8-11ec-832e-18813daeb478	60ffcb6f244285bf210d43ead8fb51172ba0fc3b	16	1	11	2	1	3	2	3	5	3	1	4	1	1	2	1	1	2	2	3	5	1	1	2	1	1	2	2	2	4	2	2	4	3	3	6	1	1	2	1	1	2	1	1	2	4	4	8
cbe54ea6-42d8-11ec-832e-18813daeb478	aeef0f7f8c2386da150d8d8db4b257945784e9bb	16	1	11	2	2	4	2	2	4	3	3	6	2	2	4	2	3	5	3	3	6	3	3	6	3	3	6	2	2	4	3	3	6	2	3	5	2	2	4	3	3	6	2	2	4	3	3	6
cbe55694-42d8-11ec-832e-18813daeb478	063227cd3aaff6abd7e146978c76c902f06a1091	17	1	11	1	2	3	1	2	3	3	3	6	1	3	4	2	4	6	2	2	4	2	2	4	2	2	4	2	2	4	2	2	4	2	2	4	2	2	4	2	2	4	2	2	4	3	3	6
cbe55ed2-42d8-11ec-832e-18813daeb478	aed93d3abb7d992874502657c00784187024c0d9	16	1	11	1	1	2	2	2	4	4	4	8	4	2	6	1	1	2	1	1	2	2	3	5	3	3	6	4	4	8	1	1	2	2	2	4	1	1	2	4	4	8	1	1	2	1	1	2
cbe55f2c-42d8-11ec-832e-18813daeb478	5166870d1725bbb8f72a1bab60063f0f5a9c994a	16	2	11	2	1	3	2	2	4	2	2	4	1	1	2	1	1	2	2	2	4	1	1	2	1	1	2	2	2	4	2	2	4	2	2	4	1	1	2	3	2	5	1	1	2	2	2	4
cbe5609e-42d8-11ec-832e-18813daeb478	8d8e8888669a84cee1364e3027c876f542ad7aa9	17	2	11	1	2	3	3	2	5	3	3	6	3	2	5	1	1	2	3	3	6	1	1	2	2	2	4	3	3	6	2	2	4	3	2	5	2	2	4	2	2	4	2	2	4	2	3	5
cbe562ba-42d8-11ec-832e-18813daeb478	10514271d56a1ad999d244e5304ab65639ef736d	16	2	11	1	1	2	2	2	4	3	3	6	1	1	2	2	2	4	2	2	4	2	2	4	1	1	2	2	2	4	1	1	2	2	2	4	1	1	2	3	3	6	1	1	2	2	2	4
cbe5631e-42d8-11ec-832e-18813daeb478	2e5f2adf414d8defdbd871c983d9ad3af9d3790c	16	1	11	1	2	3	3	2	5	3	3	6	1	2	3	3	1	4	2	2	4	1	3	4	2	2	4	3	2	5	2	2	4	2	2	4	2	2	4	2	2	4	2	3	5	3	2	5
cbe563d2-42d8-11ec-832e-18813daeb478	e1382fd32b753df9e4f0477aab8b57c8eb3f290b	16	2	11	2	2	4	2	1	3	4	4	8	3	2	5	2	2	4	2	2	4	3	3	6	2	2	4	2	2	4	3	3	6	1	2	3	2	2	4	2	3	5	3	3	6	3	3	6
cbe564e0-42d8-11ec-832e-18813daeb478	510729b04efa55a2fabc677fe15f8e34652b2a6c	17	2	11	2	2	4	1	1	2	4	4	8	2	2	4	4	4	8	2	2	4	2	2	4	4	4	8	1	1	2	4	4	8	1	1	2	3	3	6	2	2	4	3	3	6	4	4	8
cbe5677e-42d8-11ec-832e-18813daeb478	132bd54b7024c44d94ffa31bf3f59c525611b0c8	17	2	11	2	2	4	2	2	4	2	2	4	2	2	4	2	1	3	2	2	4	1	3	4	2	2	4	1	1	2	2	2	4	2	1	3	1	2	3	1	1	2	1	2	3	3	2	5
cbe56940-42d8-11ec-832e-18813daeb478	b2eae2a293c744eabb687d01a17952ebc791e931	17	2	11	1	1	2	3	3	6	2	3	5	4	4	8	2	3	5	1	1	2	2	4	6	2	4	6	3	3	6	2	4	6	4	4	8	1	1	2	4	4	8	1	1	2	4	4	8
cbe56b66-42d8-11ec-832e-18813daeb478	29414dbef33cc8493c34fb36e642fdaea4496a11	17	2	11	2	1	3	1	3	4	4	2	6	2	1	3	3	1	4	1	4	5	2	2	4	3	1	4	1	3	4	4	2	6	1	3	4	2	1	3	2	4	6	3	1	4	4	2	6
cbe56de6-42d8-11ec-832e-18813daeb478	0cc6c9b54b6567d195693e8b84781d0db0d45072	16	2	11	2	2	4	1	1	2	4	4	8	4	2	6	4	4	8	2	2	4	4	4	8	4	4	8	1	2	3	3	2	5	1	2	3	3	2	5	1	2	3	2	2	4	4	4	8
cbe572e6-42d8-11ec-832e-18813daeb478	db70dd9e588c366db492033898bb8d850e3774b7	16	2	11	2	3	5	2	2	4	3	2	5	2	2	4	2	2	4	1	2	3	2	2	4	3	3	6	1	2	3	3	3	6	1	2	3	2	2	4	2	2	4	2	2	4	3	3	6
cbe57688-42d8-11ec-832e-18813daeb478	f523200843c01c4e1a889b39230dd7b4e7916d9e	17	2	11	2	1	3	1	3	4	1	3	4	1	1	2	1	1	2	4	4	8	2	1	3	2	2	4	1	3	4	1	1	2	2	4	6	1	1	2	2	4	6	1	1	2	4	3	7
cbe57a20-42d8-11ec-832e-18813daeb478	faa43ebf6fdced87be7db324b2ad85d06dc4095d	16	2	11	1	1	2	2	2	4	2	2	4	1	2	3	2	3	5	2	2	4	2	3	5	2	2	4	2	3	5	2	2	4	2	2	4	1	1	2	2	2	4	1	2	3	4	4	8
cbe57ea8-42d8-11ec-832e-18813daeb478	ba081a56425ca565e2c31d9ac19f07c0c50edb61	17	2	11	1	1	2	2	1	3	3	3	6	2	2	4	3	3	6	2	3	5	3	3	6	2	2	4	2	2	4	2	2	4	2	2	4	3	3	6	2	2	4	2	2	4	3	3	6
cbe58a56-42d8-11ec-832e-18813daeb478	3c8764bb77ebbe562cd9732b56353290f01b779f	16	2	11	4	2	6	2	2	4	4	4	8	4	2	6	2	2	4	2	2	4	1	1	2	4	4	8	2	2	4	2	2	4	2	2	4	4	1	5	1	3	4	3	2	5	3	3	6
cbe59050-42d8-11ec-832e-18813daeb478	054f333f054212b0c359b80cb7ece45d3afc7b6e	17	2	11	2	2	4	2	2	4	3	4	7	2	2	4	2	2	4	2	2	4	1	1	2	2	1	3	2	3	5	2	2	4	2	2	4	1	1	2	2	2	4	2	1	3	3	3	6
cbe59104-42d8-11ec-832e-18813daeb478	c1fa9fc29849004219a19efe17618b0d6afcbb8b	16	2	11	1	1	2	2	2	4	1	1	2	1	1	2	2	2	4	2	2	4	2	2	4	2	2	4	1	2	3	1	1	2	1	2	3	3	2	5	1	2	3	3	2	5	3	3	6
cbe591c2-42d8-11ec-832e-18813daeb478	12852af470fbd83b330494effc99acc3fe7970fe	17	2	11	1	3	4	2	1	3	2	2	4	2	2	4	3	3	6	3	3	6	4	4	8	3	3	6	1	3	4	3	4	7	3	3	6	3	3	6	1	2	3	1	2	3	4	4	8
cbe59334-42d8-11ec-832e-18813daeb478	246be547d5f23572c123b619a954a7ec30ef9f5b	16	2	11	3	1	4	1	2	3	1	2	3	4	2	6	3	2	5	1	2	3	3	1	4	1	2	3	1	2	3	4	2	6	1	2	3	3	2	5	1	2	3	4	1	5	4	3	7
cbe5978a-42d8-11ec-832e-18813daeb478	bcf446d417a7520044085d768b03e58bef2279b9	18	1	12	3	4	7	1	2	3	4	2	6	4	2	6	1	3	4	1	3	4	4	1	5	4	3	7	1	3	4	3	2	5	2	2	4	4	2	6	1	2	3	4	2	6	3	3	6
cbe5a130-42d8-11ec-832e-18813daeb478	ed0da95a9ea914259e0d895e1e0e2e06c7a66b90	17	1	12	2	2	4	2	2	4	3	3	6	2	2	4	2	2	4	3	3	6	2	2	4	2	2	4	2	2	4	3	3	6	2	2	4	1	1	2	2	2	4	1	1	2	3	3	6
cbe5a9be-42d8-11ec-832e-18813daeb478	504a4ca080092862341095a394aa514336817e79	17	1	12	2	1	3	1	1	2	1	2	3	2	1	3	2	1	3	1	1	2	2	1	3	1	1	2	1	1	2	1	1	2	1	1	2	1	1	2	1	2	3	2	1	3	4	3	7
cbe5ae28-42d8-11ec-832e-18813daeb478	277a557a327847bf8a702015bbb32f25f3ef9f92	17	1	12	2	1	3	1	1	2	1	1	2	2	1	3	1	1	2	1	1	2	2	2	4	2	2	4	2	1	3	1	1	2	1	1	2	1	1	2	1	1	2	2	2	4	2	3	5
cbe5b472-42d8-11ec-832e-18813daeb478	2a443803857d5254cd000092237b2d3968e3bf6d	17	2	12	2	4	6	3	3	6	2	4	6	3	2	5	3	3	6	3	2	5	2	2	4	2	2	4	3	2	5	4	3	7	2	3	5	3	2	5	2	2	4	2	2	4	3	3	6
cbe5b97c-42d8-11ec-832e-18813daeb478	825b4ab42e6a871a580b7dbef36ad39d1de2a52c	17	1	12	3	2	5	1	2	3	1	2	3	3	2	5	1	1	2	1	1	2	2	1	3	1	1	2	1	2	3	1	2	3	1	1	2	2	1	3	1	2	3	2	1	3	3	3	6
cbe5ba4e-42d8-11ec-832e-18813daeb478	95bb1eaf013dc618b35faae1166223324dae036c	17	2	12	2	3	5	2	2	4	2	2	4	2	2	4	4	4	8	2	1	3	2	4	6	3	4	7	4	4	8	4	4	8	2	2	4	1	3	4	4	4	8	1	2	3	4	4	8
cbe5bbfc-42d8-11ec-832e-18813daeb478	76958fe0c5d857d8a9f734435d70d45a936940bd	18	2	12	3	2	5	1	2	3	1	2	3	1	2	3	1	2	3	1	3	4	1	2	3	1	2	3	1	3	4	1	2	3	1	2	3	1	1	2	1	3	4	2	2	4	4	2	6
cbe5bd64-42d8-11ec-832e-18813daeb478	c8c428e69361373ecc28b9f68aa4b6c86b77ab09	18	2	12	1	2	3	2	2	4	3	3	6	1	1	2	2	3	5	2	1	3	2	2	4	2	2	4	1	1	2	2	2	4	2	1	3	2	3	5	2	2	4	2	2	4	3	3	6
cbe5c05c-42d8-11ec-832e-18813daeb478	8a507900ba20b1c2eff6d2a01e7b9496f019d7ff	17	2	12	1	2	3	2	2	4	2	2	4	2	2	4	1	2	3	3	3	6	2	2	4	1	1	2	1	2	3	1	1	2	1	2	3	1	1	2	3	3	6	1	2	3	3	3	6
cbe5c34a-42d8-11ec-832e-18813daeb478	104fed53d12a3f4bcb899ea63f960bea5c01a88a	17	1	12	1	1	2	1	3	4	1	3	4	2	3	5	3	3	6	2	3	5	2	3	5	2	2	4	4	2	6	2	2	4	1	1	2	2	4	6	2	2	4	2	2	4	3	3	6
cbe5c566-42d8-11ec-832e-18813daeb478	be109585425b058e1353d202cb8121b32d2d0046	18	1	12	4	1	5	1	2	3	1	4	5	3	1	4	2	2	4	1	4	5	2	1	3	4	4	8	1	4	5	1	3	4	1	3	4	3	1	4	1	4	5	2	1	3	4	4	8
cbe5c700-42d8-11ec-832e-18813daeb478	660b6d415fae9c7e6fdb20baace484c61a6536a9	18	2	12	3	2	5	2	2	4	1	3	4	1	1	2	2	2	4	1	2	3	2	2	4	2	2	4	2	2	4	2	4	6	1	2	3	2	3	5	1	3	4	2	2	4	3	3	6
cbe5c80e-42d8-11ec-832e-18813daeb478	baeb16d0105e281fc21c8d06dd31c07a7c875eed	17	1	12	1	2	3	2	2	4	4	1	5	1	4	5	3	2	5	4	2	6	1	4	5	1	2	3	2	2	4	1	1	2	3	1	4	1	3	4	4	2	6	1	2	3	3	4	7
cbe5c8e0-42d8-11ec-832e-18813daeb478	b33fe3ccaa777e289f86df1626abf162c3dd00a3	17	1	12	1	1	2	1	1	2	2	2	4	1	1	2	3	3	6	1	1	2	2	3	5	3	3	6	2	2	4	3	3	6	2	2	4	3	3	6	2	2	4	1	1	2	3	3	6
cbe5c9c6-42d8-11ec-832e-18813daeb478	622e9819b42da835f350d1d539faa1ec634b2287	17	2	12	2	2	4	1	2	3	4	4	8	1	2	3	4	4	8	2	1	3	1	2	3	2	2	4	1	1	2	4	4	8	1	1	2	2	2	4	2	2	4	2	2	4	4	4	8
cbe5cd18-42d8-11ec-832e-18813daeb478	d2a98e6a938d6c7ef078af044cf9bad2f5d9a5dd	19	2	12	1	2	3	2	2	4	2	2	4	1	1	2	1	1	2	2	3	5	2	3	5	3	2	5	1	2	3	1	1	2	1	1	2	1	1	2	2	2	4	2	2	4	2	3	5
cbe5cd72-42d8-11ec-832e-18813daeb478	2c00d6d056e5da93e6280ac247e632b013c58f83	18	2	12	3	2	5	2	1	3	3	2	5	1	1	2	4	4	8	4	4	8	2	2	4	4	4	8	3	2	5	2	2	4	3	3	6	2	2	4	2	2	4	1	1	2	2	2	4
cbe5d5ec-42d8-11ec-832e-18813daeb478	dc09160affc415cff8f12d35a3d37186889b363d	18	2	12	1	1	2	1	2	3	1	1	2	1	1	2	1	1	2	1	1	2	2	4	6	3	3	6	3	3	6	1	1	2	1	1	2	2	2	4	4	4	8	2	2	4	3	3	6
cbe5e136-42d8-11ec-832e-18813daeb478	3274c22eebc3e672ef0e52fbeaee120789c843d6	18	1	12	2	2	4	3	3	6	3	3	6	2	1	3	3	2	5	2	3	5	2	2	4	2	2	4	3	3	6	3	4	7	2	2	4	1	1	2	3	3	6	2	2	4	3	3	6
cbe5e230-42d8-11ec-832e-18813daeb478	34697b4a36cc8eca742c71bf031cbbb9da7a0ba4	17	1	12	2	2	4	2	2	4	2	2	4	1	1	2	2	2	4	2	2	4	2	2	4	2	2	4	2	2	4	1	1	2	2	2	4	1	1	2	2	2	4	1	1	2	3	3	6
cbe5e384-42d8-11ec-832e-18813daeb478	54fd6d1071f8aaa8f2a050984dfd8e54ce0703eb	17	1	12	4	3	7	1	2	3	4	4	8	4	2	6	1	4	5	1	1	2	4	4	8	1	4	5	1	1	2	2	4	6	1	2	3	4	2	6	1	3	4	4	2	6	4	4	8
cbe5e3de-42d8-11ec-832e-18813daeb478	d8eef71e025b62bbc261999c2d111c36a79d73e2	17	1	12	1	1	2	2	3	5	3	4	7	1	1	2	1	2	3	2	3	5	2	2	4	1	1	2	2	3	5	1	2	3	2	3	5	2	2	4	2	4	6	1	1	2	1	1	2
cbe5e8fc-42d8-11ec-832e-18813daeb478	75edd49156a3c43ef49afb4a87f98a1f26c13bc5	17	1	12	2	2	4	1	1	2	3	3	6	1	1	2	2	2	4	2	2	4	2	2	4	2	2	4	1	1	2	3	3	6	1	1	2	3	3	6	1	1	2	2	2	4	3	3	6
cbe5e956-42d8-11ec-832e-18813daeb478	5d9a10f962c02ce4e7d2bc5526b572aad172997d	19	1	12	3	1	4	2	2	4	4	4	8	2	1	3	1	1	2	1	1	2	2	1	3	2	2	4	1	3	4	4	4	8	1	3	4	2	1	3	2	3	5	2	2	4	4	4	8
cbe5f496-42d8-11ec-832e-18813daeb478	d42cc9945a24b8f49745aaf7f35e07f5296482d6	18	1	12	2	2	4	1	1	2	2	2	4	2	2	4	1	1	2	1	1	2	1	1	2	1	1	2	1	2	3	2	1	3	1	1	2	1	1	2	1	1	2	1	1	2	4	4	8
cbe5f946-42d8-11ec-832e-18813daeb478	f75c2b4d2fa864ccf652722a5d0f307c4cc55a01	17	1	12	1	1	2	2	1	3	4	4	8	1	1	2	1	1	2	1	1	2	1	1	2	1	1	2	1	1	2	4	4	8	1	1	2	1	1	2	1	1	2	2	2	4	4	4	8
cbe5fba8-42d8-11ec-832e-18813daeb478	edbb4a647bad966a132b9d418f9a7c46a25bf287	18	1	12	2	2	4	1	2	3	2	2	4	1	1	2	2	2	4	3	3	6	1	1	2	2	2	4	3	3	6	2	2	4	2	2	4	2	2	4	3	3	6	2	2	4	2	2	4
cbe60328-42d8-11ec-832e-18813daeb478	c3b8d72e6fac84259b8f46a84fc12a980c705e06	17	2	12	1	4	5	2	1	3	4	4	8	1	1	2	4	4	8	1	1	2	1	3	4	4	4	8	2	2	4	3	4	7	2	2	4	1	2	3	3	2	5	1	3	4	4	4	8
cbe603dc-42d8-11ec-832e-18813daeb478	cee8d43934da08b4d9fd4a8076ca6c72d3989b7c	17	1	12	2	2	4	1	1	2	4	4	8	1	1	2	3	3	6	4	4	8	1	1	2	4	4	8	1	1	2	4	4	8	1	1	2	2	1	3	1	1	2	2	2	4	4	4	8
cbe60486-42d8-11ec-832e-18813daeb478	66939cb796199324719095061cb7ae05545db0e0	17	1	12	1	1	2	1	3	4	2	2	4	1	1	2	1	1	2	1	1	2	3	1	4	1	1	2	1	3	4	1	3	4	2	3	5	1	1	2	3	3	6	1	1	2	1	2	3
cbe60792-42d8-11ec-832e-18813daeb478	e02da9908555bbfa029f0f2da8cc81f3d7be5831	18	1	12	4	4	8	2	2	4	4	4	8	1	1	2	3	4	7	2	2	4	2	2	4	3	3	6	3	3	6	4	4	8	3	3	6	3	3	6	2	2	4	1	1	2	2	2	4
cbe60ab2-42d8-11ec-832e-18813daeb478	238dcdecb7956854d528c160333f8ae366569cb7	18	1	12	1	1	2	1	2	3	1	1	2	1	1	2	1	1	2	1	1	2	3	3	6	1	1	2	2	2	4	1	1	2	1	1	2	1	1	2	2	2	4	1	1	2	4	4	8
cbe61ca0-42d8-11ec-832e-18813daeb478	57b91e2882a26130c0f13f166089394890855d36	17	2	12	1	2	3	1	1	2	3	3	6	2	2	4	1	1	2	2	2	4	1	4	5	1	1	2	1	1	2	3	3	6	1	1	2	1	2	3	2	2	4	1	3	4	3	4	7
cbe63046-42d8-11ec-832e-18813daeb478	ad8bd6d60c8bfb437815ef7e65739cf15f2bcd36	17	1	12	2	3	5	2	2	4	4	4	8	2	2	4	2	2	4	3	3	6	2	2	4	2	2	4	2	2	4	2	2	4	2	2	4	1	1	2	2	2	4	2	2	4	2	2	4
cbe63406-42d8-11ec-832e-18813daeb478	27b85a323d9eea846d946bc86146bd90f75a2307	17	1	12	1	1	2	2	2	4	3	3	6	2	2	4	2	2	4	3	3	6	3	3	6	2	2	4	2	2	4	2	2	4	2	2	4	2	2	4	2	2	4	2	2	4	2	2	4
cbe637b2-42d8-11ec-832e-18813daeb478	f1cada20891c68461c56b949fed54df63e3ef0c0	17	1	12	2	2	4	1	1	2	4	4	8	1	1	2	1	1	2	1	1	2	4	4	8	3	3	6	1	1	2	2	2	4	1	2	3	4	3	7	1	3	4	4	2	6	3	3	6
cbe644c8-42d8-11ec-832e-18813daeb478	7d6dab63980eae93259ce80f1eab6dea02822b18	18	1	12	1	1	2	2	2	4	2	2	4	1	1	2	1	1	2	2	2	4	1	1	2	2	2	4	3	3	6	2	2	4	3	2	5	1	1	2	1	1	2	1	1	2	4	4	8
cbe649f0-42d8-11ec-832e-18813daeb478	6012786c2b35ff338acb79f6f6a596977f9ea529	17	2	12	1	1	2	2	3	5	2	3	5	2	1	3	3	4	7	3	3	6	3	2	5	2	3	5	1	3	4	1	1	2	2	4	6	1	1	2	3	3	6	2	1	3	2	2	4
cbe65382-42d8-11ec-832e-18813daeb478	ea8b4e1e505d0726e510540263cf36f6bac217fc	18	2	12	2	1	3	1	1	2	4	4	8	1	1	2	1	1	2	1	1	2	2	1	3	1	1	2	1	1	2	4	1	5	2	1	3	4	1	5	3	1	4	1	1	2	2	4	6
cbe66c46-42d8-11ec-832e-18813daeb478	fe7d0c0baf6589caf7ae2b1404820594b03c4725	19	2	12	1	2	3	4	4	8	4	4	8	1	1	2	4	3	7	4	3	7	2	1	3	4	2	6	2	2	4	3	2	5	4	4	8	1	3	4	4	1	5	2	2	4	3	4	7
cbe6713c-42d8-11ec-832e-18813daeb478	cc8d7190e5b97c36b2d6c84bc89f279c31144962	17	2	12	3	3	6	2	2	4	3	3	6	3	3	6	4	4	8	2	2	4	4	4	8	4	4	8	4	4	8	4	4	8	1	2	3	3	3	6	1	2	3	3	2	5	3	3	6
cbe8ada8-42d8-11ec-832e-18813daeb478	d3d333f8beee37ef8a3fc9386b5c7fbbf2074229	12	2	7	2	1	3	2	2	4	2	2	4	1	1	2	1	1	2	2	3	5	2	2	4	2	2	4	2	2	4	2	2	4	2	2	4	2	2	4	2	2	4	2	2	4	2	2	4
cbe8ae84-42d8-11ec-832e-18813daeb478	6f8e8a77af5e296fc6c1475737b44d356875bb6e	12	2	7	3	3	6	2	2	4	3	3	6	2	2	4	3	3	6	2	2	4	4	4	8	2	3	5	2	2	4	2	3	5	2	2	4	1	2	3	2	3	5	3	3	6	3	3	6
cbe8b0fa-42d8-11ec-832e-18813daeb478	12c176efdf2cac4fd5c2be7c5f95c9836e36016f	12	1	7	2	1	3	3	2	5	3	4	7	1	1	2	1	2	3	2	1	3	3	2	5	2	4	6	3	3	6	4	3	7	3	3	6	4	4	8	3	3	6	2	1	3	3	1	4
cbe8b26c-42d8-11ec-832e-18813daeb478	0af6d57df15dd2eaa5a22b7c5e76ddbfe14f46fc	13	2	7	3	1	4	2	1	3	2	1	3	2	1	3	3	1	4	1	1	2	3	1	4	2	1	3	3	1	4	1	1	2	1	1	2	3	1	4	1	1	2	3	1	4	3	4	7
cbe8bd7a-42d8-11ec-832e-18813daeb478	579dbe1cf1f161a7ae32c9f03a3d342d73404650	13	1	7	1	2	3	4	2	6	2	3	5	2	2	4	2	1	3	1	1	2	1	4	5	3	2	5	1	4	5	3	3	6	3	3	6	1	1	2	1	1	2	3	2	5	2	4	6
cbe8be06-42d8-11ec-832e-18813daeb478	3e3389a6e8c258cfb9f72ae5f177868e76118cb5	13	1	7	2	4	6	3	3	6	1	1	2	2	2	4	1	4	5	2	2	4	3	1	4	3	3	6	2	4	6	1	4	5	2	2	4	3	3	6	3	2	5	3	2	5	3	3	6
cbe8c36a-42d8-11ec-832e-18813daeb478	9a89b8258221a902602d24a9f0b5ee4477e3ed8b	13	2	7	3	2	5	2	3	5	2	2	4	2	1	3	1	2	3	2	2	4	3	2	5	3	2	5	1	3	4	4	2	6	2	3	5	1	1	2	2	3	5	3	2	5	2	3	5
cbe8c626-42d8-11ec-832e-18813daeb478	bb992bf55b7fc0d1035bf6c8f90fc508ddb676c4	12	2	7	2	2	4	4	2	6	3	2	5	2	2	4	3	4	7	2	3	5	2	3	5	2	2	4	2	3	5	2	3	5	2	2	4	2	3	5	2	2	4	2	2	4	3	3	6
cbe8cf86-42d8-11ec-832e-18813daeb478	14a4f093a28bdca44cb8c6bf3abaaa30c6b44644	13	2	8	4	2	6	2	2	4	2	3	5	3	2	5	2	2	4	2	3	5	2	2	4	2	3	5	2	1	3	2	1	3	2	2	4	3	2	5	1	1	2	2	1	3	3	2	5
cbe8d1de-42d8-11ec-832e-18813daeb478	60968a0666a105000661a41d65966fb8faae98fe	13	1	8	3	1	4	2	3	5	2	2	4	4	2	6	2	1	3	2	2	4	3	2	5	2	2	4	2	4	6	1	2	3	2	3	5	2	1	3	1	4	5	1	2	3	3	2	5
cbe8d6b6-42d8-11ec-832e-18813daeb478	2731e8e39944007f58455637f65d7b71df0be287	14	2	8	1	1	2	2	3	5	1	2	3	2	2	4	2	2	4	4	4	8	1	1	2	2	2	4	3	3	6	1	1	2	4	4	8	1	1	2	4	4	8	1	1	2	4	4	8
cbe8d8c8-42d8-11ec-832e-18813daeb478	3a7fad163fdcba28b792bd1deeac2362ff6fbe7a	13	2	8	2	2	4	2	3	5	2	3	5	2	1	3	2	2	4	2	4	6	4	3	7	4	1	5	4	2	6	2	1	3	2	2	4	3	2	5	2	2	4	2	3	5	2	1	3
cbe8de68-42d8-11ec-832e-18813daeb478	ff1261dae1f246ab9ccfb0635e3ada6ab809e219	14	2	8	2	3	5	1	2	3	1	2	3	2	3	5	1	2	3	1	2	3	1	4	5	1	3	4	1	3	4	1	3	4	1	2	3	1	3	4	1	2	3	1	4	5	4	4	8
cbe8dfbc-42d8-11ec-832e-18813daeb478	b5963f2d16aec84e38fb22a8f3310c0a87fd5ef3	15	2	8	4	4	8	1	1	2	2	2	4	2	2	4	1	1	2	1	1	2	3	2	5	2	3	5	1	2	3	2	2	4	1	2	3	4	4	8	2	2	4	4	2	6	2	1	3
cbe8e0b6-42d8-11ec-832e-18813daeb478	c2376f32ac362546a27325b917629dbc05c07eb8	13	1	8	1	1	2	1	3	4	1	2	3	1	2	3	1	1	2	1	2	3	1	2	3	1	2	3	1	4	5	1	2	3	1	4	5	1	2	3	1	2	3	1	3	4	4	1	5
cbe8e53e-42d8-11ec-832e-18813daeb478	dc04e0d7613adad7dfe9acbc3702b341367ac07f	14	1	8	1	2	3	2	1	3	4	4	8	2	1	3	1	1	2	4	3	7	2	2	4	2	4	6	4	1	5	1	3	4	3	2	5	2	1	3	2	2	4	1	1	2	1	1	2
cbe8e6ce-42d8-11ec-832e-18813daeb478	6599fd080ad0d7a6b75b27df03c40c775b590d17	13	2	8	2	4	6	1	2	3	1	1	2	1	3	4	2	4	6	1	4	5	3	4	7	1	1	2	1	2	3	1	1	2	1	2	3	4	4	8	1	1	2	3	3	6	3	3	6
cbe8e7b4-42d8-11ec-832e-18813daeb478	6d6b7260e952a70843d164f3aa1290f6255b46d1	13	2	8	2	2	4	1	1	2	3	3	6	1	2	3	2	2	4	2	2	4	3	3	6	1	2	3	1	1	2	2	2	4	1	1	2	3	4	7	1	1	2	2	2	4	4	4	8
cbe8e9e4-42d8-11ec-832e-18813daeb478	60ff2479bcf30790a1b48681036225bfc77b7b98	14	1	8	4	4	8	2	2	4	2	2	4	4	4	8	1	1	2	2	2	4	1	1	2	3	3	6	3	3	6	2	2	4	4	4	8	2	2	4	1	1	2	1	1	2	1	1	2
cbe8ec64-42d8-11ec-832e-18813daeb478	914c1953f4d211499e727d80c385dd9bc067af88	14	1	9	4	3	7	2	2	4	1	2	3	4	4	8	2	3	5	1	1	2	4	4	8	3	2	5	3	3	6	1	1	2	3	2	5	4	4	8	3	3	6	3	1	4	1	2	3
cbe8eda4-42d8-11ec-832e-18813daeb478	904a55ff35515bbb683d137ded2b3fa68fb9155c	14	2	9	4	3	7	2	3	5	3	3	6	2	2	4	1	1	2	1	1	2	3	4	7	2	2	4	2	3	5	2	2	4	1	2	3	2	2	4	2	2	4	2	3	5	3	2	5
cbe8f07e-42d8-11ec-832e-18813daeb478	0b27f64e875ee703eb56c0f137a2c858f3dd6de9	14	2	9	2	3	5	1	1	2	4	4	8	1	1	2	1	1	2	1	1	2	2	2	4	2	4	6	1	1	2	3	4	7	1	1	2	2	3	5	1	1	2	3	3	6	4	4	8
cbe8f0ce-42d8-11ec-832e-18813daeb478	8fb66b9cb2b1106b886e8799199b5764f36c094e	14	1	9	2	2	4	2	2	4	3	3	6	2	2	4	1	1	2	4	4	8	2	2	4	2	2	4	3	3	6	2	2	4	4	4	8	2	1	3	2	4	6	2	2	4	2	2	4
cbe8f736-42d8-11ec-832e-18813daeb478	a3bc9a7f68e70fe57809cad8369cf2190740c202	14	2	9	2	2	4	2	2	4	3	3	6	2	2	4	2	2	4	4	4	8	3	3	6	1	1	2	2	4	6	1	1	2	2	2	4	1	1	2	2	2	4	1	1	2	3	3	6
cbe8f83a-42d8-11ec-832e-18813daeb478	f5ca7cb29cb3f31973e7ee157f636450a1d5f1a1	14	1	9	3	1	4	1	2	3	1	3	4	4	1	5	1	1	2	4	3	7	4	1	5	1	4	5	4	4	8	3	3	6	3	4	7	4	1	5	2	4	6	4	2	6	3	2	5
cbe8f8da-42d8-11ec-832e-18813daeb478	46cedda6eca3dd0a66e85d0a39bd4d5fe1c5e950	14	2	9	1	1	2	2	1	3	3	3	6	1	1	2	1	1	2	3	3	6	2	1	3	2	1	3	1	1	2	1	1	2	2	1	3	2	1	3	2	1	3	2	1	3	2	4	6
cbe8fbc8-42d8-11ec-832e-18813daeb478	938a946515c41ca09dbc7f8f6e95ddc4174696ce	14	1	9	2	4	6	3	2	5	2	4	6	1	4	5	1	3	4	3	1	4	2	4	6	1	3	4	3	4	7	1	3	4	3	2	5	1	4	5	3	2	5	1	3	4	3	4	7
cbe90122-42d8-11ec-832e-18813daeb478	fec89345f2032a2e9adf7c5d1c1239e46aacb306	14	2	9	2	3	5	2	3	5	4	2	6	4	4	8	2	2	4	1	2	3	4	2	6	2	2	4	2	4	6	4	4	8	2	4	6	2	2	4	2	3	5	3	2	5	2	2	4
cbe90532-42d8-11ec-832e-18813daeb478	1d9027382349fd186912156db51614343fc9a66a	16	2	9	2	2	4	2	2	4	2	2	4	2	1	3	2	4	6	1	2	3	2	2	4	1	2	3	2	2	4	1	1	2	2	2	4	1	1	2	2	2	4	1	1	2	3	3	6
cbe90802-42d8-11ec-832e-18813daeb478	d803222311ac31d2d3fe898a98bbb5c4741413de	15	2	9	3	3	6	2	2	4	2	3	5	1	2	3	4	4	8	2	2	4	3	4	7	2	2	4	1	2	3	3	4	7	2	3	5	1	1	2	3	4	7	2	2	4	4	4	8
cbe90bd6-42d8-11ec-832e-18813daeb478	6758653e7c2fc4b1f67daac4732c04d7a56c07b9	14	2	9	2	2	4	1	2	3	1	2	3	2	2	4	1	1	2	1	2	3	1	2	3	1	2	3	1	1	2	1	1	2	1	2	3	1	1	2	1	2	3	2	2	4	3	3	6
cbe912b6-42d8-11ec-832e-18813daeb478	81dce5313e2cd0e465a58182c92cec869bbdb100	13	1	7	2	1	3	2	3	5	3	2	5	2	1	3	2	2	4	2	4	6	2	1	3	2	3	5	2	4	6	2	2	4	2	4	6	2	1	3	2	3	5	2	1	3	3	3	6
cbe91478-42d8-11ec-832e-18813daeb478	26fff2e247f3226ba88d11f8e0d219f659713414	12	1	7	1	2	3	1	1	2	4	4	8	2	2	4	1	1	2	1	2	3	4	3	7	3	3	6	1	1	2	4	4	8	1	1	2	4	2	6	1	1	2	3	2	5	2	3	5
cbe91504-42d8-11ec-832e-18813daeb478	7b2854d076c708675fbca4c26088d609b1aa74ac	13	2	7	1	1	2	2	2	4	2	2	4	2	2	4	2	2	4	2	2	4	2	2	4	2	2	4	3	3	6	3	3	6	2	2	4	1	1	2	3	3	6	1	1	2	3	3	6
cbe92206-42d8-11ec-832e-18813daeb478	340d8cda50cf5ea1edab2bbb09dc80041deea550	12	1	7	2	3	5	2	2	4	4	4	8	2	1	3	1	2	3	3	3	6	3	3	6	2	2	4	2	3	5	1	2	3	3	3	6	2	3	5	4	4	8	2	2	4	1	1	2
cbe92b8e-42d8-11ec-832e-18813daeb478	69ef40f66f2f997d02a97f92eb7af7c3a926bf12	12	2	7	2	2	4	2	3	5	4	4	8	2	1	3	1	1	2	2	2	4	1	1	2	2	2	4	3	3	6	2	2	4	3	3	6	1	1	2	2	2	4	1	1	2	1	1	2
cbe92c7e-42d8-11ec-832e-18813daeb478	7b93204778585229231ed886e928766698aea993	12	2	7	1	1	2	2	2	4	4	4	8	1	1	2	3	3	6	1	1	2	1	2	3	2	2	4	2	2	4	2	2	4	1	2	3	2	2	4	2	2	4	1	1	2	3	3	6
cbe930ca-42d8-11ec-832e-18813daeb478	a9f91f05bf13a96a46900b6a9a247d282e665a6b	13	2	7	1	2	3	3	2	5	4	4	8	1	1	2	1	1	2	3	2	5	2	3	5	2	3	5	4	2	6	2	2	4	2	2	4	1	1	2	2	2	4	2	2	4	4	4	8
cbe93412-42d8-11ec-832e-18813daeb478	dc28e529834ae17fa502eea1dcc46ddbbb2789bf	12	2	7	1	3	4	4	2	6	3	1	4	1	2	3	2	3	5	3	2	5	1	3	4	2	1	3	4	2	6	2	1	3	3	1	4	1	3	4	3	1	4	1	2	3	1	3	4
cbe93962-42d8-11ec-832e-18813daeb478	b9ddb0bfe835571cda9af2349747845b301426a2	12	2	7	2	3	5	2	1	3	2	1	3	2	3	5	1	1	2	2	1	3	2	3	5	2	2	4	2	1	3	2	2	4	1	1	2	4	4	8	2	1	3	2	3	5	3	3	6
cbe93a3e-42d8-11ec-832e-18813daeb478	7eaa0bd504ec0faabf0a9e9c7766af6927c31740	12	1	7	2	2	4	2	2	4	3	3	6	2	2	4	1	1	2	2	2	4	1	2	3	2	2	4	3	3	6	1	1	2	2	2	4	1	1	2	3	3	6	1	1	2	4	3	7
cbe93aca-42d8-11ec-832e-18813daeb478	9a212ef15a8139cfebecffacd89ab74f199b55c8	12	1	7	1	2	3	2	2	4	1	1	2	1	1	2	1	1	2	1	1	2	1	1	2	1	1	2	2	2	4	1	1	2	2	2	4	1	1	2	2	2	4	1	1	2	3	3	6
cbe93c00-42d8-11ec-832e-18813daeb478	2ca50b57da60e2f1892d322dda911d06405f4aea	13	1	7	1	2	3	2	2	4	3	3	6	2	2	4	1	1	2	4	4	8	2	3	5	3	3	6	3	3	6	4	4	8	3	3	6	2	2	4	2	2	4	1	1	2	3	3	6
cbe94146-42d8-11ec-832e-18813daeb478	8a702ab94231be52cc11dd244f4a7b57ec130ff3	12	2	7	1	1	2	2	1	3	4	1	5	1	1	2	2	1	3	4	1	5	1	1	2	1	1	2	4	1	5	1	1	2	4	1	5	1	4	5	4	1	5	1	1	2	1	4	5
cbe94e3e-42d8-11ec-832e-18813daeb478	932152dd793286f8669635d2525da73af54ff2f6	12	1	7	4	4	8	1	2	3	4	4	8	2	3	5	4	4	8	2	2	4	2	4	6	2	2	4	1	1	2	2	3	5	2	2	4	1	2	3	2	1	3	1	2	3	2	4	6
cbe9587a-42d8-11ec-832e-18813daeb478	14fad97908fbd5ae32e0e5e747006a6c71a49e5a	12	1	7	3	1	4	3	3	6	2	2	4	1	1	2	1	1	2	3	4	7	2	1	3	3	3	6	4	4	8	2	2	4	4	4	8	2	1	3	4	4	8	2	1	3	1	1	2
cbe95a8c-42d8-11ec-832e-18813daeb478	7e98dce2dc42e39b50ff9a6262e9979ea67492f9	13	1	7	2	2	4	3	2	5	2	2	4	2	2	4	2	2	4	1	2	3	2	2	4	2	2	4	2	2	4	1	1	2	3	4	7	3	3	6	1	2	3	1	2	3	3	3	6
cbe95f96-42d8-11ec-832e-18813daeb478	b21942cfa53082f6db981b9705b4bcccf97dccdf	13	2	7	1	2	3	4	2	6	3	2	5	1	1	2	2	3	5	3	2	5	1	2	3	4	4	8	3	4	7	1	1	2	4	3	7	1	1	2	4	4	8	1	1	2	3	3	6
cbe969fa-42d8-11ec-832e-18813daeb478	ce5bcf80cc207a10f0c9ee70b2f2872ce4088bbf	13	2	8	1	2	3	2	2	4	1	1	2	1	3	4	2	4	6	2	2	4	2	4	6	2	3	5	2	3	5	1	1	2	1	2	3	1	4	5	3	2	5	2	4	6	3	2	5
cbe96f72-42d8-11ec-832e-18813daeb478	74c34f3543475cf7acce9d006c9118d441972784	14	1	8	1	1	2	1	1	2	3	3	6	3	2	5	2	1	3	3	3	6	1	1	2	3	3	6	2	2	4	1	1	2	2	2	4	1	1	2	1	1	2	2	1	3	3	4	7
cbe9706c-42d8-11ec-832e-18813daeb478	4d606d301d3de97098711e107ae366fb8c470f04	13	1	8	2	1	3	2	3	5	2	2	4	1	1	2	1	2	3	2	4	6	2	1	3	3	2	5	1	3	4	2	3	5	1	3	4	1	1	2	1	3	4	1	1	2	3	2	5
cbe97378-42d8-11ec-832e-18813daeb478	b9183a33f52a870c7bc7bbcf70d4b4892f154c5a	14	2	8	1	1	2	3	2	5	2	3	5	1	1	2	2	2	4	2	2	4	2	2	4	3	2	5	2	2	4	2	2	4	2	2	4	1	1	2	3	2	5	1	1	2	3	3	6
cbe97558-42d8-11ec-832e-18813daeb478	9a417b02bc279dc602047d165f603f9abd0261bf	13	1	8	1	1	2	2	2	4	4	4	8	1	1	2	4	4	8	4	4	8	2	2	4	4	4	8	3	4	7	4	4	8	4	4	8	1	1	2	4	4	8	1	1	2	1	1	2
cbe97cec-42d8-11ec-832e-18813daeb478	0d9856e0777d6bd11b3aa97b144d342d0812aee4	13	2	8	4	1	5	1	2	3	4	1	5	3	1	4	1	1	2	2	3	5	4	1	5	2	3	5	2	4	6	2	1	3	1	4	5	1	1	2	1	4	5	2	4	6	3	4	7
cbe97f30-42d8-11ec-832e-18813daeb478	61d64b41135355b1d398574c1524f9591966e5d1	13	1	8	1	1	2	1	2	3	1	1	2	4	4	8	1	1	2	3	3	6	4	4	8	4	4	8	4	4	8	4	4	8	1	1	2	4	4	8	1	1	2	3	3	6	1	1	2
cbe97f80-42d8-11ec-832e-18813daeb478	5ac4bc1339449875cd133d7fe294a444e1167eee	13	2	8	1	1	2	2	3	5	2	2	4	1	1	2	1	1	2	3	3	6	1	1	2	2	2	4	2	2	4	1	1	2	3	3	6	1	1	2	1	1	2	1	1	2	2	2	4
cbe9807a-42d8-11ec-832e-18813daeb478	b31c381ad42a6f536cad5e92b0543f62169423e1	14	1	8	2	1	3	2	2	4	2	2	4	2	2	4	2	2	4	1	1	2	2	2	4	2	3	5	3	3	6	3	3	6	1	2	3	3	3	6	2	2	4	2	2	4	2	3	5
cbe98782-42d8-11ec-832e-18813daeb478	ca1844801aa79148df4c13064db867b5c26d7ee0	13	1	8	1	3	4	1	1	2	4	4	8	2	4	6	2	4	6	1	1	2	1	3	4	4	4	8	3	4	7	1	2	3	2	1	3	1	1	2	2	2	4	2	1	3	2	3	5
cbe98a98-42d8-11ec-832e-18813daeb478	b0348dc7ea7c99d4954f57868b39c7f91eedf81a	14	1	8	1	4	5	2	1	3	4	4	8	1	1	2	1	2	3	3	1	4	1	4	5	2	4	6	3	1	4	1	3	4	2	3	5	1	3	4	2	3	5	1	4	5	3	1	4
cbe98dc2-42d8-11ec-832e-18813daeb478	68cee6a037713df5396766113b09a94ed6b3c661	14	1	8	2	2	4	2	2	4	2	2	4	3	3	6	1	1	2	3	3	6	2	2	4	4	4	8	3	4	7	4	4	8	2	3	5	2	2	4	2	2	4	2	2	4	3	3	6
cbe98ee4-42d8-11ec-832e-18813daeb478	431bc1302a6b2c044d1357d865751d53bf927c47	13	1	8	2	2	4	2	2	4	3	3	6	1	1	2	3	3	6	1	1	2	4	4	8	4	4	8	2	2	4	4	4	8	2	2	4	3	3	6	2	2	4	2	2	4	4	4	8
cbe98f34-42d8-11ec-832e-18813daeb478	d6029674eca65f0bc18e916127db3a0680795d90	13	2	8	1	1	2	2	2	4	2	2	4	2	2	4	1	1	2	2	2	4	2	2	4	2	2	4	2	2	4	2	2	4	2	2	4	1	1	2	2	2	4	2	2	4	3	3	6
cbe99542-42d8-11ec-832e-18813daeb478	4ebff0f3634ea882f9096793a412e8792223b823	13	2	8	2	3	5	2	2	4	3	3	6	3	3	6	2	2	4	2	2	4	3	3	6	3	3	6	2	2	4	3	3	6	2	2	4	3	3	6	2	2	4	3	3	6	3	3	6
cbe99718-42d8-11ec-832e-18813daeb478	9ca896cbd26228b2c57032ae51c7594d06822283	13	2	8	3	1	4	3	1	4	2	2	4	2	4	6	2	4	6	2	1	3	2	4	6	4	4	8	3	4	7	2	4	6	2	1	3	2	3	5	3	2	5	2	3	5	2	4	6
cbe9a0b4-42d8-11ec-832e-18813daeb478	48639f7188e80637ef0e50f263cc828e7c7dca97	13	1	8	2	1	3	2	3	5	2	2	4	2	1	3	2	1	3	2	2	4	2	2	4	1	1	2	2	3	5	1	2	3	1	4	5	1	1	2	2	4	6	3	1	4	2	1	3
cbe9a154-42d8-11ec-832e-18813daeb478	6c9bef6612b72695adfe724dc0a2b0a01cdc5973	14	2	8	2	2	4	3	1	4	2	3	5	2	2	4	3	2	5	2	2	4	1	2	3	2	2	4	1	2	3	2	2	4	2	1	3	1	2	3	2	1	3	2	2	4	3	3	6
cbe9a316-42d8-11ec-832e-18813daeb478	2fa9e56ee4042f164043f3117dc66dc17a19737a	14	2	8	1	3	4	2	1	3	3	4	7	1	2	3	1	3	4	2	2	4	1	4	5	4	4	8	2	1	3	2	3	5	2	1	3	1	3	4	2	2	4	1	2	3	2	4	6
cbe9a35c-42d8-11ec-832e-18813daeb478	4265062a3a18e0522cead30ebe4987c9c41d0c07	13	1	8	1	1	2	2	2	4	3	3	6	3	3	6	2	2	4	2	2	4	1	2	3	2	2	4	2	2	4	2	3	5	2	2	4	1	1	2	1	2	3	2	2	4	3	3	6
cbe9ab72-42d8-11ec-832e-18813daeb478	526ede726b23127f411029b1f47216868f144732	14	2	9	3	3	6	1	1	2	3	3	6	1	1	2	1	1	2	2	2	4	4	4	8	3	3	6	2	3	5	2	3	5	2	2	4	3	3	6	2	2	4	3	3	6	4	4	8
cbe9b0fe-42d8-11ec-832e-18813daeb478	42f434613ea433ddf608ca7aab47baaeeeaa8def	14	2	9	4	1	5	4	1	5	4	1	5	1	1	2	2	1	3	4	1	5	1	1	2	2	1	3	1	1	2	1	1	2	1	1	2	1	1	2	4	1	5	3	1	4	2	4	6
cbe9b5d6-42d8-11ec-832e-18813daeb478	ab6fab88f0acbba8c1c98a84c7bd543ca52a31f6	15	2	9	2	2	4	2	2	4	2	2	4	3	2	5	3	4	7	2	3	5	2	2	4	2	2	4	2	3	5	2	2	4	2	3	5	2	2	4	3	4	7	2	2	4	3	3	6
cbe9ba7c-42d8-11ec-832e-18813daeb478	2785a640117e38eb66a193ed0071608641f3e4a5	15	2	9	4	4	8	2	2	4	2	2	4	1	1	2	3	3	6	2	2	4	2	2	4	3	3	6	2	2	4	2	2	4	3	3	6	2	2	4	2	2	4	2	2	4	4	4	8
cbe9c0bc-42d8-11ec-832e-18813daeb478	628fdd48c59a76dae50f259c65b29035213f6324	15	2	9	2	4	6	3	2	5	2	2	4	1	2	3	1	1	2	3	2	5	2	3	5	1	1	2	3	3	6	1	1	2	3	2	5	2	3	5	2	2	4	2	3	5	2	2	4
cbe9c10c-42d8-11ec-832e-18813daeb478	3f175885d07e8e23b69e5c036a6c82947fb96f96	14	2	9	2	2	4	2	2	4	3	3	6	1	1	2	2	2	4	2	2	4	2	1	3	2	3	5	2	2	4	2	2	4	1	1	2	2	2	4	1	1	2	1	1	2	3	4	7
cbe9c8c8-42d8-11ec-832e-18813daeb478	67ccb057fe6cf9afd3ea0f0f1878d7ba6d3ffb95	14	1	9	1	3	4	3	3	6	4	4	8	1	1	2	2	4	6	2	2	4	1	4	5	2	4	6	3	3	6	4	4	8	2	2	4	1	3	4	2	3	5	1	1	2	1	3	4
cbe9ca44-42d8-11ec-832e-18813daeb478	66aeab8f20bc4ea537422cdfada1e03b3e7bdd17	14	2	9	2	1	3	1	2	3	2	1	3	1	1	2	1	1	2	1	2	3	2	1	3	1	1	2	1	1	2	1	3	4	1	2	3	1	1	2	1	1	2	1	1	2	4	4	8
cbe9d048-42d8-11ec-832e-18813daeb478	e56b788245f165c9da881c1e7e9a99063c1f6ca2	14	1	9	1	1	2	2	4	6	4	4	8	1	1	2	1	2	3	4	4	8	1	1	2	1	4	5	4	4	8	1	4	5	4	4	8	1	1	2	4	4	8	1	2	3	1	2	3
cbe9d21e-42d8-11ec-832e-18813daeb478	1b40f2f09abdeb42adb30d0e33fdf1f536238167	14	2	9	2	1	3	3	2	5	4	4	8	2	1	3	1	1	2	3	3	6	2	2	4	1	1	2	2	2	4	2	3	5	1	4	5	1	1	2	3	3	6	2	1	3	3	2	5
cbe9d66a-42d8-11ec-832e-18813daeb478	0d5ec13e540542eb8a95735726dd23915af803a2	14	1	9	2	2	4	2	2	4	3	4	7	1	1	2	2	3	5	3	3	6	1	1	2	3	3	6	3	3	6	2	2	4	2	3	5	1	1	2	2	2	4	2	2	4	3	3	6
cbe9d6f6-42d8-11ec-832e-18813daeb478	5389592082a1e4a516d6acfb7a139279bbe249f6	14	2	9	1	2	3	1	1	2	2	2	4	1	1	2	1	1	2	2	2	4	2	3	5	2	2	4	1	1	2	2	2	4	2	2	4	2	2	4	2	2	4	2	2	4	2	2	4
cbe9d822-42d8-11ec-832e-18813daeb478	9c5f94033c40619555f0321e63d570904580acc3	14	1	9	1	1	2	2	2	4	3	3	6	2	2	4	2	2	4	2	3	5	2	2	4	3	3	6	2	2	4	2	2	4	2	2	4	1	1	2	3	3	6	3	2	5	3	3	6
cbe9d9e4-42d8-11ec-832e-18813daeb478	1e305882bd54dccb877f5cd10cfa3c054e239c08	14	1	9	1	1	2	3	3	6	4	4	8	1	1	2	1	1	2	4	4	8	1	2	3	1	1	2	3	3	6	1	1	2	3	3	6	1	1	2	3	2	5	1	1	2	1	2	3
cbe9db06-42d8-11ec-832e-18813daeb478	ec7dae5c3f517da99910b538411096707fa8a068	14	2	9	2	2	4	2	2	4	1	1	2	2	2	4	2	2	4	2	2	4	3	3	6	2	2	4	2	2	4	4	4	8	1	1	2	3	3	6	1	1	2	2	2	4	4	4	8
cbe9dcaa-42d8-11ec-832e-18813daeb478	2972d8c758ccae913aaf09c09a9bb95d44f1db5e	14	2	9	4	1	5	2	3	5	1	3	4	2	1	3	1	1	2	1	3	4	4	1	5	2	4	6	1	3	4	1	1	2	2	4	6	4	2	6	2	3	5	3	1	4	3	3	6
cbe9e3b2-42d8-11ec-832e-18813daeb478	6ccf8653a46d5c7a8caa3bc3b105827b1e2c1164	14	1	9	2	2	4	2	2	4	4	4	8	1	1	2	2	2	4	4	2	6	3	2	5	4	4	8	3	3	6	1	3	4	3	2	5	3	3	6	4	3	7	3	3	6	1	1	2
cbe9e70e-42d8-11ec-832e-18813daeb478	adec180fab71fb70e33c102f54b871418b93b904	14	1	9	1	2	3	2	1	3	3	4	7	2	2	4	2	3	5	3	2	5	2	3	5	2	3	5	3	2	5	2	3	5	3	3	6	1	2	3	2	3	5	3	2	5	2	3	5
cbe9e876-42d8-11ec-832e-18813daeb478	56951bc82d1f16320fb48f0c15c5e19470fa9e13	14	2	9	2	2	4	1	2	3	4	4	8	1	1	2	1	1	2	2	4	6	2	4	6	4	3	7	3	3	6	4	4	8	4	4	8	3	1	4	1	2	3	4	3	7	3	2	5
cbe9e952-42d8-11ec-832e-18813daeb478	f12c4a01e1bb39ccbdc84020e0219fd98cf37b08	14	2	9	3	2	5	1	3	4	1	4	5	4	1	5	1	3	4	1	2	3	4	2	6	4	4	8	1	3	4	4	4	8	1	3	4	4	3	7	1	3	4	4	2	6	4	3	7
cbe9ef56-42d8-11ec-832e-18813daeb478	655954ccfae9cb5b7056e73f30743686965de103	15	2	9	2	2	4	1	1	2	2	2	4	2	2	4	2	2	4	2	2	4	4	4	8	2	2	4	3	3	6	2	2	4	1	2	3	3	3	6	2	2	4	3	3	6	3	2	5
cbe9f352-42d8-11ec-832e-18813daeb478	52dfd3f2afde4a1d684f217250828e2e8f5abcc2	16	1	10	2	2	4	2	2	4	2	2	4	2	2	4	2	2	4	3	3	6	2	2	4	2	2	4	2	2	4	1	1	2	2	2	4	2	2	4	2	2	4	2	2	4	2	2	4
cbe9f398-42d8-11ec-832e-18813daeb478	1176beac39f9820b233824f940c8fb3bfddb181c	15	2	10	1	1	2	2	3	5	2	3	5	1	1	2	2	2	4	1	1	2	2	2	4	3	3	6	2	2	4	1	1	2	2	2	4	1	1	2	2	2	4	1	1	2	2	2	4
cbe9f7b2-42d8-11ec-832e-18813daeb478	7e0021ae2118604892f68df8e87f91e234f0c5ab	15	1	10	2	2	4	2	2	4	3	3	6	2	1	3	4	2	6	1	1	2	1	1	2	3	3	6	4	3	7	3	3	6	1	2	3	2	1	3	2	3	5	2	2	4	4	3	7
cbea0298-42d8-11ec-832e-18813daeb478	ccefc4a7f6988e874ae119288945cfa072424ac4	15	2	10	3	2	5	2	2	4	3	3	6	2	2	4	2	3	5	2	3	5	2	2	4	4	4	8	2	2	4	4	4	8	2	3	5	3	3	6	3	3	6	1	1	2	4	2	6
cbea064e-42d8-11ec-832e-18813daeb478	f6af639068043bc37a7e858eb8b47cf118ecb319	15	2	10	1	2	3	1	2	3	1	3	4	1	1	2	2	4	6	1	4	5	1	3	4	1	3	4	1	1	2	2	4	6	1	2	3	1	2	3	1	4	5	1	2	3	4	4	8
cbea09aa-42d8-11ec-832e-18813daeb478	8e109c6855f1a9fbb3ec753938c52bd50e96d410	16	1	10	3	2	5	1	1	2	4	4	8	1	1	2	3	2	5	1	1	2	3	3	6	2	1	3	1	1	2	3	3	6	1	1	2	3	1	4	1	1	2	2	2	4	3	4	7
cbea0ec8-42d8-11ec-832e-18813daeb478	300cc88c35d666d675c089b09b8fa98d904ed113	15	2	10	2	2	4	2	2	4	3	3	6	1	1	2	2	2	4	3	3	6	3	3	6	2	2	4	2	4	6	2	1	3	3	4	7	1	1	2	2	3	5	4	3	7	2	2	4
cbea10d0-42d8-11ec-832e-18813daeb478	b56a7440c81a0c7fdfd69a76c777c6e9d113d2ef	15	2	10	3	2	5	2	3	5	4	4	8	3	2	5	3	3	6	3	4	7	2	1	3	4	3	7	2	3	5	3	3	6	3	4	7	3	3	6	2	3	5	2	1	3	3	3	6
cbea14ae-42d8-11ec-832e-18813daeb478	fab18d4670c534e851837a72841ec38551bf42de	15	1	10	2	2	4	2	3	5	2	3	5	2	2	4	1	1	2	3	2	5	2	2	4	1	4	5	2	2	4	4	1	5	1	2	3	1	1	2	2	2	4	1	1	2	2	3	5
cbea18f0-42d8-11ec-832e-18813daeb478	77fb51856fe405540873805aaaf628214d3f0e64	15	1	10	2	2	4	2	2	4	4	4	8	2	2	4	3	3	6	3	2	5	1	1	2	2	2	4	2	2	4	2	2	4	2	2	4	2	2	4	2	2	4	2	2	4	3	3	6
cbea1c10-42d8-11ec-832e-18813daeb478	5c4465efa4c474206e6dca7b73829efcf85af32b	16	1	10	2	2	4	2	2	4	4	4	8	4	4	8	4	4	8	2	2	4	2	3	5	3	4	7	3	3	6	4	4	8	2	2	4	4	4	8	2	3	5	3	3	6	2	3	5
cbea1c60-42d8-11ec-832e-18813daeb478	beca185dcb79603b6f0d016dea5eca0270c4bb66	16	2	10	1	2	3	1	1	2	4	4	8	1	1	2	4	2	6	2	2	4	1	1	2	1	1	2	1	1	2	1	1	2	2	2	4	1	4	5	1	1	2	1	3	4	3	3	6
cbea21ce-42d8-11ec-832e-18813daeb478	09bb6fe45eb51985c40a80bfa1cad209298e733b	16	2	10	4	2	6	1	2	3	1	1	2	4	2	6	1	1	2	1	1	2	1	2	3	3	4	7	1	2	3	3	3	6	1	2	3	4	2	6	1	2	3	3	2	5	4	3	7
cbea2340-42d8-11ec-832e-18813daeb478	c19eddeb81b667dce39a8b994b010e3db3169dfd	15	2	10	3	3	6	2	2	4	4	4	8	2	2	4	2	4	6	1	1	2	2	3	5	3	3	6	2	3	5	3	3	6	2	2	4	2	2	4	2	2	4	3	3	6	4	4	8
cbea23d6-42d8-11ec-832e-18813daeb478	349b3ed1e346a48a84015fdf95473c9b21a1a099	15	1	10	1	1	2	2	2	4	1	3	4	1	1	2	2	2	4	4	4	8	1	1	2	3	3	6	4	4	8	1	4	5	2	4	6	2	1	3	1	3	4	1	1	2	4	4	8
cbea24a8-42d8-11ec-832e-18813daeb478	2fed59388193b532b12038f9350b1814ffcc5524	15	2	10	1	3	4	2	2	4	2	3	5	1	3	4	1	4	5	1	2	3	1	4	5	3	4	7	3	2	5	2	3	5	2	2	4	2	3	5	2	2	4	1	3	4	3	4	7
cbea261a-42d8-11ec-832e-18813daeb478	36725585acc8caae3acb329c3051a821bcb52e6b	15	1	10	1	1	2	3	4	7	1	1	2	1	1	2	1	1	2	1	1	2	1	1	2	1	1	2	4	4	8	1	1	2	4	4	8	1	1	2	4	4	8	1	1	2	1	1	2
cbea275a-42d8-11ec-832e-18813daeb478	bc7295a4959dcaa261ccbec9ed98bbd3186a1a79	15	2	10	2	1	3	2	3	5	4	2	6	4	1	5	4	2	6	1	4	5	4	1	5	4	3	7	1	4	5	3	3	6	2	4	6	1	1	2	3	2	5	3	2	5	2	1	3
cbea2a0c-42d8-11ec-832e-18813daeb478	2804a0128a9bbf214be953044a8fde6d9f561433	15	2	10	2	2	4	2	2	4	2	2	4	1	1	2	1	1	2	2	2	4	3	2	5	1	2	3	3	3	6	2	2	4	2	2	4	1	1	2	2	2	4	1	1	2	2	2	4
cbea2cb4-42d8-11ec-832e-18813daeb478	88889ad9a4fc604907f05aec89b8f6fdc05066e1	15	2	10	3	2	5	2	2	4	3	3	6	1	1	2	4	4	8	3	2	5	2	4	6	4	4	8	2	1	3	2	2	4	2	2	4	2	2	4	2	2	4	2	2	4	3	3	6
cbea2f16-42d8-11ec-832e-18813daeb478	32bb26f1b907f062acccc0f2103c371d4a28d1f4	15	1	10	2	2	4	2	2	4	3	3	6	2	2	4	2	2	4	3	3	6	4	4	8	3	3	6	3	3	6	2	2	4	3	3	6	3	3	6	2	2	4	2	2	4	3	3	6
cbea3042-42d8-11ec-832e-18813daeb478	ec11cf45c19d9cb10bb2856a24a60e10ba867d1c	15	2	10	2	2	4	1	1	2	1	1	2	1	2	3	1	2	3	1	2	3	1	1	2	1	2	3	1	2	3	4	1	5	1	1	2	1	2	3	1	3	4	1	1	2	4	2	6
cbea31c8-42d8-11ec-832e-18813daeb478	6a1788bb9db63723823e8dde4e1ccf1247a7e80a	15	1	10	2	3	5	1	2	3	4	4	8	1	3	4	2	3	5	1	1	2	2	3	5	2	4	6	1	4	5	1	4	5	1	4	5	1	1	2	1	3	4	2	2	4	4	4	8
cbea34a2-42d8-11ec-832e-18813daeb478	5164df24affc2c7b1266e1044e2383b2a93bb48d	16	1	10	1	1	2	3	3	6	4	4	8	1	1	2	3	4	7	2	2	4	1	1	2	3	4	7	2	4	6	3	4	7	2	3	5	2	2	4	4	4	8	1	1	2	3	3	6
cbea3b32-42d8-11ec-832e-18813daeb478	b8d148a76e512a780519ba881b95803a5e4100fe	16	1	10	1	1	2	3	3	6	2	2	4	1	1	2	1	1	2	1	1	2	3	1	4	2	2	4	4	4	8	1	1	2	3	3	6	2	2	4	3	2	5	1	1	2	2	2	4
cbea3da8-42d8-11ec-832e-18813daeb478	884ff271d722da89d053b4156f53accf47730512	15	1	10	1	1	2	3	3	6	3	3	6	1	1	2	1	1	2	2	2	4	2	2	4	1	1	2	4	4	8	3	3	6	3	3	6	1	1	2	2	3	5	1	1	2	3	3	6
cbea4604-42d8-11ec-832e-18813daeb478	60efb69b7109c44f72fa765ef0be76097293197d	15	2	10	3	3	6	2	2	4	2	3	5	2	2	4	3	3	6	3	3	6	2	2	4	3	3	6	3	3	6	3	3	6	2	3	5	3	3	6	2	2	4	2	3	5	4	4	8
cbea4c44-42d8-11ec-832e-18813daeb478	7dc441249fcab70a822f10835647904fd0f74779	15	1	10	1	1	2	1	2	3	2	2	4	1	1	2	1	2	3	2	2	4	2	2	4	2	2	4	2	2	4	2	2	4	2	2	4	2	2	4	2	2	4	2	2	4	1	2	3
cbea4f5a-42d8-11ec-832e-18813daeb478	64fb4fc3568d70863f0657b322c7da45cf35aa0c	16	1	10	2	2	4	2	2	4	3	3	6	2	2	4	2	2	4	3	3	6	2	2	4	2	3	5	3	3	6	2	2	4	3	3	6	1	1	2	4	4	8	1	1	2	3	3	6
cbea504a-42d8-11ec-832e-18813daeb478	a00e7b3f57fc44f1528c15c58557293d7c583172	16	2	10	2	2	4	1	2	3	1	1	2	1	1	2	2	2	4	2	2	4	3	2	5	3	4	7	4	4	8	4	4	8	4	4	8	4	4	8	4	4	8	1	2	3	1	1	2
cbea5518-42d8-11ec-832e-18813daeb478	6ab6446b5d01fa94b6a58f0865345e49d2975ccb	15	2	10	2	3	5	2	2	4	2	3	5	2	2	4	4	4	8	2	2	4	2	3	5	3	3	6	2	3	5	3	3	6	3	3	6	2	2	4	2	2	4	2	3	5	3	3	6
cbea5568-42d8-11ec-832e-18813daeb478	2900b4a93b9ce299de56b9fe18ac38d8f401f414	16	1	10	2	2	4	3	2	5	4	4	8	3	4	7	2	2	4	2	2	4	3	4	7	2	2	4	3	2	5	2	2	4	3	2	5	2	2	4	2	2	4	2	3	5	3	3	6
cbea5f18-42d8-11ec-832e-18813daeb478	0635f9cdb1f939435aae14b820a11b38c2cd6967	15	2	10	1	1	2	2	2	4	4	4	8	2	2	4	4	4	8	2	2	4	2	3	5	4	4	8	2	2	4	4	4	8	2	2	4	2	2	4	2	2	4	2	2	4	4	4	8
cbea60bc-42d8-11ec-832e-18813daeb478	d18172bf74ffae82dfee6a4a65acf222f51e1448	15	2	10	2	1	3	4	3	7	3	3	6	1	1	2	1	1	2	4	4	8	1	1	2	2	2	4	2	2	4	1	1	2	4	4	8	1	1	2	3	3	6	1	1	2	3	3	6
cbea6102-42d8-11ec-832e-18813daeb478	ae87a5e8266aa20da5cfe863c2ec443abde7ba46	15	1	10	1	1	2	3	3	6	2	2	4	2	2	4	2	3	5	3	3	6	2	2	4	3	3	6	3	3	6	2	2	4	2	2	4	2	3	5	2	2	4	2	2	4	2	2	4
cbea6148-42d8-11ec-832e-18813daeb478	d72fde571fee048d82fb882c166f19191f23f18d	15	1	10	1	4	5	3	2	5	4	4	8	1	4	5	2	4	6	4	3	7	1	4	5	3	4	7	4	4	8	1	4	5	2	1	3	2	4	6	4	2	6	1	4	5	3	1	4
cbea66de-42d8-11ec-832e-18813daeb478	9ea9f14b6e857c3ad0c815f1bd814fac5b805e10	16	2	11	1	1	2	2	4	6	2	3	5	1	1	2	1	2	3	2	3	5	3	1	4	3	1	4	1	4	5	3	1	4	1	4	5	2	1	3	2	3	5	2	1	3	4	3	7
cbea69c2-42d8-11ec-832e-18813daeb478	4f3f79510baa9c0b92231002fe2cdd2c77fdcfd8	17	2	11	2	1	3	1	2	3	1	3	4	2	1	3	2	1	3	1	3	4	3	2	5	1	2	3	1	3	4	4	4	8	1	2	3	3	2	5	1	3	4	2	1	3	3	1	4
cbea6cc4-42d8-11ec-832e-18813daeb478	2321aec841fc0a94ddb5aceb9ea8c44cb42a8cbb	18	1	11	1	1	2	2	2	4	1	1	2	1	1	2	1	1	2	1	1	2	1	1	2	1	1	2	2	2	4	1	1	2	2	3	5	1	1	2	1	1	2	1	1	2	3	3	6
cbea71f6-42d8-11ec-832e-18813daeb478	ac71a879496a1bc4e5e790ad345296de86e37bcb	16	1	11	2	2	4	2	2	4	3	3	6	2	1	3	1	1	2	2	2	4	2	2	4	2	2	4	3	3	6	2	2	4	2	2	4	2	2	4	3	3	6	2	1	3	3	3	6
cbea728c-42d8-11ec-832e-18813daeb478	e3b70e0097be27011e86221c60b96e07f4f56577	16	2	11	3	2	5	1	1	2	3	3	6	2	2	4	2	3	5	1	2	3	4	4	8	3	3	6	1	2	3	2	2	4	1	2	3	3	3	6	1	1	2	3	3	6	3	3	6
cbea7836-42d8-11ec-832e-18813daeb478	f6649c409c86661460f752f36f18713b124cff38	16	2	11	2	2	4	2	2	4	2	2	4	2	2	4	2	4	6	2	2	4	3	3	6	3	4	7	3	3	6	3	4	7	2	2	4	2	2	4	2	2	4	2	2	4	3	4	7
cbea7e58-42d8-11ec-832e-18813daeb478	2ee38c28172e80f2ec791a4c7a8d0b32ff9a0d42	16	2	11	1	1	2	2	2	4	2	2	4	1	1	2	1	2	3	3	3	6	1	2	3	1	2	3	2	2	4	2	2	4	3	3	6	1	1	2	4	4	8	1	2	3	2	2	4
cbea8222-42d8-11ec-832e-18813daeb478	b983590be830775400b0589906dc5ea878aef9ed	16	1	11	2	1	3	1	1	2	4	4	8	2	1	3	3	2	5	1	1	2	1	1	2	1	1	2	1	2	3	2	1	3	1	2	3	1	1	2	1	2	3	3	1	4	1	4	5
cbea86b4-42d8-11ec-832e-18813daeb478	409fb14db14614dc8a93cc7476ce9538238e59c1	16	2	11	1	3	4	2	1	3	2	3	5	1	3	4	2	3	5	4	4	8	1	4	5	2	2	4	2	1	3	2	3	5	3	2	5	2	2	4	3	1	4	1	4	5	3	4	7
cbea8c7c-42d8-11ec-832e-18813daeb478	85ad130fcb6e3465eaee39d4d758fb657251a40d	16	2	11	1	1	2	2	2	4	4	3	7	1	1	2	2	2	4	3	3	6	2	2	4	2	2	4	3	3	6	3	3	6	3	3	6	1	1	2	2	2	4	1	1	2	2	2	4
cbea8fa6-42d8-11ec-832e-18813daeb478	2db4ce942e8a2e3d716d33967616c34ecb0805cc	16	2	11	1	2	3	2	2	4	4	4	8	2	2	4	1	1	2	2	2	4	2	2	4	2	2	4	2	2	4	2	2	4	2	2	4	1	1	2	2	2	4	1	1	2	4	4	8
cbea932a-42d8-11ec-832e-18813daeb478	b4520830c2eaf62e5d33f247c5ceae908b779e31	17	1	11	2	2	4	2	2	4	3	3	6	2	2	4	2	2	4	1	1	2	3	3	6	3	3	6	4	4	8	3	3	6	1	1	2	2	2	4	3	3	6	4	4	8	4	4	8
cbea94e2-42d8-11ec-832e-18813daeb478	80626849f82a53e5c7a93bbb5179e54dc366d8d0	16	1	11	1	3	4	4	4	8	4	4	8	4	2	6	4	4	8	4	4	8	3	4	7	3	3	6	4	3	7	3	4	7	1	4	5	4	3	7	2	4	6	4	2	6	1	3	4
cbea95be-42d8-11ec-832e-18813daeb478	e37dd17c29ef21c43873f10b27da5deb38c61d70	16	2	11	2	2	4	2	2	4	3	3	6	2	2	4	2	2	4	2	2	4	2	2	4	2	2	4	2	2	4	2	2	4	2	2	4	2	2	4	2	2	4	2	2	4	3	3	6
cbea969a-42d8-11ec-832e-18813daeb478	0f30f30055fe1442290214de4256f39f893b84a9	17	2	11	2	2	4	3	3	6	2	2	4	3	3	6	2	2	4	2	2	4	3	3	6	2	2	4	3	3	6	2	2	4	2	2	4	2	2	4	2	2	4	3	3	6	3	3	6
cbea97bc-42d8-11ec-832e-18813daeb478	8a5f060ddf4329f7efbcc6cb2511169416f38b76	17	2	11	2	2	4	2	2	4	3	3	6	1	1	2	3	3	6	2	2	4	2	2	4	3	3	6	2	4	6	3	2	5	3	2	5	3	2	5	2	2	4	2	2	4	3	3	6
cbea992e-42d8-11ec-832e-18813daeb478	b7501ce945e2fcb05d52b6c14adfc3a89b788113	17	1	11	2	2	4	2	2	4	3	3	6	1	1	2	1	1	2	3	3	6	2	2	4	1	1	2	3	3	6	3	3	6	1	1	2	2	2	4	2	2	4	1	1	2	2	2	4
cbea9974-42d8-11ec-832e-18813daeb478	443b59bbbf868cbc3a973845e771732a07bea9db	17	2	11	2	2	4	2	2	4	3	3	6	1	1	2	2	2	4	2	2	4	2	2	4	2	2	4	2	2	4	3	2	5	1	1	2	2	2	4	2	2	4	1	1	2	2	2	4
cbea9be0-42d8-11ec-832e-18813daeb478	ae564880615adbba0f571ee5f3c0cf75dee93c86	16	2	11	2	2	4	2	3	5	2	3	5	3	1	4	1	3	4	3	3	6	2	1	3	2	2	4	2	3	5	2	1	3	3	3	6	4	2	6	3	4	7	2	1	3	2	1	3
cbeaa55e-42d8-11ec-832e-18813daeb478	3b2d6b6fb61a6061fef75b27fcb80afc9c6ce825	16	2	11	2	3	5	2	1	3	3	2	5	2	2	4	1	1	2	2	1	3	2	2	4	1	1	2	2	2	4	2	2	4	2	1	3	2	2	4	1	1	2	1	2	3	4	4	8
cbeaa5fe-42d8-11ec-832e-18813daeb478	71f5c74c3daa861da603335a59096f3785444714	16	2	11	2	3	5	2	3	5	4	3	7	2	3	5	2	2	4	2	1	3	2	3	5	3	2	5	2	3	5	2	3	5	2	2	4	2	3	5	2	2	4	2	3	5	4	4	8
cbeaa64e-42d8-11ec-832e-18813daeb478	d548168e8c03cbe607c8698d88f04bc2b661f042	16	1	11	2	2	4	1	1	2	2	2	4	1	1	2	4	4	8	1	1	2	4	4	8	4	4	8	1	1	2	1	1	2	1	2	3	4	4	8	2	2	4	2	2	4	3	3	6
cbeaa928-42d8-11ec-832e-18813daeb478	abd58c7c86c0b685365369e502af5c37eee3e1a3	17	1	11	2	2	4	2	2	4	3	3	6	2	2	4	3	3	6	2	2	4	2	1	3	2	2	4	3	3	6	3	3	6	3	3	6	2	1	3	3	3	6	1	1	2	3	3	6
cbeaab62-42d8-11ec-832e-18813daeb478	782df62827c4b7e1195ed06e79943dd89fa511ba	16	1	11	1	2	3	1	2	3	4	4	8	2	1	3	3	4	7	2	2	4	2	3	5	4	4	8	3	3	6	4	4	8	2	2	4	1	1	2	2	2	4	3	2	5	4	4	8
cbeaac02-42d8-11ec-832e-18813daeb478	f2607d132ed2122d520f6e982399ec045d60e3b2	17	1	11	1	1	2	2	2	4	4	4	8	1	1	2	4	4	8	2	2	4	3	3	6	4	4	8	3	3	6	2	4	6	3	3	6	1	1	2	2	2	4	1	1	2	3	3	6
cbeab134-42d8-11ec-832e-18813daeb478	c728fd2aeb482c51b71e0a61dc6fadcf0cab674b	16	2	11	2	2	4	2	2	4	1	1	2	1	1	2	1	1	2	2	2	4	2	1	3	1	2	3	1	1	2	1	1	2	2	2	4	1	1	2	2	2	4	1	1	2	4	4	8
cbeab35a-42d8-11ec-832e-18813daeb478	8f7e042d1f629d76faefaf3f3706c02e81fb5a94	16	2	11	2	3	5	1	1	2	4	4	8	1	1	2	1	3	4	2	2	4	2	3	5	1	2	3	4	4	8	4	4	8	2	1	3	1	1	2	2	2	4	2	3	5	4	3	7
cbeac8d6-42d8-11ec-832e-18813daeb478	fd9aed908dffdbf37ba4f2556b7187780be83db2	18	2	12	2	3	5	2	2	4	2	2	4	2	2	4	3	3	6	2	2	4	3	3	6	3	3	6	3	3	6	3	3	6	1	1	2	3	3	6	2	2	4	3	3	6	3	3	6
cbeacfe8-42d8-11ec-832e-18813daeb478	0761aa2705020bad35afbe44e89c822a9af32203	17	2	12	4	4	8	1	2	3	1	1	2	1	2	3	1	4	5	1	3	4	2	4	6	1	4	5	1	4	5	1	3	4	1	2	3	1	3	4	1	2	3	1	2	3	4	3	7
cbead344-42d8-11ec-832e-18813daeb478	1cb61bfadffad71d49b54f63defcc33fe0e2e98f	18	1	12	2	4	6	2	2	4	4	4	8	2	2	4	3	3	6	1	1	2	2	4	6	2	2	4	2	1	3	2	3	5	4	4	8	4	4	8	3	2	5	3	3	6	3	2	5
cbead830-42d8-11ec-832e-18813daeb478	52b60c490ede2a372c86266bb16faff9b47accf5	18	1	12	1	4	5	2	1	3	2	2	4	1	1	2	1	4	5	4	4	8	1	4	5	4	4	8	3	1	4	1	4	5	4	4	8	1	4	5	3	2	5	1	4	5	1	2	3
cbeadb28-42d8-11ec-832e-18813daeb478	ebce51acfbc251e189b470c2f12fd150663949f5	17	2	12	3	1	4	1	3	4	1	2	3	3	1	4	2	3	5	1	3	4	2	1	3	2	3	5	1	4	5	2	3	5	1	4	5	2	1	3	1	4	5	2	1	3	4	1	5
cbeade98-42d8-11ec-832e-18813daeb478	364e312b096d89409ce9425a0e96119e876d6fcd	18	1	12	1	2	3	1	2	3	4	4	8	2	2	4	2	4	6	3	3	6	1	4	5	4	4	8	4	4	8	2	2	4	4	4	8	1	1	2	4	4	8	1	1	2	1	1	2
cbeae262-42d8-11ec-832e-18813daeb478	7d47fd8de5523d25ca0e7900d1bd7a32bc6cbb30	17	1	12	3	3	6	2	2	4	3	3	6	1	1	2	4	4	8	1	1	2	2	2	4	2	2	4	3	3	6	2	2	4	2	2	4	3	3	6	2	2	4	2	2	4	3	3	6
cbeae442-42d8-11ec-832e-18813daeb478	0b1648c4c66d84269fbf047a3173697e6040a3f0	18	2	12	2	2	4	2	2	4	3	3	6	2	2	4	2	3	5	3	2	5	3	2	5	2	2	4	2	2	4	2	2	4	2	2	4	2	3	5	2	2	4	4	2	6	3	3	6
cbeae9ce-42d8-11ec-832e-18813daeb478	167fbbc958bb568bc70c9c2ebb6497a9e082b1e4	17	2	12	2	2	4	2	2	4	4	4	8	2	2	4	3	3	6	2	2	4	2	3	5	3	3	6	2	3	5	4	4	8	3	3	6	1	1	2	1	3	4	2	2	4	3	3	6
cbeaef14-42d8-11ec-832e-18813daeb478	5b3204b5037b355f903679e2495ed81a1eade939	15	2	12	2	3	5	1	2	3	4	4	8	2	3	5	3	3	6	1	2	3	1	2	3	2	3	5	2	3	5	1	2	3	1	1	2	2	3	5	1	1	2	2	3	5	3	3	6
cbeaf2ac-42d8-11ec-832e-18813daeb478	4ef9e5da125fcddde2bcaff521b16c8d0a33988f	18	1	12	2	2	4	2	2	4	3	2	5	2	2	4	2	2	4	2	3	5	1	1	2	1	1	2	1	1	2	2	2	4	2	2	4	1	1	2	2	2	4	1	1	2	3	3	6
cbeaf306-42d8-11ec-832e-18813daeb478	6b01d5c073645fa27a72df75949290d8ad61fbb1	17	1	12	1	2	3	1	2	3	4	4	8	1	1	2	3	3	6	3	3	6	2	2	4	2	2	4	3	3	6	3	3	6	1	1	2	1	1	2	1	2	3	2	1	3	3	3	6
cbeafc8e-42d8-11ec-832e-18813daeb478	e22a8c2681e02953c1da410b9ae1bf60bcdd0e29	17	2	12	2	2	4	2	2	4	2	3	5	2	2	4	3	3	6	3	3	6	2	4	6	2	3	5	2	2	4	3	3	6	2	2	4	2	3	5	1	1	2	2	2	4	4	4	8
cbeafe5a-42d8-11ec-832e-18813daeb478	aa4bcef036a0a6f19523bba42f65566d84febd0e	17	1	12	3	2	5	2	3	5	2	3	5	3	2	5	1	3	4	2	3	5	2	1	3	1	3	4	2	3	5	1	3	4	1	3	4	2	1	3	2	3	5	2	1	3	2	2	4
cbeb0b84-42d8-11ec-832e-18813daeb478	da4440a30a373064c7c5fcf445d1839a0ed93d94	17	2	12	3	2	5	2	2	4	3	3	6	3	2	5	2	2	4	2	2	4	3	2	5	3	2	5	1	2	3	2	2	4	1	2	3	2	1	3	2	2	4	3	2	5	3	2	5
cbeb0eb8-42d8-11ec-832e-18813daeb478	df39bd3fbd73a698bbbeaeb32fcb71639a7c018d	18	1	12	1	1	2	2	2	4	4	4	8	2	2	4	1	2	3	2	2	4	1	1	2	2	2	4	3	3	6	2	2	4	3	3	6	1	1	2	3	3	6	2	2	4	1	1	2
cbeb16e2-42d8-11ec-832e-18813daeb478	52f62962a6f9c0231d9ced3cdae4baac49d5e462	18	2	12	2	2	4	1	2	3	2	3	5	2	1	3	1	1	2	2	2	4	2	2	4	3	3	6	2	2	4	1	2	3	1	3	4	1	1	2	2	4	6	1	1	2	4	4	8
cbeb184a-42d8-11ec-832e-18813daeb478	cc003985fc3ed6874cd75f93e86ce8ebe7b08009	17	2	12	3	2	5	2	2	4	4	4	8	2	1	3	2	3	5	2	2	4	3	1	4	1	3	4	3	3	6	2	4	6	2	3	5	2	2	4	2	3	5	3	2	5	2	3	5
cbeb196c-42d8-11ec-832e-18813daeb478	698f68e90b70959f40fdcf9ca1ee855a5c617431	17	1	12	1	2	3	1	2	3	3	2	5	1	1	2	2	3	5	2	2	4	1	2	3	2	2	4	1	1	2	1	2	3	1	1	2	1	2	3	2	2	4	1	1	2	2	2	4
cbeb1d2c-42d8-11ec-832e-18813daeb478	fc1c252956f844d1f8668b806217e2937951c4a7	17	2	12	1	3	4	1	2	3	2	4	6	1	4	5	1	2	3	1	1	2	1	4	5	1	2	3	1	1	2	1	3	4	2	1	3	1	4	5	4	4	8	1	2	3	1	3	4
cbeba814-42d8-11ec-832e-18813daeb478	373800f6ee1dbd5adea542acedc6e3ba3c6498c6	14	2	9	3	3	6	2	3	5	3	2	5	2	1	3	2	2	4	3	3	6	2	2	4	2	3	5	3	2	5	2	3	5	2	2	4	1	2	3	3	4	7	2	1	3	2	1	3
cbeba9e0-42d8-11ec-832e-18813daeb478	06802f5e7ee266104659ad19e933da7be3274a02	15	1	9	3	2	5	2	2	4	3	2	5	2	2	4	3	4	7	2	2	4	4	4	8	4	4	8	4	4	8	4	4	8	2	2	4	4	4	8	3	2	5	4	4	8	1	1	2
cbebaada-42d8-11ec-832e-18813daeb478	930da095d8124a58aa9212a6c3704239dd1fb482	15	1	9	1	1	2	1	2	3	2	1	3	2	1	3	1	2	3	1	2	3	2	2	4	2	2	4	2	1	3	2	3	5	1	2	3	1	1	2	2	4	6	2	2	4	1	1	2
cbebab70-42d8-11ec-832e-18813daeb478	1437a3603784b37e4bab239136f4ac48e67aea06	14	1	9	2	1	3	1	2	3	2	3	5	3	4	7	1	2	3	3	3	6	4	4	8	1	3	4	1	3	4	3	3	6	2	2	4	3	4	7	4	3	7	2	2	4	2	2	4
cbebabb6-42d8-11ec-832e-18813daeb478	87612bc3dfe93637a28bb2bfc80cc719430e9430	15	2	9	1	1	2	2	2	4	3	3	6	1	1	2	2	4	6	2	2	4	2	2	4	2	4	6	4	4	8	2	2	4	3	4	7	1	1	2	2	2	4	1	1	2	3	4	7
cbebac42-42d8-11ec-832e-18813daeb478	113a7da728cdec7feed7e97bae29abcd628795d4	14	2	9	2	2	4	2	3	5	1	4	5	3	3	6	4	4	8	2	2	4	2	2	4	1	4	5	1	2	3	4	4	8	2	2	4	2	2	4	2	2	4	2	2	4	3	4	7
cbebb444-42d8-11ec-832e-18813daeb478	b5464c8812c06c056aa85562866244b3c0afb73c	14	2	9	4	4	8	2	2	4	3	4	7	2	4	6	3	4	7	2	1	3	1	2	3	4	4	8	4	4	8	4	4	8	2	2	4	2	4	6	3	2	5	2	4	6	3	4	7
cbebb48a-42d8-11ec-832e-18813daeb478	fc978bf4db798871a3b230e12a7c554de3e27fb3	15	2	9	1	3	4	1	2	3	4	4	8	3	3	6	3	3	6	2	2	4	4	4	8	2	2	4	2	2	4	2	2	4	2	2	4	2	2	4	2	2	4	2	3	5	3	3	6
cbebb4d0-42d8-11ec-832e-18813daeb478	bb10a845c0a3c7fa9d720b38006bea11bf1b04dd	14	1	9	1	1	2	4	4	8	1	1	2	1	1	2	1	1	2	1	1	2	2	2	4	1	1	2	3	3	6	1	1	2	1	1	2	1	1	2	3	3	6	2	2	4	3	3	6
cbebb9bc-42d8-11ec-832e-18813daeb478	2f67a6da156e9387457673c13fcd5ce4640030bf	15	2	9	2	2	4	3	3	6	3	3	6	2	2	4	2	2	4	2	2	4	3	3	6	2	2	4	2	2	4	3	3	6	2	2	4	3	3	6	4	2	6	1	2	3	3	3	6
cbebbc5a-42d8-11ec-832e-18813daeb478	6d579b04d83927d06aecd0f6009887d751e070c5	14	1	9	2	2	4	3	4	7	3	3	6	2	3	5	2	4	6	2	4	6	2	3	5	2	3	5	1	1	2	1	2	3	2	2	4	2	2	4	2	3	5	1	4	5	4	1	5
cbebbca0-42d8-11ec-832e-18813daeb478	827bedf72fb5f5aa4050359ca05e3707745d40df	15	1	9	2	2	4	2	2	4	4	4	8	1	1	2	2	2	4	2	2	4	3	3	6	3	3	6	3	3	6	4	4	8	1	2	3	1	2	3	3	3	6	4	2	6	3	2	5
cbebbcf0-42d8-11ec-832e-18813daeb478	4b539950a9c7529dee49011e3f7d05d829ca25a6	15	1	9	2	1	3	2	1	3	3	1	4	4	1	5	2	1	3	2	1	3	2	1	3	2	1	3	2	1	3	2	1	3	2	1	3	2	1	3	2	1	3	2	1	3	2	4	6
cbebbdd6-42d8-11ec-832e-18813daeb478	bdfe778b2a31e77743e4471fd62c99c17be0bd29	15	1	9	1	2	3	2	2	4	2	2	4	1	2	3	2	2	4	3	3	6	2	2	4	2	3	5	3	3	6	2	2	4	3	2	5	1	1	2	3	3	6	1	1	2	2	2	4
cbebc38a-42d8-11ec-832e-18813daeb478	16efb2239569e2128b05c88a1b37c6e4327bc7b2	15	2	9	2	2	4	1	1	2	1	1	2	2	1	3	1	1	2	1	1	2	2	2	4	1	1	2	1	1	2	1	1	2	1	1	2	2	2	4	1	1	2	2	2	4	1	1	2
cbebc52e-42d8-11ec-832e-18813daeb478	1cfd9cd4d88b9bee61d8d102295b8233c1331960	15	1	9	1	1	2	1	1	2	1	1	2	2	1	3	1	1	2	2	2	4	1	2	3	2	2	4	1	1	2	1	1	2	2	2	4	1	1	2	2	2	4	1	1	2	4	4	8
cbebc880-42d8-11ec-832e-18813daeb478	5f2bc6f89d99a3fb64a8718ff6219d9d3785ee56	13	2	8	2	1	3	3	3	6	3	3	6	1	2	3	1	1	2	2	2	4	2	3	5	1	1	2	4	4	8	2	2	4	2	3	5	1	1	2	3	3	6	1	2	3	2	2	4
cbebc970-42d8-11ec-832e-18813daeb478	c9c863c189020bf3399b2483eed64e078fbe5c87	14	1	8	2	2	4	2	3	5	3	2	5	2	2	4	4	4	8	3	3	6	4	4	8	2	1	3	3	3	6	2	3	5	3	4	7	2	2	4	3	3	6	2	2	4	3	3	6
cbebcac4-42d8-11ec-832e-18813daeb478	8a9c4cacdf4d8948de8f036981143244aa5548a6	13	2	8	1	2	3	2	2	4	4	4	8	1	3	4	1	2	3	1	2	3	1	3	4	2	2	4	1	2	3	1	2	3	1	2	3	1	2	3	2	2	4	1	2	3	4	3	7
cbebce02-42d8-11ec-832e-18813daeb478	e02c482b57da1dd6676df53f27164271fc5cfd81	14	1	8	2	2	4	2	2	4	3	3	6	2	2	4	1	1	2	2	2	4	2	2	4	1	1	2	2	2	4	2	2	4	2	2	4	1	2	3	2	2	4	2	2	4	3	2	5
cbebcefc-42d8-11ec-832e-18813daeb478	7e1e0ceba4547ff9039e2a5e0a3ad178b4591b25	15	1	8	2	2	4	2	4	6	1	1	2	1	2	3	1	2	3	1	2	3	2	2	4	1	2	3	2	2	4	1	3	4	1	3	4	4	4	8	1	2	3	3	3	6	1	2	3
cbebcf42-42d8-11ec-832e-18813daeb478	448e4032e6af91941e3bed44def171d0e5f8dad2	14	2	8	4	4	8	2	2	4	2	2	4	4	4	8	3	3	6	1	1	2	4	4	8	2	2	4	3	3	6	4	4	8	2	2	4	4	4	8	2	2	4	3	3	6	3	3	6
cbebcf92-42d8-11ec-832e-18813daeb478	287b3a0dbb6965387105c491e7bfc75dcdfbb659	14	2	8	2	3	5	2	1	3	4	4	8	1	2	3	4	2	6	2	2	4	1	4	5	4	4	8	4	4	8	2	2	4	4	1	5	1	3	4	2	1	3	1	4	5	4	4	8
cbebd186-42d8-11ec-832e-18813daeb478	838c314822c2d4968b13a6660cdd28fdec1c0ee4	13	1	8	1	2	3	1	3	4	4	3	7	3	1	4	4	3	7	3	4	7	1	2	3	3	3	6	4	3	7	2	3	5	2	2	4	3	4	7	4	4	8	4	1	5	4	3	7
cbebd46a-42d8-11ec-832e-18813daeb478	e5a70fdc5d89a281682fbe75430ff7af7a502348	13	2	8	1	4	5	1	1	2	4	4	8	1	4	5	1	1	2	3	1	4	2	4	6	2	4	6	3	1	4	2	1	3	3	1	4	4	4	8	2	1	3	2	4	6	1	1	2
cbebd9e2-42d8-11ec-832e-18813daeb478	99939dfbd2e33323f6dc3e0c7bca7844171f2a6b	13	2	8	2	2	4	2	2	4	4	4	8	2	2	4	4	4	8	2	2	4	4	2	6	4	3	7	3	4	7	3	3	6	2	3	5	3	3	6	2	3	5	2	2	4	4	4	8
cbebdb04-42d8-11ec-832e-18813daeb478	532a6de47196cf3044c1c222b6a875ae23d72b07	14	2	8	1	4	5	3	2	5	4	3	7	1	2	3	4	4	8	3	2	5	1	2	3	4	4	8	4	4	8	2	3	5	3	1	4	1	2	3	3	2	5	2	3	5	4	4	8
cbebdd52-42d8-11ec-832e-18813daeb478	024a8cc01cdb988bfbed6fee0b71fe153d1f8a8e	13	2	8	4	2	6	1	4	5	1	2	3	4	1	5	1	2	3	1	2	3	4	1	5	1	3	4	1	4	5	1	2	3	1	2	3	4	1	5	2	4	6	4	1	5	4	2	6
cbebdec4-42d8-11ec-832e-18813daeb478	b9b45c6df61f82cd56ee7c3c017265c741e724ce	13	2	8	2	2	4	2	2	4	2	2	4	2	2	4	1	1	2	2	2	4	1	1	2	1	1	2	2	3	5	1	1	2	2	2	4	1	1	2	1	1	2	1	1	2	2	2	4
cbebdf5a-42d8-11ec-832e-18813daeb478	e3c5986de3a6925e023ab3fea195ecc7a9fe802a	13	1	8	1	2	3	2	2	4	3	3	6	1	2	3	3	3	6	2	2	4	3	3	6	2	2	4	2	2	4	2	2	4	2	2	4	1	2	3	2	2	4	1	2	3	4	4	8
cbebf062-42d8-11ec-832e-18813daeb478	6c24d06561fb87733cf6ff0cec79dcf8fdf89cff	13	2	7	2	2	4	1	1	2	4	4	8	2	2	4	2	2	4	1	1	2	4	4	8	2	2	4	3	4	7	2	2	4	1	2	3	3	4	7	1	2	3	4	3	7	4	3	7
cbebf198-42d8-11ec-832e-18813daeb478	79a0489366f967eba9177305b3b60a74c77cb49f	12	2	7	2	2	4	2	2	4	2	3	5	2	3	5	1	2	3	3	2	5	3	2	5	2	2	4	2	3	5	1	2	3	2	2	4	2	3	5	2	2	4	1	2	3	4	4	8
cbebf990-42d8-11ec-832e-18813daeb478	b79178362082ca7aee8487931cee9a1437ea7f52	13	1	7	2	2	4	2	2	4	3	3	6	2	3	5	4	4	8	4	4	8	3	3	6	4	3	7	3	3	6	3	3	6	3	3	6	3	3	6	3	3	6	2	2	4	3	2	5
cbee445c-42d8-11ec-832e-18813daeb478	5118c4e55744ed0f09275ed948a3f5f2a71020bc	12	1	7	2	2	4	2	2	4	2	2	4	1	1	2	1	1	2	2	2	4	2	2	4	1	2	3	2	2	4	2	2	4	2	2	4	1	2	3	2	2	4	2	2	4	3	3	6
cbee452e-42d8-11ec-832e-18813daeb478	4d2e808ee22be4bcf60e9f6f64050e66f87776e8	12	2	7	1	3	4	1	2	3	1	4	5	1	4	5	1	4	5	1	2	3	1	4	5	1	1	2	1	3	4	1	1	2	1	2	3	1	2	3	1	2	3	1	3	4	4	4	8
cbee4b0a-42d8-11ec-832e-18813daeb478	101794f6b46ca6b76fa163395a4df7995ff3b152	12	2	7	2	2	4	1	2	3	1	1	2	1	2	3	1	4	5	1	1	2	1	3	4	1	2	3	1	2	3	1	2	3	1	2	3	1	3	4	1	1	2	1	2	3	4	3	7
cbee52f8-42d8-11ec-832e-18813daeb478	a0fb66ecbfbad04e8d68eb654b9c88290e3a55a9	13	2	7	1	1	2	1	2	3	1	2	3	1	2	3	1	4	5	1	3	4	1	2	3	1	3	4	1	3	4	1	1	2	1	2	3	1	1	2	1	3	4	1	1	2	4	3	7
cbee5c08-42d8-11ec-832e-18813daeb478	169eadb0d3a3315b94fb8761952291f4c3133a19	12	2	7	2	2	4	2	2	4	3	3	6	1	1	2	1	1	2	2	2	4	2	2	4	3	3	6	2	2	4	2	2	4	1	1	2	2	2	4	2	2	4	1	1	2	3	3	6
cbee6108-42d8-11ec-832e-18813daeb478	ba29fe3f7e86c0c4875b82dc99ed5fc257e8d6d4	13	1	7	4	4	8	2	2	4	4	4	8	4	4	8	2	2	4	2	2	4	4	4	8	2	2	4	3	3	6	3	3	6	3	3	6	3	3	6	3	3	6	2	2	4	3	3	6
cbee6248-42d8-11ec-832e-18813daeb478	77bd8fdbce7a1d0b7b01c779d1ae43bfacecfefc	13	2	7	2	4	6	1	1	2	3	4	7	2	3	5	2	4	6	2	4	6	1	4	5	2	3	5	2	4	6	2	3	5	2	1	3	2	3	5	2	3	5	1	2	3	3	2	5
cbee628e-42d8-11ec-832e-18813daeb478	8ca9cfeb1ae09d4cb4fdf88d0411393a787e2c36	12	2	7	2	3	5	1	1	2	1	1	2	2	3	5	4	4	8	1	1	2	4	2	6	3	3	6	1	1	2	2	3	5	3	4	7	2	4	6	1	1	2	1	2	3	3	2	5
cbee65b8-42d8-11ec-832e-18813daeb478	3d034c556bcac990019b725cb2645289f87a1e7a	12	1	7	1	1	2	2	2	4	2	2	4	1	2	3	1	1	2	1	1	2	1	2	3	1	1	2	2	2	4	1	1	2	3	4	7	2	2	4	3	2	5	3	3	6	1	2	3
cbee6a5e-42d8-11ec-832e-18813daeb478	c1d4b796d8b2dc90b9c9962418cc072ed99b8ae4	12	1	7	2	1	3	1	4	5	1	2	3	2	1	3	3	2	5	1	4	5	3	1	4	1	3	4	2	3	5	1	1	2	2	4	6	3	1	4	1	4	5	3	1	4	4	2	6
cbee6ef0-42d8-11ec-832e-18813daeb478	93bdae422eb8bb766d85aef2325d416e7304e5cb	12	2	7	2	3	5	2	2	4	2	2	4	1	1	2	4	4	8	1	1	2	4	4	8	1	1	2	2	2	4	4	4	8	2	2	4	4	4	8	2	2	4	2	2	4	3	3	6
cbee83cc-42d8-11ec-832e-18813daeb478	0259efd5ce22faa108a3ee74a8837a72dbc9f17c	13	2	7	2	2	4	1	1	2	4	4	8	3	3	6	1	1	2	1	1	2	4	4	8	2	2	4	1	1	2	3	3	6	1	1	2	3	3	6	1	1	2	3	3	6	4	4	8
cbee8462-42d8-11ec-832e-18813daeb478	26e13b8b5cb95b7c55ed380a56333c800ab06d1d	12	1	7	1	1	2	2	2	4	3	3	6	2	2	4	1	1	2	2	2	4	1	2	3	1	1	2	2	2	4	1	1	2	2	2	4	2	2	4	1	1	2	2	2	4	3	3	6
cbee8af2-42d8-11ec-832e-18813daeb478	06122fea575df79806567b2870769176729d59cc	12	2	7	2	1	3	1	2	3	3	1	4	2	1	3	1	1	2	1	2	3	2	1	3	1	1	2	3	4	7	2	3	5	1	1	2	3	2	5	2	4	6	1	1	2	3	3	6
cbee8d7c-42d8-11ec-832e-18813daeb478	5bcc64fbafb2368ab21dd8e962f3f5a8c1b3ff8a	14	1	7	4	2	6	2	3	5	1	4	5	2	2	4	3	1	4	1	4	5	4	2	6	2	1	3	1	2	3	4	1	5	1	4	5	2	2	4	3	1	4	1	4	5	4	1	5
cbee9362-42d8-11ec-832e-18813daeb478	ec73e7765ec737d594e8a803aa42ebd5a4799224	13	1	7	3	2	5	2	3	5	4	4	8	2	1	3	4	2	6	1	3	4	2	1	3	4	4	8	2	3	5	4	4	8	2	3	5	2	1	3	2	4	6	4	2	6	4	2	6
cbee970e-42d8-11ec-832e-18813daeb478	409926849d6d95a73ec466210e541b03dda2573a	12	2	7	1	2	3	4	4	8	2	2	4	1	2	3	2	4	6	4	4	8	1	4	5	2	4	6	4	4	8	1	2	3	4	1	5	1	1	2	4	3	7	1	2	3	1	1	2
cbee995c-42d8-11ec-832e-18813daeb478	3e02cef9e7d9f8d2775b83531f4dc6ab1ba06296	12	2	7	1	4	5	2	2	4	4	4	8	1	4	5	1	1	2	2	2	4	1	3	4	1	4	5	2	2	4	1	2	3	1	1	2	2	3	5	2	2	4	1	2	3	4	4	8
cbee9cc2-42d8-11ec-832e-18813daeb478	7907ab6dfdf9354c6546232ef267cdc505c0f45a	12	2	7	2	3	5	2	2	4	4	4	8	1	4	5	4	4	8	2	3	5	2	3	5	4	4	8	4	4	8	4	4	8	4	2	6	1	2	3	4	2	6	1	3	4	4	4	8
cbee9d4e-42d8-11ec-832e-18813daeb478	1bf1b68e726ef05611dd43f27c28cdf1efe29203	13	2	7	2	3	5	1	1	2	3	3	6	2	2	4	1	1	2	2	2	4	2	2	4	2	2	4	2	2	4	2	2	4	2	2	4	2	2	4	1	1	2	2	2	4	3	3	6
cbee9de4-42d8-11ec-832e-18813daeb478	0e1775864069583e8fdb60479736883744f29dca	12	2	7	2	2	4	3	3	6	4	4	8	1	1	2	4	4	8	3	3	6	2	2	4	2	3	5	3	3	6	4	4	8	3	3	6	2	2	4	3	3	6	1	2	3	3	3	6
cbeea2da-42d8-11ec-832e-18813daeb478	c34c64ddf7445063289d536084c469c4c19998c4	13	1	7	2	2	4	2	1	3	2	1	3	2	1	3	2	1	3	2	1	3	2	1	3	1	1	2	3	1	4	2	1	3	3	1	4	1	1	2	4	1	5	2	1	3	3	4	7
cbeea8de-42d8-11ec-832e-18813daeb478	e2874a7e7b871ee28f9b62d36c20c4d3eaf78b0d	12	1	7	2	2	4	2	2	4	3	3	6	2	2	4	1	1	2	2	2	4	3	3	6	2	2	4	2	2	4	2	2	4	2	3	5	2	2	4	2	2	4	1	1	2	3	3	6
cbeeaba4-42d8-11ec-832e-18813daeb478	e6406dce5bced10ee78c14086e514ad569ef478c	12	1	7	2	2	4	1	1	2	2	2	4	2	2	4	1	1	2	1	1	2	3	2	5	2	2	4	2	2	4	2	2	4	2	2	4	2	2	4	2	2	4	2	2	4	3	3	6
cbeeafbe-42d8-11ec-832e-18813daeb478	1f876971dd98220528dc122d575d4b2b951741c3	12	2	7	1	2	3	2	2	4	4	4	8	1	1	2	1	1	2	2	2	4	1	1	2	3	3	6	2	2	4	2	2	4	3	3	6	1	1	2	2	2	4	1	1	2	3	3	6
cbeeb004-42d8-11ec-832e-18813daeb478	53d4249953b6fca6ec3000a845def5aa4d622f65	13	2	7	2	1	3	2	2	4	3	3	6	2	2	4	1	1	2	2	2	4	2	2	4	3	3	6	3	3	6	2	2	4	2	2	4	2	1	3	2	2	4	1	1	2	3	3	6
cbeeb2e8-42d8-11ec-832e-18813daeb478	57ec878b915d85577f1652af2af842c1b9cc22a1	13	2	7	2	2	4	2	2	4	4	4	8	2	1	3	3	2	5	1	1	2	2	2	4	3	4	7	3	2	5	2	3	5	2	2	4	2	2	4	2	4	6	2	2	4	3	4	7
cbeeb54a-42d8-11ec-832e-18813daeb478	63062be89af05f9803c847c28c953a7659260083	13	1	7	2	3	5	2	1	3	3	2	5	1	3	4	2	1	3	3	1	4	1	2	3	1	1	2	2	1	3	2	2	4	3	2	5	1	1	2	3	2	5	1	2	3	4	3	7
cbeebcca-42d8-11ec-832e-18813daeb478	aef5683640382a73c70a13d4f89b3472b0fd333b	13	2	8	2	2	4	2	2	4	2	2	4	1	1	2	1	1	2	2	2	4	2	2	4	1	1	2	2	3	5	2	1	3	1	2	3	4	3	7	1	2	3	2	2	4	4	3	7
cbeec314-42d8-11ec-832e-18813daeb478	2b492f444e78b477fe8042bf2715da2aa3870119	13	2	8	2	2	4	3	2	5	2	4	6	2	3	5	2	4	6	2	4	6	1	4	5	2	3	5	4	2	6	1	2	3	2	3	5	1	4	5	4	4	8	2	4	6	1	3	4
cbeec580-42d8-11ec-832e-18813daeb478	e337c2cae6d30c7f15c9641e4e0f161627650967	13	1	8	2	2	4	1	1	2	3	3	6	2	2	4	2	2	4	3	3	6	2	2	4	2	2	4	3	2	5	1	1	2	2	2	4	2	2	4	2	2	4	1	2	3	4	4	8
cbeec710-42d8-11ec-832e-18813daeb478	42f2731e6a4f4865a064f8552b5d73969e5ebdaf	13	1	8	2	4	6	2	2	4	4	4	8	2	3	5	3	3	6	2	3	5	2	2	4	3	3	6	4	4	8	3	3	6	2	2	4	2	2	4	2	2	4	2	2	4	3	3	6
cbeec922-42d8-11ec-832e-18813daeb478	19578723dc3b99b99e0e6bbc732b5f2fe39b478f	13	1	8	1	1	2	1	1	2	1	1	2	1	1	2	1	1	2	3	3	6	4	4	8	2	2	4	2	2	4	1	1	2	2	2	4	2	2	4	3	3	6	1	1	2	1	1	2
cbeeca12-42d8-11ec-832e-18813daeb478	6fa57e880c2ebe1616b97cd3f412c05dac00d77c	13	2	8	3	2	5	2	2	4	3	2	5	2	2	4	3	4	7	2	2	4	2	2	4	2	3	5	2	3	5	2	3	5	2	2	4	3	3	6	2	2	4	2	2	4	4	3	7
cbeecbac-42d8-11ec-832e-18813daeb478	44ea2ebf4c4da3e080ad140913b196bc52492288	14	1	8	4	2	6	1	1	2	4	4	8	4	3	7	2	4	6	2	2	4	4	2	6	1	3	4	1	2	3	3	3	6	1	1	2	4	2	6	1	1	2	4	2	6	4	4	8
cbeed192-42d8-11ec-832e-18813daeb478	8a27e575f7b67fe99c8d5c9585819dafb6e40e5d	14	1	8	4	4	8	1	1	2	4	4	8	4	2	6	4	4	8	2	2	4	3	2	5	4	4	8	4	4	8	3	3	6	2	2	4	4	4	8	1	2	3	4	4	8	4	4	8
cbeed228-42d8-11ec-832e-18813daeb478	0635f30b204b9c86d5bb9e6fb8d6b200fef067c1	13	2	8	2	1	3	1	1	2	3	1	4	1	1	2	1	1	2	1	1	2	2	2	4	4	1	5	2	1	3	2	1	3	1	1	2	4	4	8	3	3	6	2	4	6	4	4	8
cbeed3a4-42d8-11ec-832e-18813daeb478	473e4b6d49229db9cdc1ee3ecfc2b06aba0dbce2	14	2	8	2	2	4	2	1	3	2	2	4	2	2	4	2	2	4	2	1	3	2	1	3	3	2	5	1	1	2	1	1	2	1	1	2	2	2	4	1	1	2	2	2	4	3	3	6
cbeed778-42d8-11ec-832e-18813daeb478	04a5672c2831c434ead0fdc168b76312ac59fbd3	13	2	8	2	3	5	2	1	3	2	3	5	1	2	3	1	1	2	2	2	4	2	3	5	2	3	5	4	3	7	2	3	5	2	2	4	2	3	5	2	2	4	2	3	5	3	3	6
cbeed994-42d8-11ec-832e-18813daeb478	9cf7af9155f668abe08fcd306a4d6df11517a60b	14	2	8	3	2	5	1	2	3	4	4	8	3	2	5	3	1	4	2	3	5	3	1	4	3	1	4	2	4	6	4	2	6	1	4	5	3	3	6	1	3	4	3	1	4	4	4	8
cbeeded0-42d8-11ec-832e-18813daeb478	6f6e32f01c75f7c8b97ecb566dcde878735b2a95	14	1	8	4	2	6	2	1	3	4	3	7	1	1	2	2	3	5	1	1	2	2	1	3	1	1	2	3	1	4	2	3	5	2	3	5	4	1	5	2	4	6	2	4	6	2	1	3
cbeee2e0-42d8-11ec-832e-18813daeb478	e01d3a5cb8ceec330ef7d4870c6d3f62adc786ea	13	2	8	4	4	8	2	2	4	4	4	8	4	3	7	2	4	6	4	2	6	2	4	6	4	3	7	2	3	5	4	4	8	3	1	4	4	4	8	3	1	4	3	4	7	3	4	7
cbeee84e-42d8-11ec-832e-18813daeb478	d1fe2935aedfabd6a9e5e49676352d2b29300261	13	2	8	3	2	5	1	3	4	1	3	4	4	2	6	1	2	3	1	3	4	4	2	6	2	2	4	1	4	5	3	3	6	1	3	4	4	3	7	1	3	4	3	2	5	4	2	6
cbeeec36-42d8-11ec-832e-18813daeb478	46d7017ab8c6b2a22e16f70ff9ab1d38e2096ebd	14	2	8	3	3	6	2	2	4	3	3	6	2	2	4	4	2	6	3	3	6	2	3	5	1	1	2	3	4	7	2	2	4	3	4	7	1	1	2	2	2	4	2	2	4	2	2	4
cbeeeda8-42d8-11ec-832e-18813daeb478	573507a3fe6ef720ca70fcb32e23642e5f567449	14	1	8	1	1	2	2	2	4	2	2	4	1	1	2	1	1	2	3	3	6	2	2	4	2	2	4	2	2	4	2	2	4	1	2	3	1	1	2	2	2	4	1	1	2	3	3	6
cbeeedf8-42d8-11ec-832e-18813daeb478	fb024a4516a586a05d651291019aaa6530343891	14	1	8	2	2	4	2	2	4	3	3	6	1	1	2	3	3	6	2	2	4	2	3	5	3	3	6	3	3	6	3	3	6	2	2	4	1	1	2	2	2	4	1	2	3	3	4	7
cbeeeff6-42d8-11ec-832e-18813daeb478	27c161aaddafd8f41dfbe80156d996c1889d7591	14	1	8	4	4	8	1	2	3	4	4	8	4	4	8	1	2	3	4	4	8	4	4	8	1	1	2	2	3	5	4	4	8	1	2	3	4	4	8	1	2	3	2	2	4	2	3	5
cbeef118-42d8-11ec-832e-18813daeb478	552aaaa4a9a88bd469c8e22d01f2769b5e68f17d	13	2	8	1	3	4	2	2	4	2	3	5	1	1	2	2	4	6	1	2	3	1	2	3	2	3	5	2	2	4	2	3	5	2	2	4	1	3	4	2	2	4	2	2	4	2	3	5
cbeef6cc-42d8-11ec-832e-18813daeb478	8a593a066042bb31b45ca97963c5168d857f0ff8	13	2	8	2	2	4	1	2	3	4	4	8	4	4	8	4	4	8	4	4	8	4	4	8	4	4	8	2	3	5	4	4	8	1	1	2	4	4	8	2	3	5	4	4	8	3	3	6
cbeef71c-42d8-11ec-832e-18813daeb478	c94b098d6c989c8e9bb5c875f52a3438c1110e66	14	1	8	2	3	5	1	1	2	4	4	8	2	3	5	1	1	2	1	1	2	2	3	5	1	1	2	4	4	8	1	1	2	2	2	4	1	1	2	1	1	2	1	1	2	4	3	7
cbeefe60-42d8-11ec-832e-18813daeb478	1ba6a9e4561cac3b558704a2d56445e195bd950c	13	1	8	1	1	2	2	3	5	4	3	7	2	1	3	4	4	8	2	3	5	4	4	8	4	4	8	4	4	8	3	2	5	2	4	6	3	2	5	1	4	5	2	1	3	4	4	8
cbef03ec-42d8-11ec-832e-18813daeb478	26d8535bf3621a3a3979ee2657bbf0bbb93f482d	14	2	8	1	1	2	2	2	4	2	3	5	1	1	2	2	2	4	1	2	3	2	2	4	2	2	4	3	3	6	3	2	5	2	2	4	3	3	6	1	1	2	2	2	4	4	4	8
cbef0536-42d8-11ec-832e-18813daeb478	8f36351acf9c648baae4f548923376242d728cb6	14	2	8	2	3	5	3	2	5	4	4	8	3	3	6	4	3	7	2	1	3	2	3	5	4	4	8	3	2	5	4	4	8	2	2	4	1	1	2	2	3	5	3	3	6	3	3	6
cbef0978-42d8-11ec-832e-18813daeb478	18091bdce707a2b4bba1bf6d5161ba009dae6cb5	14	2	8	1	3	4	2	1	3	2	3	5	2	4	6	2	2	4	3	2	5	2	3	5	2	2	4	2	1	3	1	2	3	1	2	3	2	3	5	1	1	2	2	2	4	2	4	6
cbef0a72-42d8-11ec-832e-18813daeb478	b0f90d55f1d6a2fea80284dfc22cc3a3deae003d	13	2	8	4	2	6	2	2	4	3	3	6	4	3	7	3	4	7	1	1	2	4	2	6	4	4	8	4	4	8	4	4	8	2	2	4	4	3	7	2	2	4	3	3	6	4	4	8
cbef0e00-42d8-11ec-832e-18813daeb478	df7fee8edba94818b21ee555891b153ed3b1a6fb	13	2	8	4	2	6	1	3	4	3	2	5	3	1	4	1	3	4	2	4	6	3	1	4	1	3	4	1	3	4	1	2	3	1	3	4	4	2	6	1	3	4	4	1	5	4	3	7
cbef13d2-42d8-11ec-832e-18813daeb478	133d2f09cea9eba193c3700dc0aa843ac2bec555	13	2	8	3	3	6	1	2	3	2	2	4	3	2	5	3	2	5	2	2	4	3	3	6	3	2	5	1	2	3	2	2	4	2	2	4	3	4	7	2	3	5	2	1	3	4	4	8
cbef19e0-42d8-11ec-832e-18813daeb478	ae5a5552920de4e39552175b7b8440c067dcc5f5	13	1	8	1	1	2	2	3	5	2	2	4	1	1	2	3	3	6	3	3	6	1	1	2	3	3	6	3	3	6	2	2	4	2	2	4	1	1	2	3	3	6	2	1	3	3	3	6
cbef1a26-42d8-11ec-832e-18813daeb478	2d414d4de41dbfbc5710a7a8b73d2796be32f944	13	2	8	2	4	6	2	2	4	3	3	6	3	3	6	1	1	2	2	2	4	2	3	5	2	2	4	3	4	7	3	3	6	1	1	2	1	3	4	2	2	4	2	3	5	4	4	8
cbef1ba2-42d8-11ec-832e-18813daeb478	6828ecd61841e74f0eff87ac5a6281e37a179f8d	13	2	8	4	2	6	1	2	3	4	4	8	3	2	5	3	2	5	2	3	5	4	2	6	2	3	5	1	3	4	2	2	4	1	1	2	4	4	8	1	2	3	4	2	6	2	2	4
cbef1be8-42d8-11ec-832e-18813daeb478	1ba865b4e6e460f54ab056a3181cdc6042485166	14	2	8	2	2	4	3	2	5	1	3	4	1	1	2	2	4	6	2	2	4	1	1	2	1	1	2	2	1	3	1	2	3	2	1	3	2	2	4	1	2	3	1	2	3	2	1	3
cbef1f1c-42d8-11ec-832e-18813daeb478	baac9f7020d30defbbc998e2453dde6d5f043a9e	13	2	8	1	1	2	2	3	5	1	1	2	2	1	3	3	2	5	1	3	4	1	1	2	1	1	2	4	3	7	1	1	2	1	1	2	4	4	8	4	4	8	2	1	3	4	4	8
cbef2228-42d8-11ec-832e-18813daeb478	41bd12e02e80eae93076e2dfbb70ad7c5fc73b61	13	1	8	1	1	2	1	2	3	4	4	8	3	3	6	1	1	2	1	1	2	1	4	5	2	3	5	1	3	4	2	4	6	1	1	2	2	4	6	2	2	4	1	3	4	4	4	8
cbef2304-42d8-11ec-832e-18813daeb478	6ee9b4916b643c9de19588f65bdb4db7976fbb3c	13	2	8	2	2	4	1	1	2	4	3	7	3	3	6	2	2	4	1	1	2	1	1	2	4	3	7	2	3	5	3	3	6	2	1	3	2	2	4	2	2	4	2	2	4	3	3	6
cbef2bec-42d8-11ec-832e-18813daeb478	1ec41f752cb94d9c87477c307dc2255e12802192	14	2	8	2	2	4	1	3	4	1	4	5	2	1	3	3	1	4	1	4	5	4	2	6	1	2	3	1	2	3	1	2	3	1	3	4	3	1	4	1	4	5	2	1	3	4	1	5
cbef30c4-42d8-11ec-832e-18813daeb478	75b887bfdae936379cec973174a773695c86488a	14	2	8	2	2	4	2	2	4	3	3	6	3	3	6	4	4	8	2	2	4	2	2	4	1	1	2	4	4	8	2	2	4	1	1	2	3	3	6	2	2	4	1	1	2	3	3	6
cbef322c-42d8-11ec-832e-18813daeb478	40a0ff71edd4a071d8d5592443bd85f1fa0df4fb	13	2	8	1	1	2	1	1	2	1	1	2	1	1	2	1	1	2	1	1	2	1	3	4	1	1	2	1	1	2	3	3	6	1	1	2	2	2	4	1	2	3	1	1	2	4	4	8
cbef32c2-42d8-11ec-832e-18813daeb478	08f641df8762543ab65f39033f875ff6973e3d73	14	1	9	3	1	4	2	3	5	4	4	8	4	1	5	2	1	3	1	3	4	4	1	5	1	1	2	3	4	7	3	1	4	3	3	6	2	1	3	1	4	5	2	1	3	3	1	4
cbef35ec-42d8-11ec-832e-18813daeb478	3e77264ad0647a1309c515c25c75234dde235506	15	1	9	1	2	3	2	2	4	3	4	7	2	3	5	2	3	5	2	2	4	2	4	6	3	4	7	2	3	5	2	3	5	1	1	2	2	3	5	2	2	4	1	3	4	3	4	7
cbef36c8-42d8-11ec-832e-18813daeb478	e9e1aa5ad59aea9f08d289cb08c6165c415aaee2	14	1	9	1	1	2	2	2	4	2	2	4	2	2	4	1	2	3	2	3	5	2	2	4	2	2	4	2	2	4	1	1	2	1	1	2	2	2	4	1	1	2	2	3	5	4	3	7
cbef3a74-42d8-11ec-832e-18813daeb478	2ed4eebeae34130a1dae7c28092163a2326208d9	14	1	9	2	2	4	2	2	4	2	1	3	1	1	2	3	3	6	3	3	6	2	2	4	3	3	6	4	4	8	2	2	4	3	4	7	1	1	2	2	2	4	1	1	2	3	3	6
cbef3da8-42d8-11ec-832e-18813daeb478	d5e98218a97f064ca392934e5d460bc94dd324ee	15	1	9	1	1	2	2	1	3	4	4	8	2	1	3	2	2	4	4	4	8	2	2	4	2	2	4	2	2	4	4	4	8	2	2	4	1	1	2	2	2	4	1	1	2	3	3	6
cbef4118-42d8-11ec-832e-18813daeb478	32acc838daee7dc20c40fd03f3abf60908a0a968	14	1	9	1	1	2	3	3	6	3	3	6	1	1	2	2	2	4	4	4	8	3	3	6	2	2	4	2	2	4	2	2	4	2	2	4	2	2	4	2	2	4	1	1	2	3	3	6
cbef429e-42d8-11ec-832e-18813daeb478	72a030dcc06bea90c1a619bc0652d86609e68a16	15	1	9	3	2	5	2	2	4	4	4	8	1	1	2	1	1	2	4	4	8	1	1	2	1	1	2	4	4	8	1	1	2	1	1	2	3	3	6	3	3	6	2	2	4	1	1	2
cbef43ca-42d8-11ec-832e-18813daeb478	29bb5a2343f2b4ecd1d6d099d9e6b012c744ab47	15	1	9	2	1	3	1	2	3	3	3	6	2	3	5	3	3	6	2	3	5	1	1	2	2	2	4	2	2	4	3	3	6	1	1	2	2	2	4	2	3	5	1	1	2	4	4	8
cbef453c-42d8-11ec-832e-18813daeb478	2137798e0adbacabe8200a147074f16947d73dbd	14	2	9	2	3	5	1	2	3	2	2	4	3	2	5	1	2	3	4	4	8	1	3	4	1	2	3	1	2	3	1	2	3	1	2	3	1	2	3	1	2	3	3	3	6	4	3	7
cbef4762-42d8-11ec-832e-18813daeb478	4c0e046ced99db653d2f527f2904412ee20687e0	14	2	9	1	1	2	2	2	4	2	2	4	2	1	3	2	2	4	3	3	6	1	2	3	2	3	5	2	2	4	2	2	4	2	2	4	1	1	2	2	2	4	1	1	2	3	3	6
cbef4a00-42d8-11ec-832e-18813daeb478	52a3b4e1cd920a37dc18671c8852f27b706cbfa1	14	2	9	2	1	3	2	2	4	3	3	6	2	1	3	3	3	6	2	2	4	4	2	6	2	2	4	2	2	4	2	2	4	2	2	4	4	2	6	2	2	4	2	1	3	4	4	8
cbef4af0-42d8-11ec-832e-18813daeb478	f358c4cedfc5ea5186e341e7fd456a7a8abd8b59	14	2	9	2	1	3	2	2	4	3	3	6	2	1	3	4	2	6	2	2	4	3	2	5	2	2	4	2	2	4	2	2	4	1	2	3	1	1	2	2	2	4	3	2	5	3	3	6
cbef5284-42d8-11ec-832e-18813daeb478	e32bf4283a586a365c8b44f8ab770f347dc3be19	15	1	9	1	1	2	2	2	4	3	3	6	1	1	2	1	1	2	3	3	6	1	1	2	1	1	2	3	3	6	1	1	2	2	2	4	1	1	2	1	1	2	1	1	2	3	3	6
cbef52ca-42d8-11ec-832e-18813daeb478	b2cc0096494e8021822d784ff66665f6c62d0f9a	15	2	9	3	2	5	1	2	3	4	4	8	2	2	4	4	4	8	2	2	4	1	1	2	4	4	8	2	2	4	2	2	4	2	2	4	2	2	4	2	2	4	3	2	5	2	2	4
cbef5400-42d8-11ec-832e-18813daeb478	026dd0703101dead346c08e2a0d8335651a7b1f9	14	2	9	2	2	4	2	2	4	3	3	6	2	1	3	1	3	4	1	1	2	2	2	4	2	3	5	2	2	4	1	3	4	1	1	2	3	3	6	2	2	4	2	2	4	2	3	5
cbef5608-42d8-11ec-832e-18813daeb478	2159248af0572ae5f2b0a27db6295d111cb3dd6f	14	2	9	2	2	4	2	2	4	3	3	6	1	2	3	2	2	4	2	2	4	2	3	5	1	1	2	2	3	5	2	2	4	2	2	4	2	2	4	2	2	4	2	2	4	3	3	6
cbef58c4-42d8-11ec-832e-18813daeb478	9964266c8d0615a099bc9ad8c14d69571e308be0	14	1	9	2	1	3	2	4	6	4	4	8	1	1	2	2	2	4	1	2	3	2	1	3	1	3	4	2	3	5	1	4	5	2	3	5	1	1	2	3	3	6	1	2	3	3	4	7
cbef5d24-42d8-11ec-832e-18813daeb478	4803031e8cfc81494ace00faef93a3006535ec18	14	2	9	1	3	4	3	2	5	4	4	8	1	2	3	3	3	6	2	2	4	1	3	4	1	1	2	3	3	6	2	2	4	1	1	2	1	2	3	3	3	6	1	1	2	3	3	6
cbef5de2-42d8-11ec-832e-18813daeb478	874c3a24c4ea1bfdea4a82c210fabba54746bab5	15	1	9	1	1	2	2	2	4	3	3	6	1	1	2	2	2	4	1	1	2	2	2	4	1	2	3	1	3	4	1	1	2	2	3	5	1	1	2	3	4	7	2	1	3	4	4	8
cbef5fd6-42d8-11ec-832e-18813daeb478	c52978e76d452b6eb30f630df8ba3b3473140fc0	14	2	9	1	2	3	3	3	6	4	4	8	1	2	3	1	1	2	4	4	8	1	2	3	1	2	3	4	4	8	1	1	2	4	4	8	1	2	3	4	4	8	1	1	2	1	1	2
cbef6026-42d8-11ec-832e-18813daeb478	595556a879b6cf527d6c2e69d333a45ae6b78494	14	1	9	2	1	3	1	2	3	2	2	4	2	2	4	4	2	6	1	2	3	3	1	4	1	2	3	4	3	7	2	2	4	1	2	3	1	1	2	1	2	3	1	1	2	3	2	5
cbef606c-42d8-11ec-832e-18813daeb478	e059248084d127a9aa7179280727e55208bb31de	15	1	9	2	2	4	3	3	6	2	2	4	3	4	7	3	4	7	4	4	8	2	2	4	3	4	7	3	4	7	3	3	6	3	3	6	2	2	4	2	3	5	2	2	4	3	3	6
cbef629c-42d8-11ec-832e-18813daeb478	fdaf4c27799f91624dceb29b7f651611d6370ef6	14	2	9	2	4	6	2	1	3	2	3	5	2	3	5	1	1	2	2	1	3	2	4	6	2	1	3	2	2	4	1	1	2	2	1	3	2	3	5	2	2	4	1	2	3	4	4	8
cbef6b98-42d8-11ec-832e-18813daeb478	91b293c8de5ae5fff44fb15ba3b89f8e7dfb1bb3	15	1	9	2	2	4	3	3	6	3	3	6	2	2	4	2	2	4	2	2	4	2	2	4	2	2	4	4	4	8	3	3	6	4	4	8	2	2	4	3	3	6	1	1	2	3	3	6
cbef6bde-42d8-11ec-832e-18813daeb478	d59d70e4474cedf67988ff7112bc7d8a4c1d1ca9	14	1	9	2	3	5	2	2	4	2	2	4	1	1	2	1	3	4	3	3	6	3	3	6	2	3	5	2	2	4	2	2	4	3	3	6	2	2	4	2	2	4	3	3	6	4	4	8
cbef6c24-42d8-11ec-832e-18813daeb478	e7b3b0d9d7477087a82dd4346d443ef487f85975	15	1	9	2	1	3	1	3	4	4	3	7	2	2	4	2	2	4	1	2	3	3	1	4	2	1	3	4	3	7	4	2	6	2	3	5	1	1	2	2	3	5	3	1	4	3	3	6
cbef6d64-42d8-11ec-832e-18813daeb478	5a9b620835f9c8a2d5fb5cf57b6d59f9d2bf4097	14	1	9	3	2	5	1	2	3	4	4	8	3	2	5	1	1	2	4	4	8	3	2	5	4	4	8	4	3	7	4	3	7	1	2	3	1	1	2	3	3	6	4	2	6	4	3	7
cbef6ec2-42d8-11ec-832e-18813daeb478	c6a71275aa690baaf2cdd1fe3550cf40917c2606	14	2	9	3	3	6	2	2	4	2	2	4	3	2	5	2	2	4	2	2	4	2	4	6	3	2	5	2	4	6	2	2	4	2	2	4	2	3	5	2	2	4	2	2	4	3	1	4
cbef70c0-42d8-11ec-832e-18813daeb478	b0e4842ee32c4aaf95a6c5cafdd45e1ca2f9d349	14	2	9	3	1	4	2	3	5	3	2	5	2	3	5	1	2	3	1	2	3	3	3	6	4	4	8	2	3	5	4	4	8	2	3	5	2	1	3	1	2	3	4	3	7	4	4	8
cbef71a6-42d8-11ec-832e-18813daeb478	aa9e30d42d88e11c41da83e83964dc24d3f016c6	14	2	9	2	3	5	2	2	4	4	4	8	1	2	3	1	1	2	1	1	2	2	4	6	1	3	4	2	1	3	2	4	6	1	1	2	2	4	6	2	2	4	2	3	5	4	4	8
cbef7232-42d8-11ec-832e-18813daeb478	465e9b35e8fcb888d8451f1bfa85872b82edca16	14	2	9	1	2	3	2	2	4	3	3	6	1	2	3	2	2	4	3	3	6	2	3	5	3	3	6	3	2	5	2	2	4	2	2	4	2	3	5	3	3	6	2	3	5	3	3	6
cbef743a-42d8-11ec-832e-18813daeb478	2350a7d8446bd89580c615635bb0a1c3bd61e5e3	14	2	9	1	2	3	1	2	3	4	4	8	2	2	4	1	2	3	1	2	3	2	2	4	2	4	6	1	4	5	2	4	6	1	2	3	1	1	2	2	2	4	1	1	2	4	4	8
cbef7692-42d8-11ec-832e-18813daeb478	15cf10deca5294db18fb43b74f038a00500bdc97	15	2	9	1	2	3	3	2	5	2	3	5	1	2	3	1	1	2	3	2	5	1	1	2	1	1	2	1	2	3	2	2	4	3	2	5	1	1	2	1	1	2	1	1	2	3	3	6
cbef7764-42d8-11ec-832e-18813daeb478	e1a00550d28750eadb1c93df8eb3e69dc771ab95	14	1	9	3	3	6	2	2	4	4	4	8	2	1	3	2	2	4	2	2	4	1	2	3	2	2	4	3	3	6	2	2	4	2	2	4	2	2	4	1	1	2	2	2	4	3	3	6
cbef7818-42d8-11ec-832e-18813daeb478	892fdb6e7a7f2fc4a6fa68e7a184bfc835fe2c63	14	2	9	1	2	3	3	2	5	4	4	8	2	1	3	4	2	6	3	3	6	1	2	3	4	4	8	2	4	6	2	2	4	2	1	3	1	1	2	2	2	4	1	2	3	4	3	7
cbef79ee-42d8-11ec-832e-18813daeb478	546c1a34c870143a4fffc926e1a270fdd82051bb	14	1	9	4	4	8	1	1	2	4	4	8	4	4	8	4	4	8	4	4	8	4	4	8	4	4	8	4	4	8	4	4	8	2	3	5	4	4	8	2	4	6	3	3	6	1	1	2
cbef7d0e-42d8-11ec-832e-18813daeb478	4d3a96ea3ccfbf991deb97a76d778a78faec98ab	14	1	9	1	1	2	2	2	4	4	4	8	4	4	8	4	4	8	4	4	8	2	2	4	2	2	4	2	2	4	2	2	4	2	2	4	2	2	4	2	2	4	1	1	2	3	3	6
cbef83bc-42d8-11ec-832e-18813daeb478	2503aec9d9bad91fd7ab2863cf2ca7a5a3b05f8d	14	1	9	3	3	6	1	1	2	2	2	4	2	2	4	1	1	2	1	1	2	2	2	4	2	2	4	1	1	2	1	1	2	1	1	2	2	2	4	1	1	2	2	2	4	4	4	8
cbef8894-42d8-11ec-832e-18813daeb478	9da7ab977336102cb94bf23a0751e635c35053f5	14	2	9	4	4	8	2	2	4	4	4	8	3	3	6	4	4	8	2	2	4	2	2	4	4	4	8	3	3	6	4	4	8	2	2	4	4	4	8	2	2	4	2	2	4	4	4	8
cbef8af6-42d8-11ec-832e-18813daeb478	9da8d808a932932133093ac08910a19f1b1b7dc9	14	2	9	1	4	5	1	1	2	2	3	5	1	4	5	2	4	6	2	2	4	1	3	4	2	4	6	1	2	3	2	3	5	2	2	4	1	1	2	4	2	6	1	2	3	2	3	5
cbef8c5e-42d8-11ec-832e-18813daeb478	b9f87211fdb6cdec69e4ff17877c36e7507d94c6	15	2	9	2	2	4	2	2	4	4	4	8	2	2	4	2	2	4	2	2	4	1	4	5	3	2	5	2	2	4	2	2	4	2	2	4	1	2	3	3	4	7	2	2	4	3	3	6
cbef8eb6-42d8-11ec-832e-18813daeb478	e0c194fd794784057039d0cdc268df8a25c42e07	14	2	9	2	2	4	2	2	4	2	2	4	1	1	2	2	2	4	2	2	4	2	2	4	2	2	4	2	3	5	1	1	2	2	2	4	3	3	6	2	2	4	1	1	2	3	3	6
cbef930c-42d8-11ec-832e-18813daeb478	80f788dae85882458ce3846bc9f25c1ac587038f	14	2	9	4	3	7	2	2	4	2	2	4	2	2	4	2	3	5	2	2	4	2	2	4	2	2	4	2	2	4	2	2	4	2	2	4	2	1	3	2	2	4	2	2	4	4	4	8
cbef98b6-42d8-11ec-832e-18813daeb478	b21b21b95b8070359e905f16f5f02e77a801c73b	15	1	9	2	2	4	2	3	5	3	3	6	1	1	2	1	1	2	3	3	6	1	1	2	1	2	3	2	3	5	1	2	3	2	3	5	1	1	2	2	2	4	1	1	2	2	3	5
cbef9abe-42d8-11ec-832e-18813daeb478	5080645a32f828d3db54ed55e734589f65b2de9b	15	1	9	1	1	2	2	2	4	2	2	4	1	1	2	1	1	2	2	2	4	1	1	2	1	1	2	3	3	6	1	1	2	2	2	4	1	1	2	3	3	6	1	1	2	1	1	2
cbef9c76-42d8-11ec-832e-18813daeb478	d1dd1de70482b2bd1e9ea18d57be605e1d381faa	15	2	9	2	2	4	2	2	4	2	2	4	2	2	4	2	3	5	3	3	6	2	2	4	3	3	6	2	2	4	2	2	4	3	3	6	2	2	4	2	2	4	1	1	2	4	4	8
cbefa13a-42d8-11ec-832e-18813daeb478	0021a83256a9bddfd75f1f1f231cb4efabf77ea1	14	2	9	2	2	4	2	2	4	3	3	6	1	1	2	2	2	4	2	2	4	2	2	4	2	2	4	2	2	4	2	2	4	1	2	3	1	1	2	2	2	4	2	2	4	3	4	7
cbefa40a-42d8-11ec-832e-18813daeb478	2765e95315c1737f5bd286eec5696c7ad767b96e	16	2	10	2	2	4	1	1	2	4	2	6	4	1	5	1	2	3	2	3	5	2	4	6	2	4	6	1	2	3	2	4	6	1	2	3	1	1	2	1	4	5	2	1	3	4	3	7
cbefac52-42d8-11ec-832e-18813daeb478	73f75c0e41428a19ccece8fb1df4818eb55ec91b	16	1	10	2	2	4	2	2	4	4	4	8	3	3	6	3	3	6	1	1	2	2	2	4	4	2	6	1	2	3	4	4	8	1	2	3	1	1	2	2	2	4	4	4	8	4	3	7
cbefad7e-42d8-11ec-832e-18813daeb478	8bcc0d403da76b7727acec640e110fdfd17f73cb	15	2	10	2	2	4	1	1	2	2	2	4	2	2	4	2	1	3	2	2	4	2	3	5	2	1	3	2	2	4	2	2	4	2	4	6	2	3	5	2	2	4	2	3	5	3	2	5
cbefadc4-42d8-11ec-832e-18813daeb478	d32f83ddd3548aa16af0256202ea9ef124ede5fa	15	2	10	2	2	4	2	2	4	3	3	6	2	2	4	2	2	4	2	2	4	3	3	6	3	3	6	2	2	4	4	4	8	3	3	6	2	2	4	2	2	4	2	2	4	4	4	8
cbefb026-42d8-11ec-832e-18813daeb478	34d76a2f37c3bdada660c9ca2265478b79260248	15	1	10	1	1	2	2	2	4	2	2	4	2	1	3	1	1	2	4	4	8	2	2	4	2	2	4	4	4	8	2	2	4	2	2	4	1	1	2	2	2	4	2	2	4	3	3	6
cbefb26a-42d8-11ec-832e-18813daeb478	99b5ee46c8ab5f380bd012d6659ec1c2e5211d6e	15	2	10	1	1	2	2	3	5	4	4	8	1	1	2	1	2	3	2	3	5	2	1	3	1	1	2	2	3	5	2	2	4	2	4	6	1	1	2	2	3	5	3	1	4	1	1	2
cbefb2f6-42d8-11ec-832e-18813daeb478	1a2c8e65c4c3d3047bd5aef58e211a5c320ce2d8	15	2	10	1	1	2	1	3	4	4	3	7	1	1	2	3	3	6	3	3	6	1	1	2	3	3	6	1	4	5	1	4	5	3	3	6	1	1	2	2	4	6	1	1	2	3	2	5
cbefb904-42d8-11ec-832e-18813daeb478	17454445dd594e786af51d54561e9bd8274fdaf1	15	2	10	2	2	4	2	1	3	3	3	6	2	2	4	4	4	8	2	2	4	4	4	8	2	2	4	2	2	4	2	3	5	2	2	4	1	1	2	2	2	4	1	1	2	3	3	6
cbefba26-42d8-11ec-832e-18813daeb478	e9b054ad010f77524291cbdd820838988b10461b	15	2	10	3	2	5	2	3	5	4	2	6	2	1	3	2	4	6	3	2	5	2	2	4	4	4	8	2	4	6	1	1	2	2	3	5	3	2	5	2	4	6	2	2	4	4	4	8
cbefbb02-42d8-11ec-832e-18813daeb478	f309159704fa822906a18e31eeac3bd07249a3d2	16	2	10	2	2	4	2	2	4	2	2	4	1	1	2	3	3	6	3	3	6	2	2	4	2	2	4	1	1	2	1	1	2	2	2	4	1	1	2	1	1	2	2	2	4	4	4	8
cbefbb52-42d8-11ec-832e-18813daeb478	7e6c4fbbbfff1baba0f0218759205a7f0e129836	15	2	10	4	4	8	1	1	2	4	4	8	4	4	8	2	3	5	1	1	2	4	4	8	4	4	8	4	4	8	1	1	2	1	1	2	4	4	8	1	1	2	4	4	8	4	4	8
cbefbf76-42d8-11ec-832e-18813daeb478	5c7203cad4b2bdf8220294ee3a74fe34659cedeb	15	2	10	4	3	7	1	2	3	3	3	6	2	2	4	1	1	2	1	1	2	4	4	8	2	2	4	1	1	2	2	2	4	2	2	4	3	3	6	2	2	4	3	3	6	3	3	6
cbefc3cc-42d8-11ec-832e-18813daeb478	0349a81d22ac3fbdace0db7809a53846cb3c488f	16	2	10	1	2	3	2	3	5	4	3	7	1	3	4	2	4	6	4	2	6	1	2	3	1	1	2	1	3	4	1	1	2	4	2	6	1	2	3	4	4	8	1	2	3	3	3	6
cbefc552-42d8-11ec-832e-18813daeb478	d1ed743a79884daaf208c5e0baa388eb698fe938	15	2	10	1	1	2	2	3	5	4	4	8	1	1	2	4	4	8	4	4	8	1	1	2	3	3	6	2	2	4	2	2	4	2	2	4	1	1	2	2	3	5	1	1	2	3	3	6
cbefc638-42d8-11ec-832e-18813daeb478	d6c4f99cf7cb33c132d73720aba8e1634c29d9d2	15	1	10	2	2	4	1	3	4	4	4	8	2	2	4	2	2	4	1	1	2	2	2	4	3	3	6	2	3	5	2	2	4	2	2	4	1	1	2	2	2	4	1	1	2	3	3	6
cbefc6ce-42d8-11ec-832e-18813daeb478	e320a66603dec8768941edeba978573e939687a4	15	2	10	1	1	2	2	2	4	1	1	2	1	1	2	2	2	4	2	2	4	1	1	2	1	1	2	2	2	4	2	2	4	2	2	4	1	1	2	3	3	6	1	1	2	3	3	6
cbefc714-42d8-11ec-832e-18813daeb478	b5df63648bbc587f2433687bcb3cbd37643893a2	15	1	10	1	1	2	1	1	2	4	4	8	2	2	4	2	1	3	1	1	2	3	3	6	2	2	4	1	1	2	1	1	2	2	2	4	4	4	8	1	1	2	3	4	7	4	4	8
cbefcd86-42d8-11ec-832e-18813daeb478	10817ecc650854590444b795910a785f6d05e38f	16	1	10	1	2	3	1	3	4	1	2	3	1	2	3	2	3	5	3	3	6	1	4	5	4	4	8	2	3	5	3	3	6	1	1	2	4	4	8	1	3	4	1	3	4	1	1	2
cbefcdcc-42d8-11ec-832e-18813daeb478	058f9277ae7f4d32b797f45d7c47e984c38cccbd	15	2	10	2	2	4	2	2	4	4	4	8	2	2	4	2	2	4	2	2	4	2	2	4	2	2	4	2	2	4	2	2	4	2	2	4	2	2	4	3	3	6	2	2	4	3	3	6
cbefd1a0-42d8-11ec-832e-18813daeb478	fb38a282813a858312fc9c0d1123250e03da54dc	15	2	10	3	2	5	1	3	4	1	3	4	4	2	6	1	3	4	1	4	5	4	2	6	1	2	3	1	2	3	1	2	3	1	3	4	3	2	5	1	4	5	4	2	6	4	2	6
cbefd1e6-42d8-11ec-832e-18813daeb478	e4295dd52b51ea85e4c5501a71a21526f8484e3c	15	1	10	2	2	4	2	2	4	4	4	8	2	2	4	1	1	2	4	4	8	1	3	4	1	2	3	4	4	8	4	4	8	2	4	6	2	2	4	2	2	4	1	3	4	4	2	6
cbefe17c-42d8-11ec-832e-18813daeb478	2bb3b343b024c5226f81317afc54644907bca296	16	2	10	1	2	3	2	2	4	4	4	8	1	2	3	2	2	4	3	2	5	1	2	3	3	3	6	3	4	7	2	3	5	3	1	4	1	2	3	2	2	4	1	2	3	4	4	8
cbefe442-42d8-11ec-832e-18813daeb478	f79f231d7b6bb80feab00f4bddffca0492c690f6	14	1	10	4	4	8	1	1	2	1	1	2	4	4	8	1	1	2	2	2	4	3	3	6	1	1	2	1	1	2	1	1	2	1	1	2	3	3	6	1	1	2	3	3	6	1	1	2
cbefe88e-42d8-11ec-832e-18813daeb478	98222799e1ca33ecb2a454faa9225e2a42b8eb3a	15	1	10	2	3	5	2	2	4	3	3	6	1	1	2	2	2	4	2	2	4	3	3	6	3	3	6	3	3	6	3	3	6	2	2	4	3	3	6	2	2	4	3	3	6	3	3	6
cbefe988-42d8-11ec-832e-18813daeb478	e638705a4606ff80f34ba01d01dd1dcbcfdd6406	15	1	10	4	4	8	2	2	4	4	4	8	2	2	4	2	2	4	1	1	2	2	4	6	2	2	4	4	3	7	4	4	8	2	2	4	2	2	4	2	2	4	2	2	4	3	3	6
cbefea14-42d8-11ec-832e-18813daeb478	c676ffca6d92a1af24911c14cd782b2aea8b89ae	15	1	10	4	2	6	2	3	5	4	4	8	3	1	4	3	2	5	1	3	4	3	1	4	3	3	6	1	4	5	3	3	6	1	3	4	3	1	4	2	4	6	3	1	4	4	2	6
cbefee74-42d8-11ec-832e-18813daeb478	28a0c1939dcf13c3581a1d040640ba2d5abc1019	16	1	10	2	4	6	2	2	4	3	4	7	2	3	5	2	4	6	2	1	3	3	4	7	2	4	6	2	4	6	2	4	6	2	2	4	2	4	6	2	2	4	2	4	6	4	2	6
cbeff0f4-42d8-11ec-832e-18813daeb478	c33e00d54d19a9b5e0b2f614e05abec8172973eb	15	2	10	1	1	2	2	2	4	3	3	6	1	1	2	3	4	7	3	3	6	1	1	2	3	3	6	3	3	6	2	2	4	3	3	6	2	2	4	3	3	6	2	2	4	2	2	4
cbeff1c6-42d8-11ec-832e-18813daeb478	fdaa519741c05bb6b2650f8a705318c0410a5427	15	1	10	2	1	3	2	3	5	1	4	5	2	2	4	2	2	4	4	4	8	3	2	5	2	3	5	3	3	6	1	2	3	2	3	5	1	1	2	2	3	5	2	2	4	3	3	6
cbf002d8-42d8-11ec-832e-18813daeb478	233d1b91c75f1ffcb38044d47737c18c44230616	15	1	10	2	2	4	2	2	4	3	3	6	2	2	4	2	2	4	2	2	4	3	3	6	2	3	5	2	2	4	3	2	5	2	2	4	1	1	2	3	3	6	2	2	4	2	2	4
cbf00490-42d8-11ec-832e-18813daeb478	33c565e3f3461068f56ee5196231159e12466fee	16	2	10	2	1	3	1	4	5	1	4	5	1	1	2	4	3	7	1	4	5	2	1	3	1	1	2	1	4	5	4	2	6	1	4	5	2	1	3	1	4	5	2	1	3	2	3	5
cbf0072e-42d8-11ec-832e-18813daeb478	94c65438aee5ab1555e0cf0dc09ef3811afe67c1	15	2	10	1	1	2	2	2	4	2	3	5	1	1	2	2	2	4	3	3	6	2	2	4	2	2	4	3	3	6	2	2	4	2	2	4	2	2	4	4	4	8	1	1	2	3	3	6
cbf00850-42d8-11ec-832e-18813daeb478	6f8120d6a46ae2102a858a9e0a312d153b50332f	15	1	10	4	4	8	2	2	4	4	4	8	4	4	8	4	4	8	2	2	4	4	4	8	4	4	8	1	1	2	4	4	8	1	1	2	4	4	8	1	1	2	3	3	6	3	3	6
cbf00b0c-42d8-11ec-832e-18813daeb478	748e390efd60127723e4214f35abc7d8affdb73b	16	2	10	1	2	3	2	2	4	2	2	4	1	1	2	1	1	2	3	3	6	1	2	3	1	2	3	3	2	5	1	1	2	3	2	5	1	2	3	2	2	4	1	2	3	2	2	4
cbf00c06-42d8-11ec-832e-18813daeb478	655548c07a14f177eff13c144d568c6889bb68b0	16	2	10	4	4	8	2	1	3	4	4	8	4	4	8	4	4	8	1	1	2	4	4	8	4	4	8	2	1	3	3	4	7	2	1	3	3	4	7	1	1	2	4	4	8	4	4	8
cbf00f12-42d8-11ec-832e-18813daeb478	55710b85f6ec56bd93da37d57f47a1e90c3402c5	16	2	10	2	3	5	2	2	4	4	4	8	1	2	3	2	1	3	2	2	4	1	1	2	2	2	4	3	2	5	3	3	6	2	2	4	1	1	2	3	3	6	2	2	4	2	2	4
cbf01098-42d8-11ec-832e-18813daeb478	8eb75f532e95856ef0f8658d2e353c065b1a2fde	16	2	10	2	2	4	2	2	4	3	3	6	1	1	2	4	4	8	1	1	2	4	4	8	3	3	6	4	4	8	4	4	8	3	2	5	2	2	4	2	2	4	2	2	4	4	4	8
cbf01124-42d8-11ec-832e-18813daeb478	347d7e68b642c9300be28d97bf949092993334e9	15	2	10	1	1	2	1	1	2	4	4	8	1	1	2	4	2	6	1	1	2	3	3	6	2	2	4	3	3	6	2	2	4	2	1	3	2	2	4	2	1	3	2	2	4	4	4	8
cbf0137c-42d8-11ec-832e-18813daeb478	ae6afafaea5170289f7d3b840e7c8fb18951ff71	16	1	10	1	3	4	2	3	5	1	3	4	3	2	5	1	1	2	1	1	2	1	4	5	1	1	2	1	3	4	1	1	2	1	3	4	1	2	3	1	3	4	1	2	3	2	3	5
cbf01408-42d8-11ec-832e-18813daeb478	8b388ca2af451eaecb20e4aeffda1bfdbbee8f11	15	1	10	2	2	4	3	2	5	2	2	4	2	2	4	1	2	3	3	3	6	1	3	4	1	2	3	3	3	6	1	1	2	3	3	6	1	1	2	2	2	4	1	1	2	1	1	2
cbf01606-42d8-11ec-832e-18813daeb478	d844988948b7e8ea969f8a11705c664eb8bd9b1b	16	1	10	1	2	3	2	2	4	3	3	6	3	2	5	2	2	4	3	3	6	1	3	4	3	2	5	4	3	7	3	3	6	3	2	5	1	1	2	3	3	6	2	2	4	3	2	5
cbf016a6-42d8-11ec-832e-18813daeb478	f5040303b6e7187d04b8e7a14b727f226738a1b4	16	2	10	1	1	2	1	1	2	2	2	4	1	1	2	2	2	4	1	1	2	2	2	4	2	2	4	2	2	4	2	2	4	1	1	2	1	1	2	1	1	2	2	2	4	4	4	8
cbf0178c-42d8-11ec-832e-18813daeb478	fa53efe8152da15ee66566b6353b696542d433fb	15	1	10	2	2	4	2	2	4	3	3	6	2	3	5	2	2	4	2	2	4	1	3	4	2	2	4	2	1	3	2	2	4	1	1	2	3	2	5	2	2	4	2	3	5	3	3	6
cbf01c1e-42d8-11ec-832e-18813daeb478	afd9cff3aaacea9da19440b76c4565e6da584bc5	15	1	10	3	3	6	2	2	4	3	3	6	2	2	4	2	2	4	2	2	4	2	2	4	4	3	7	3	3	6	3	3	6	2	2	4	2	3	5	2	2	4	3	4	7	2	4	6
cbf0215a-42d8-11ec-832e-18813daeb478	49886cc9248955570721040a32c49cf806765405	15	1	10	2	2	4	3	3	6	2	2	4	1	1	2	1	2	3	3	3	6	1	2	3	1	2	3	2	2	4	1	2	3	2	2	4	1	1	2	2	2	4	1	1	2	1	2	3
cbf025ba-42d8-11ec-832e-18813daeb478	c6939611b90263cb427c2dd9d36c6b4f823fe9a2	15	2	10	2	2	4	1	2	3	1	3	4	3	4	7	2	4	6	3	2	5	1	3	4	1	4	5	1	3	4	1	4	5	1	2	3	1	2	3	1	1	2	1	2	3	4	4	8
cbf02b82-42d8-11ec-832e-18813daeb478	5c0501552bdf5d0486de0a165a1d146df11c37a5	15	1	10	1	2	3	1	2	3	4	4	8	1	1	2	1	3	4	1	4	5	1	2	3	4	4	8	4	4	8	4	4	8	1	1	2	1	3	4	2	2	4	1	1	2	2	2	4
cbf02c86-42d8-11ec-832e-18813daeb478	5c43a4ddec121fdd5946ba94df909bd2dcbe840d	15	1	10	2	2	4	2	2	4	3	3	6	1	1	2	2	2	4	3	4	7	4	1	5	4	4	8	4	4	8	1	1	2	3	3	6	2	2	4	4	4	8	2	1	3	3	3	6
cbf02ce0-42d8-11ec-832e-18813daeb478	bd014364e729771aa5717348858e1b79a1c20508	15	2	10	1	1	2	2	2	4	2	2	4	1	2	3	1	1	2	2	3	5	1	2	3	1	4	5	1	4	5	1	4	5	1	2	3	1	1	2	1	4	5	1	4	5	4	1	5
cbf02dd0-42d8-11ec-832e-18813daeb478	aba4bfc0ad201555130ca7b50823c981577eef71	15	2	10	2	2	4	2	2	4	3	4	7	1	2	3	1	2	3	1	1	2	1	1	2	2	2	4	2	2	4	3	3	6	1	1	2	1	1	2	2	2	4	1	1	2	3	3	6
cbf030aa-42d8-11ec-832e-18813daeb478	7fd150019266503a33c07c2a3dfbaaac5ed2ff13	16	1	10	1	1	2	2	2	4	3	3	6	1	1	2	2	2	4	3	3	6	1	1	2	1	1	2	1	1	2	1	1	2	3	3	6	1	1	2	3	3	6	1	1	2	2	2	4
cbf03438-42d8-11ec-832e-18813daeb478	245dc471f397c0b63010d2015f8e890969a7313b	16	2	10	1	1	2	1	1	2	4	4	8	1	1	2	2	2	4	1	1	2	2	2	4	3	3	6	2	1	3	2	2	4	1	1	2	3	3	6	1	1	2	2	3	5	4	4	8
cbf03708-42d8-11ec-832e-18813daeb478	a57dd055c5c1dfda7471e6b99d1b7fab27673522	15	2	10	2	2	4	3	2	5	3	3	6	2	3	5	1	3	4	3	3	6	1	2	3	2	3	5	3	3	6	2	3	5	2	3	5	2	3	5	3	2	5	2	3	5	2	3	5
cbf039f6-42d8-11ec-832e-18813daeb478	820ab78e77d3fffae7956b3351daaf15c2ec25c7	15	2	10	2	2	4	2	2	4	3	3	6	2	2	4	2	2	4	2	2	4	2	2	4	2	2	4	2	2	4	2	2	4	2	2	4	2	2	4	2	2	4	1	1	2	3	3	6
cbf03fb4-42d8-11ec-832e-18813daeb478	782d4ba5d4200a52921d48aa2ad2d7b5a63df999	13	2	10	4	2	6	1	1	2	1	2	3	2	2	4	1	3	4	3	2	5	1	2	3	1	2	3	1	2	3	1	2	3	1	2	3	1	1	2	1	1	2	1	2	3	4	4	8
cbf04180-42d8-11ec-832e-18813daeb478	808ced36d86eb2b72a8cc76e2be2c85e2976bf27	16	2	10	1	1	2	2	1	3	3	3	6	2	1	3	3	2	5	3	1	4	2	3	5	2	3	5	3	3	6	3	3	6	3	3	6	3	3	6	3	1	4	2	3	5	3	3	6
cbf049dc-42d8-11ec-832e-18813daeb478	3db0a6582f2035616d72040d652f2f942078afe8	16	1	10	2	2	4	2	2	4	4	4	8	2	2	4	3	3	6	2	2	4	4	4	8	3	3	6	2	2	4	2	2	4	3	3	6	2	3	5	2	2	4	3	3	6	3	3	6
cbf04a68-42d8-11ec-832e-18813daeb478	55dd150e87718b6440cfbe613899f82ff7b43683	15	2	10	2	1	3	2	3	5	1	2	3	3	1	4	2	3	5	4	3	7	2	2	4	1	2	3	2	2	4	2	3	5	2	2	4	4	2	6	3	3	6	3	2	5	2	2	4
cbf04be4-42d8-11ec-832e-18813daeb478	c4036d37b1a9aac65c4378d7c44374477a670022	15	1	10	2	3	5	3	1	4	3	3	6	2	2	4	2	1	3	2	1	3	2	3	5	3	4	7	3	3	6	1	1	2	3	2	5	2	3	5	3	2	5	2	3	5	3	3	6
cbf04fae-42d8-11ec-832e-18813daeb478	9d8080362ecd6ec1b31d73b980eeda0e5a74c0c7	16	1	10	3	2	5	1	1	2	4	4	8	4	2	6	2	4	6	1	1	2	4	4	8	4	4	8	1	1	2	4	4	8	1	1	2	2	2	4	1	1	2	4	4	8	3	3	6
cbf0551c-42d8-11ec-832e-18813daeb478	8507f85b1424a09bdac5d8efaec68a6886bf6ce7	15	2	10	2	3	5	3	2	5	3	2	5	2	3	5	2	3	5	3	2	5	2	4	6	3	3	6	3	2	5	2	3	5	3	2	5	2	3	5	3	2	5	2	3	5	3	2	5
cbf06778-42d8-11ec-832e-18813daeb478	aad6ee21dc89eeb6b8d1a836e01e7ee343362fbe	16	1	10	2	2	4	2	3	5	4	4	8	4	3	7	4	4	8	4	2	6	2	2	4	3	4	7	4	4	8	2	3	5	1	2	3	3	2	5	2	4	6	2	1	3	4	2	6
cbf072ae-42d8-11ec-832e-18813daeb478	a1b606e71576c215392fffbea151ac06251c2476	17	1	11	3	3	6	1	1	2	4	4	8	4	4	8	2	2	4	1	1	2	4	4	8	3	3	6	4	4	8	4	4	8	1	1	2	4	4	8	4	4	8	4	4	8	4	4	8
cbf075c4-42d8-11ec-832e-18813daeb478	9bc186e7ad9510eea184b34167c33a0ef423d608	16	1	11	1	2	3	2	2	4	3	3	6	1	2	3	2	2	4	2	2	4	2	2	4	2	2	4	2	2	4	2	2	4	3	3	6	3	3	6	3	3	6	3	2	5	2	2	4
cbf07664-42d8-11ec-832e-18813daeb478	94bda9aa0da1586eb1009d1e8d778e67b0cac1d0	16	2	11	1	2	3	1	2	3	3	4	7	1	1	2	2	4	6	3	3	6	1	2	3	2	2	4	2	3	5	2	2	4	2	3	5	1	1	2	2	2	4	1	1	2	3	3	6
cbf07a2e-42d8-11ec-832e-18813daeb478	5255fab5cc8ebb008646f41c7b6f292456dc13d4	17	2	11	1	2	3	1	2	3	3	3	6	1	1	2	3	2	5	1	1	2	1	2	3	3	2	5	1	2	3	3	2	5	1	2	3	2	2	4	2	3	5	2	2	4	3	1	4
cbf07b28-42d8-11ec-832e-18813daeb478	7a2a0503144ea2b12960750ed2140ff7682eb22f	16	2	11	1	1	2	2	2	4	3	3	6	1	1	2	1	1	2	3	3	6	2	2	4	3	2	5	3	4	7	2	2	4	2	2	4	1	1	2	2	2	4	1	1	2	3	3	6
cbf07db2-42d8-11ec-832e-18813daeb478	10cdae959e05ebb59ecdc13c1ee93085febbddd7	16	1	11	1	1	2	2	3	5	4	4	8	1	1	2	1	1	2	4	4	8	3	4	7	4	4	8	2	3	5	4	4	8	4	4	8	1	1	2	4	4	8	1	1	2	4	4	8
cbf083f2-42d8-11ec-832e-18813daeb478	078caf03d36f69ce036f2d925e04605c4e8e3c0d	16	1	11	1	1	2	3	3	6	2	3	5	1	1	2	2	2	4	2	2	4	1	2	3	2	2	4	3	3	6	2	2	4	3	3	6	1	1	2	2	2	4	1	1	2	2	2	4
cbf08b40-42d8-11ec-832e-18813daeb478	6ad0ff27f1da70ef4bfd07f99b26fd91fda30297	17	1	11	2	2	4	2	2	4	3	3	6	2	2	4	4	4	8	1	1	2	4	4	8	4	4	8	2	2	4	4	4	8	2	2	4	2	2	4	2	2	4	2	2	4	4	4	8
cbf08d3e-42d8-11ec-832e-18813daeb478	db24e22807dbc8b8b435d84b87e939a75788c194	17	1	11	1	1	2	3	3	6	4	4	8	1	1	2	4	4	8	3	3	6	2	2	4	3	3	6	4	4	8	4	4	8	3	3	6	2	2	4	2	3	5	3	2	5	3	3	6
cbf09252-42d8-11ec-832e-18813daeb478	c5f1a59f9c22cca385af8f70c64d2fb0d1cba436	16	2	11	2	1	3	2	1	3	3	3	6	1	1	2	2	1	3	2	2	4	2	1	3	1	1	2	2	2	4	1	1	2	2	2	4	1	1	2	4	4	8	1	1	2	1	1	2
cbf09586-42d8-11ec-832e-18813daeb478	5c81ec65c9385d0b5058aef6adc50f3f76fccb99	16	2	11	3	3	6	2	2	4	3	3	6	2	2	4	2	2	4	2	2	4	3	3	6	2	2	4	2	2	4	1	1	2	2	2	4	2	2	4	2	2	4	2	2	4	2	2	4
cbf09662-42d8-11ec-832e-18813daeb478	7c5df725fac8825fc5dbb7b4425e8cd5b3866788	17	1	11	4	4	8	1	2	3	4	4	8	4	4	8	2	2	4	2	2	4	1	1	2	1	1	2	2	2	4	4	4	8	1	1	2	1	4	5	1	1	2	2	2	4	1	1	2
cbf0b3b8-42d8-11ec-832e-18813daeb478	63eaa7452175d0265316683e490a74de5b9257bc	16	1	11	3	3	6	1	1	2	4	4	8	1	4	5	1	4	5	1	1	2	1	4	5	4	1	5	2	1	3	4	4	8	1	1	2	4	4	8	1	1	2	4	4	8	4	4	8
cbf0b44e-42d8-11ec-832e-18813daeb478	dd504c170d0f8ae7589defe69a1b48db34e6e542	15	2	11	2	2	4	2	2	4	4	4	8	1	1	2	1	1	2	1	1	2	2	2	4	2	2	4	1	1	2	2	3	5	1	1	2	1	1	2	1	1	2	2	2	4	3	3	6
cbf0b660-42d8-11ec-832e-18813daeb478	bffba4889f8defd0d86e32e967841e99bc060aa8	17	1	11	2	2	4	2	1	3	4	4	8	2	1	3	2	2	4	1	1	2	3	3	6	3	4	7	3	2	5	4	4	8	1	2	3	3	3	6	2	2	4	3	3	6	3	3	6
cbf0c1f0-42d8-11ec-832e-18813daeb478	277d3b8fd900091e722b649f2bf7068bff0d3cc3	17	2	11	1	3	4	2	2	4	4	4	8	2	3	5	2	2	4	1	1	2	2	3	5	2	3	5	3	2	5	2	3	5	1	2	3	1	3	4	2	2	4	2	3	5	3	4	7
cbf0c2ae-42d8-11ec-832e-18813daeb478	2ef2e464651c6de53612b6acd0220daa6e4213ea	16	2	11	1	1	2	3	2	5	3	3	6	2	1	3	2	2	4	2	2	4	2	3	5	2	2	4	3	2	5	2	2	4	2	2	4	2	2	4	3	3	6	2	2	4	3	3	6
cbf0c394-42d8-11ec-832e-18813daeb478	0f7842ba526ce60e1f5299cd032cc025101b1fe6	17	2	11	2	1	3	1	2	3	1	1	2	1	1	2	2	2	4	2	2	4	2	1	3	2	2	4	2	2	4	1	1	2	2	2	4	2	1	3	2	3	5	2	1	3	3	3	6
cbf0c43e-42d8-11ec-832e-18813daeb478	35ca5b4476e7780d87be5018521c7ab48ea78269	16	2	11	4	4	8	1	1	2	4	4	8	4	4	8	1	1	2	1	1	2	4	4	8	4	4	8	1	1	2	4	4	8	1	1	2	4	4	8	1	1	2	4	4	8	4	4	8
cbf0c524-42d8-11ec-832e-18813daeb478	e110c969537638490b8391198b585f5fb982c217	16	2	11	2	3	5	2	2	4	3	3	6	1	1	2	3	3	6	3	3	6	1	2	3	1	1	2	2	2	4	4	4	8	2	2	4	1	1	2	2	1	3	2	2	4	2	2	4
cbf0c812-42d8-11ec-832e-18813daeb478	64b94a56a1c286cb5f3ecccf9376448d7eb94866	16	1	11	3	2	5	1	1	2	2	2	4	2	2	4	1	1	2	1	1	2	3	2	5	2	2	4	2	2	4	3	2	5	2	2	4	1	1	2	1	3	4	2	1	3	4	3	7
cbf0cdbc-42d8-11ec-832e-18813daeb478	b137972001587ca032b440e3fd8170076e846bcf	16	1	11	2	1	3	1	3	4	2	4	6	4	2	6	1	4	5	4	4	8	3	4	7	1	3	4	3	4	7	1	3	4	2	4	6	1	4	5	3	3	6	3	3	6	1	3	4
cbf0d3fc-42d8-11ec-832e-18813daeb478	39659563bf84b8b22e31eefeeeec7ab4ae151398	16	2	11	4	2	6	2	2	4	2	3	5	3	2	5	3	2	5	1	2	3	4	2	6	1	1	2	2	2	4	1	1	2	1	2	3	1	1	2	2	3	5	3	2	5	3	3	6
cbf0d780-42d8-11ec-832e-18813daeb478	50426d462b87d24b4a93236b37bcf4cf77663862	16	1	11	2	1	3	2	2	4	4	4	8	2	1	3	4	3	7	2	2	4	1	1	2	3	4	7	3	4	7	3	3	6	2	2	4	1	1	2	2	2	4	2	1	3	3	2	5
cbf0d8ac-42d8-11ec-832e-18813daeb478	1bc8d5f64328a0bcaf982bd4572d45eaa1925de6	16	2	11	2	2	4	2	1	3	4	4	8	1	1	2	2	2	4	2	2	4	2	2	4	2	1	3	3	3	6	2	2	4	3	2	5	1	1	2	3	2	5	1	1	2	1	1	2
cbf0d988-42d8-11ec-832e-18813daeb478	94512b143f19a3996c9cd62136c5f713ec22e64c	16	1	11	1	1	2	2	3	5	4	4	8	1	2	3	1	2	3	1	1	2	3	3	6	2	4	6	1	4	5	3	2	5	1	2	3	1	1	2	1	2	3	4	3	7	1	2	3
cbf0da78-42d8-11ec-832e-18813daeb478	bfb66ee000b69b3e334406e8905506baef222cd8	17	2	11	1	4	5	2	2	4	1	4	5	1	4	5	1	4	5	2	2	4	1	1	2	1	1	2	3	3	6	1	1	2	2	2	4	1	1	2	4	4	8	1	1	2	1	1	2
cbf0dd34-42d8-11ec-832e-18813daeb478	568a619f6057d5e30d681e355f7559ede69824f9	16	1	11	2	2	4	2	2	4	4	4	8	2	2	4	1	1	2	2	2	4	2	2	4	2	2	4	3	3	6	1	1	2	2	2	4	1	1	2	2	2	4	2	2	4	1	1	2
cbf0e18a-42d8-11ec-832e-18813daeb478	553b9a740a38726de2b71f08550bbc2b75b73c11	17	1	11	1	2	3	1	2	3	1	2	3	1	1	2	1	2	3	1	1	2	1	2	3	4	3	7	1	2	3	4	4	8	1	1	2	1	1	2	1	2	3	1	1	2	4	4	8
cbf0e3d8-42d8-11ec-832e-18813daeb478	604a8f11ac1fe8a4ac75e071bbe53562eeca5942	17	1	11	3	2	5	1	1	2	4	4	8	2	1	3	2	2	4	1	1	2	2	2	4	3	2	5	1	2	3	3	3	6	1	1	2	3	3	6	1	1	2	2	2	4	4	4	8
cbf0e46e-42d8-11ec-832e-18813daeb478	fd5a64de6616b1ebdd230ffbb2bf85fc5cf094b7	16	2	11	1	1	2	2	2	4	4	4	8	2	2	4	2	2	4	1	1	2	1	1	2	2	2	4	2	2	4	3	3	6	2	2	4	1	1	2	2	2	4	1	1	2	3	3	6
cbf0e626-42d8-11ec-832e-18813daeb478	fc2e30104ed5cec80449f76bde8e1f8e452cc879	16	2	11	1	1	2	2	2	4	4	4	8	3	3	6	2	2	4	2	2	4	1	2	3	2	2	4	2	2	4	4	4	8	2	2	4	1	1	2	2	2	4	2	2	4	4	4	8
cbf0e702-42d8-11ec-832e-18813daeb478	ccc784cda6ec0ff34bf916e7ae549fde16ac3fb4	16	2	11	1	3	4	1	2	3	1	1	2	1	1	2	1	2	3	1	1	2	1	2	3	1	3	4	1	2	3	1	2	3	1	2	3	1	1	2	1	1	2	1	3	4	4	3	7
cbf0ef04-42d8-11ec-832e-18813daeb478	6dac9d787a06efd6065300ee35d0963d38fb0ba8	16	1	11	1	1	2	4	3	7	4	4	8	1	1	2	2	2	4	3	3	6	2	1	3	2	2	4	4	4	8	3	4	7	3	3	6	1	1	2	3	3	6	1	2	3	1	2	3
cbf0f3e6-42d8-11ec-832e-18813daeb478	4fc52bf32c9885eb01535d56d66ada6359a0af85	17	2	11	3	3	6	2	2	4	2	2	4	2	2	4	3	3	6	2	2	4	3	3	6	2	2	4	2	2	4	2	2	4	1	2	3	2	3	5	1	1	2	2	2	4	4	4	8
cbf0fb5c-42d8-11ec-832e-18813daeb478	0ea4c971a1707e9e8663c2d2e67455a14626fb7e	17	1	11	2	2	4	2	2	4	3	3	6	1	2	3	1	2	3	2	3	5	2	3	5	2	3	5	2	4	6	1	3	4	1	2	3	1	1	2	2	2	4	1	2	3	3	4	7
cbf10232-42d8-11ec-832e-18813daeb478	209469d9a00d88c34f901e0948758b9845e84cd8	16	2	11	2	1	3	1	3	4	3	3	6	1	1	2	2	2	4	4	4	8	2	1	3	4	4	8	3	3	6	3	3	6	1	1	2	1	1	2	1	4	5	1	1	2	2	1	3
cbf1064c-42d8-11ec-832e-18813daeb478	0ba365103fe91f42ddcb518b76b26f2b861e9660	16	2	11	1	1	2	3	3	6	3	3	6	2	2	4	1	2	3	3	3	6	1	1	2	3	3	6	2	2	4	2	2	4	3	3	6	1	1	2	3	3	6	1	1	2	2	2	4
cbf108fe-42d8-11ec-832e-18813daeb478	2603bbeb09c4d4daa9c411be20da7e1e366bff97	16	1	11	1	1	2	1	1	2	1	1	2	1	1	2	2	2	4	4	4	8	2	2	4	3	3	6	1	1	2	3	3	6	4	4	8	1	1	2	4	4	8	1	1	2	1	1	2
cbf10dae-42d8-11ec-832e-18813daeb478	89376aec870af3a9c7c5c5851eebce79177915f6	16	1	11	4	2	6	1	2	3	4	4	8	4	3	7	4	3	7	1	2	3	4	4	8	4	4	8	1	2	3	4	2	6	1	2	3	4	3	7	4	2	6	4	2	6	4	3	7
cbf10e44-42d8-11ec-832e-18813daeb478	fdac7f50bb09b90afa9f954f6387cad6230f2f74	16	1	11	3	2	5	2	3	5	4	4	8	2	1	3	2	2	4	2	3	5	3	2	5	3	3	6	3	4	7	2	3	5	2	3	5	2	2	4	3	3	6	2	2	4	3	3	6
cbf11178-42d8-11ec-832e-18813daeb478	f96a8aefb05e4003ce32238fdf4d081b62587308	17	1	11	3	3	6	1	1	2	4	4	8	2	2	4	3	3	6	2	2	4	4	4	8	2	2	4	4	4	8	4	4	8	2	2	4	2	2	4	1	1	2	2	2	4	3	3	6
cbf11538-42d8-11ec-832e-18813daeb478	1990956ce4c862de2a9d94ca82f00f7eea868ebe	16	1	11	2	2	4	2	3	5	4	4	8	3	2	5	2	2	4	2	3	5	3	2	5	3	3	6	2	3	5	3	3	6	2	3	5	2	1	3	2	3	5	3	1	4	3	2	5
cbf11e84-42d8-11ec-832e-18813daeb478	eda117242bb1b0037c7469378a30656b4f0c47bb	17	1	11	2	1	3	2	2	4	4	4	8	2	1	3	3	2	5	1	1	2	1	1	2	3	2	5	3	3	6	2	1	3	3	2	5	1	1	2	2	3	5	2	1	3	3	2	5
cbf11ed4-42d8-11ec-832e-18813daeb478	d5fe3b6271f9b3a4016f9f7a6752a7a17d10b233	16	2	11	1	1	2	1	3	4	4	4	8	1	1	2	1	1	2	1	1	2	1	1	2	1	4	5	1	4	5	1	4	5	2	3	5	1	1	2	4	4	8	2	2	4	2	4	6
cbf12492-42d8-11ec-832e-18813daeb478	979fcadccf4233700ccf665013ad87a36e563365	17	2	12	1	2	3	2	2	4	3	3	6	1	2	3	2	3	5	2	1	3	1	2	3	2	2	4	2	2	4	2	2	4	2	2	4	2	2	4	3	2	5	2	2	4	2	3	5
cbf127ee-42d8-11ec-832e-18813daeb478	e3d609bcd013479c77735074fe4ac04a97d4cffa	17	2	12	2	1	3	2	2	4	3	3	6	1	1	2	1	1	2	2	2	4	1	1	2	2	2	4	2	2	4	2	2	4	3	3	6	1	1	2	2	2	4	1	1	2	3	3	6
cbf12c76-42d8-11ec-832e-18813daeb478	3bf451d151b1b50ae02e88cee516cd69a4f780b6	17	2	12	2	2	4	2	2	4	3	3	6	1	1	2	3	3	6	2	2	4	3	3	6	3	3	6	3	3	6	2	2	4	4	4	8	2	2	4	3	3	6	1	1	2	3	3	6
cbf13194-42d8-11ec-832e-18813daeb478	fff5d4d1fd9384d907988d9119491e75fbfbcc60	17	1	12	3	2	5	2	2	4	4	4	8	2	2	4	3	3	6	4	4	8	2	2	4	4	4	8	2	2	4	4	4	8	2	2	4	2	2	4	2	2	4	2	2	4	4	4	8
cbf13428-42d8-11ec-832e-18813daeb478	95a8cc7d9fa6e64200437a4b1bf594adebfcdbc9	18	1	12	1	1	2	2	3	5	4	4	8	2	2	4	1	2	3	1	1	2	1	1	2	1	1	2	4	4	8	4	4	8	3	3	6	1	1	2	4	4	8	4	4	8	1	1	2
cbf1369e-42d8-11ec-832e-18813daeb478	fc14e9ea40b27e8767f6de7b37512a5c0d9a3093	16	1	12	1	2	3	2	2	4	2	3	5	1	1	2	1	2	3	4	3	7	1	3	4	1	1	2	1	2	3	1	2	3	2	2	4	2	1	3	3	3	6	1	1	2	1	2	3
cbf1378e-42d8-11ec-832e-18813daeb478	81dc9bd58cb7a3c74731ce5dbcfb193114042d37	17	1	12	2	1	3	1	3	4	4	4	8	2	1	3	1	1	2	2	3	5	4	2	6	3	3	6	1	4	5	4	4	8	1	3	4	2	1	3	1	4	5	4	2	6	4	3	7
cbf13a54-42d8-11ec-832e-18813daeb478	322f0692ede053b0abaf2d71f557e9f2c2ff6056	17	1	12	1	2	3	3	3	6	4	4	8	1	2	3	1	2	3	1	1	2	1	1	2	2	2	4	4	4	8	2	2	4	4	4	8	1	1	2	4	2	6	1	2	3	1	1	2
cbf13fe0-42d8-11ec-832e-18813daeb478	d03909c8a47271b4de80f89e3937ccaea7586535	17	1	12	2	2	4	1	2	3	4	4	8	2	2	4	1	1	2	3	3	6	1	1	2	2	2	4	1	1	2	1	1	2	1	1	2	1	1	2	2	2	4	2	2	4	2	2	4
cbf140d0-42d8-11ec-832e-18813daeb478	f5b4aa850e5c980861eea2483a22320cf40f25b5	18	1	12	3	3	6	1	1	2	3	3	6	2	2	4	3	3	6	1	1	2	4	4	8	3	3	6	1	2	3	4	4	8	1	1	2	2	2	4	1	2	3	4	4	8	3	4	7
cbf141f2-42d8-11ec-832e-18813daeb478	7cf7e413a02cd0443516ef753cbfe157eaa6299b	18	1	12	3	4	7	2	2	4	3	3	6	1	1	2	2	3	5	1	1	2	1	1	2	1	1	2	2	3	5	3	3	6	3	3	6	2	3	5	2	3	5	2	3	5	2	2	4
cbf14760-42d8-11ec-832e-18813daeb478	115fa33c68a45defecdf716ce6d29d9ac4bdb536	18	2	12	3	3	6	2	2	4	3	4	7	2	2	4	2	2	4	1	1	2	3	3	6	4	4	8	4	4	8	1	1	2	3	3	6	4	4	8	3	2	5	2	2	4	1	1	2
cbf15d2c-42d8-11ec-832e-18813daeb478	3a251667df40a358ec6a352d443daa3a924e73e6	17	1	12	2	2	4	2	2	4	2	2	4	1	1	2	2	2	4	3	2	5	1	1	2	4	3	7	4	3	7	1	1	2	3	2	5	1	1	2	2	2	4	1	2	3	2	3	5
cbf16a38-42d8-11ec-832e-18813daeb478	984dbfe80b2ffe56220ebd7c825624999e12193f	18	1	12	1	1	2	3	2	5	3	3	6	1	1	2	2	2	4	3	3	6	1	2	3	1	1	2	2	2	4	2	2	4	3	3	6	2	2	4	2	2	4	3	1	4	3	3	6
cbf16d76-42d8-11ec-832e-18813daeb478	68d5faba381a58e351587d9b2dee28be8f1c2576	17	1	12	1	1	2	2	2	4	3	3	6	1	1	2	2	2	4	3	3	6	1	3	4	2	2	4	3	2	5	2	3	5	3	3	6	1	1	2	4	4	8	1	1	2	1	1	2
cbf17dfc-42d8-11ec-832e-18813daeb478	fec5715c8c756202df79015624485ff148913bb3	17	1	12	1	2	3	2	3	5	3	4	7	1	1	2	1	1	2	4	4	8	3	3	6	1	4	5	3	2	5	4	4	8	2	4	6	1	1	2	2	3	5	1	1	2	1	2	3
cbf17e9c-42d8-11ec-832e-18813daeb478	c0f1b654305700f54c369bb0195a4ad447900c35	18	1	12	2	2	4	2	2	4	3	3	6	2	2	4	1	1	2	1	1	2	2	2	4	2	2	4	2	2	4	2	2	4	2	2	4	2	2	4	2	2	4	1	2	3	3	3	6
cbf182ac-42d8-11ec-832e-18813daeb478	3bf39ceb345c83293b46f42bebd3cd5ef83ab723	17	1	12	1	2	3	2	2	4	4	4	8	2	1	3	4	4	8	2	2	4	2	2	4	4	4	8	4	4	8	4	4	8	2	1	3	2	1	3	2	4	6	2	2	4	3	3	6
cbf18464-42d8-11ec-832e-18813daeb478	2e99b1d1ff887ce8314ad23eb3afcc30b89da689	17	2	12	1	1	2	2	2	4	4	4	8	1	1	2	1	1	2	2	2	4	1	1	2	2	2	4	2	2	4	1	1	2	2	2	4	1	1	2	1	2	3	1	1	2	1	1	2
cbf19c92-42d8-11ec-832e-18813daeb478	338e6fcdcf89995f9db6994e6fd588e068bcc2a4	17	1	12	3	2	5	1	2	3	4	4	8	4	2	6	3	2	5	2	3	5	2	1	3	3	2	5	4	3	7	3	3	6	1	3	4	2	2	4	2	3	5	2	2	4	3	3	6
cbf1a674-42d8-11ec-832e-18813daeb478	8c613a69cfd67d37dad74a97c84f594d12636aee	18	1	12	2	2	4	1	1	2	3	3	6	2	2	4	3	3	6	2	2	4	3	3	6	3	3	6	2	2	4	3	3	6	1	2	3	2	2	4	2	2	4	2	2	4	3	3	6
cbf1aa5c-42d8-11ec-832e-18813daeb478	b9f6d9b311387d3d8d5f7801222bbee086c9b977	17	2	12	1	3	4	2	2	4	1	1	2	1	1	2	1	1	2	2	2	4	1	1	2	1	1	2	1	1	2	1	1	2	1	2	3	2	3	5	2	2	4	1	1	2	3	3	6
cbf1ab24-42d8-11ec-832e-18813daeb478	3c01cc5b2a1bed4f74c2b1894820a4a2f1c58ae2	17	2	12	2	3	5	2	2	4	3	3	6	2	3	5	1	3	4	2	2	4	3	4	7	2	3	5	2	4	6	2	3	5	2	2	4	2	3	5	2	2	4	2	3	5	3	4	7
cbf1aca0-42d8-11ec-832e-18813daeb478	9478ca8d8d6da6ceffa343837b5d7baec2947a1e	17	2	12	3	1	4	2	2	4	3	1	4	2	1	3	1	1	2	1	1	2	2	1	3	2	1	3	2	1	3	2	1	3	1	1	2	2	1	3	2	2	4	2	1	3	4	4	8
cbf1b542-42d8-11ec-832e-18813daeb478	f2f85e2591de83e3ae6499f3865a4900ba2ff347	18	2	12	3	2	5	2	3	5	1	2	3	3	1	4	1	2	3	1	2	3	4	1	5	1	3	4	2	2	4	1	2	3	1	3	4	2	1	3	1	3	4	3	1	4	3	2	5
cbf1bd62-42d8-11ec-832e-18813daeb478	a5a7e9fe714c54de0c5f0c98e2bb1470bab79c56	17	1	12	1	1	2	2	2	4	2	2	4	1	1	2	1	1	2	2	2	4	2	2	4	1	1	2	1	1	2	2	2	4	2	2	4	1	1	2	2	2	4	1	1	2	1	1	2
cbf1bda8-42d8-11ec-832e-18813daeb478	457ddda8f6f0d9584927a75fd699f086a13bfbbb	17	1	12	2	2	4	3	3	6	4	4	8	2	2	4	2	2	4	2	2	4	2	2	4	4	4	8	2	2	4	3	3	6	2	2	4	2	2	4	3	3	6	2	2	4	4	4	8
cbf1cd70-42d8-11ec-832e-18813daeb478	2e280619d74f534a00026c467a63c361826cbce1	17	1	12	2	2	4	1	2	3	4	4	8	3	3	6	3	3	6	1	1	2	2	1	3	3	3	6	4	4	8	3	2	5	1	1	2	2	2	4	2	2	4	3	3	6	3	3	6
cbf1e026-42d8-11ec-832e-18813daeb478	5c2e747d1debc122f6be931f40b7e259c4f709ba	17	2	12	2	3	5	2	2	4	3	4	7	2	3	5	1	2	3	2	2	4	1	3	4	2	3	5	3	2	5	1	4	5	2	1	3	2	3	5	2	2	4	1	4	5	2	3	5
cbf1e9ea-42d8-11ec-832e-18813daeb478	e3ad7c5daf54cfd1cbcf27e94a9c51d8599d8ec7	17	1	12	1	4	5	2	1	3	3	4	7	1	3	4	1	4	5	1	1	2	1	3	4	2	4	6	3	4	7	2	4	6	2	2	4	2	3	5	2	2	4	2	4	6	4	4	8
cbf1ec88-42d8-11ec-832e-18813daeb478	a52962b802892b7553038d9995cccc8e5c93f191	17	2	12	2	2	4	2	2	4	3	3	6	2	2	4	4	4	8	1	1	2	4	4	8	4	4	8	3	3	6	4	4	8	2	2	4	3	3	6	1	1	2	3	3	6	4	4	8
cbf1ed32-42d8-11ec-832e-18813daeb478	ebffd9684b16d2b0e1b01d8dca6174ebc91f6c27	17	2	12	2	1	3	2	2	4	1	1	2	1	1	2	1	2	3	2	3	5	2	2	4	2	2	4	2	3	5	2	2	4	2	3	5	1	1	2	3	3	6	1	1	2	2	2	4
cbf1f3ea-42d8-11ec-832e-18813daeb478	53612b452a99220b317aba6d427640884f49ddd2	14	2	9	1	2	3	2	1	3	4	4	8	1	2	3	1	1	2	1	1	2	1	3	4	1	3	4	2	3	5	1	2	3	1	1	2	1	3	4	2	2	4	1	2	3	2	3	5
cbf1f87c-42d8-11ec-832e-18813daeb478	f9ff0572113bb0497d24f3074d354abba86c7c09	15	1	9	3	3	6	2	2	4	3	3	6	2	3	5	1	1	2	2	2	4	4	4	8	1	1	2	1	2	3	2	2	4	2	2	4	2	2	4	1	1	2	2	1	3	3	4	7
cbf1fa02-42d8-11ec-832e-18813daeb478	47e084a52bcecc24472a6944077a431635cbd8d7	14	2	9	2	1	3	2	3	5	4	4	8	3	1	4	2	1	3	2	4	6	2	1	3	2	3	5	4	2	6	2	1	3	2	3	5	4	1	5	2	4	6	2	1	3	3	2	5
cbf1fc0a-42d8-11ec-832e-18813daeb478	1bd76e276b50cd025520469d0d22901db853a8a8	14	2	9	2	1	3	2	3	5	4	4	8	3	1	4	2	2	4	2	2	4	2	1	3	3	2	5	2	4	6	3	2	5	1	2	3	2	1	3	2	1	3	2	2	4	4	4	8
cbf1ff34-42d8-11ec-832e-18813daeb478	069993ef8c0ea2ddcce2ce05652939f9cb338bc8	15	2	9	4	2	6	2	3	5	1	1	2	3	1	4	2	3	5	1	4	5	4	2	6	1	2	3	1	4	5	2	2	4	1	4	5	2	1	3	1	4	5	4	2	6	3	3	6
cbf2006a-42d8-11ec-832e-18813daeb478	cec30d592fa405b1fd5e6cae69eeb9a1b82ed438	14	2	9	2	1	3	1	2	3	4	3	7	4	2	6	1	2	3	1	1	2	2	1	3	4	3	7	1	3	4	4	2	6	1	3	4	4	2	6	1	3	4	3	2	5	4	4	8
cbf2025e-42d8-11ec-832e-18813daeb478	cbd94be313adb521d95fb3b37324a9bf477c0a4c	14	1	9	2	2	4	3	3	6	3	3	6	2	2	4	4	4	8	3	2	5	1	2	3	2	2	4	2	2	4	2	2	4	2	2	4	1	1	2	4	4	8	2	2	4	3	3	6
cbf20fd8-42d8-11ec-832e-18813daeb478	396ab1b8d787d33e5341f8acb92c454d590c8f64	13	2	9	1	3	4	2	2	4	2	4	6	2	3	5	2	4	6	2	1	3	1	4	5	2	4	6	2	2	4	2	3	5	1	2	3	4	4	8	2	2	4	2	3	5	3	4	7
cbf21140-42d8-11ec-832e-18813daeb478	dc5383163db5c9697985fe7f380d6bb47a85bbee	15	2	9	2	3	5	2	2	4	4	4	8	2	2	4	1	1	2	2	2	4	2	3	5	2	3	5	3	2	5	2	2	4	2	2	4	2	2	4	3	2	5	2	3	5	4	4	8
cbf21352-42d8-11ec-832e-18813daeb478	53fe23f44e1e2e496f59faf018af911ee3ad1064	14	1	9	1	2	3	4	4	8	1	1	2	1	1	2	2	2	4	4	4	8	1	1	2	4	4	8	4	4	8	4	4	8	4	4	8	1	2	3	4	4	8	1	1	2	1	1	2
cbf213fc-42d8-11ec-832e-18813daeb478	d2f80bb243e0eb766140eaf9a610313135921841	14	1	9	1	2	3	1	1	2	4	4	8	1	2	3	1	2	3	4	4	8	2	2	4	3	4	7	1	2	3	2	2	4	3	3	6	1	2	3	4	3	7	3	2	5	2	2	4
cbf21564-42d8-11ec-832e-18813daeb478	42e138ade382041bc41d0ab8e71ad15c7bc31a0d	14	1	9	3	3	6	2	2	4	4	4	8	1	1	2	1	1	2	4	4	8	1	1	2	2	2	4	4	4	8	3	3	6	2	2	4	1	1	2	2	2	4	1	1	2	4	4	8
cbf22234-42d8-11ec-832e-18813daeb478	1321d3d642746d92a8cffdccfdb95bd217007dc6	14	2	9	2	2	4	1	3	4	4	4	8	2	2	4	3	4	7	1	2	3	3	1	4	3	2	5	1	3	4	4	2	6	1	2	3	4	3	7	1	3	4	3	1	4	3	1	4
cbf22b76-42d8-11ec-832e-18813daeb478	42bc6d108ad30cd806acfe69c7958864c71c7b39	14	2	9	1	3	4	3	2	5	4	4	8	2	3	5	1	1	2	2	1	3	1	3	4	2	2	4	3	3	6	3	3	6	3	2	5	1	2	3	2	2	4	2	3	5	3	3	6
cbf22cfc-42d8-11ec-832e-18813daeb478	9c0971a76c9c7de837428ee3e231c01acc44dbc8	14	2	9	2	2	4	2	2	4	4	4	8	2	2	4	4	4	8	1	1	2	2	2	4	3	3	6	2	2	4	3	3	6	2	2	4	2	2	4	2	1	3	2	4	6	3	4	7
cbf22e00-42d8-11ec-832e-18813daeb478	75900f5a2ec254b1ae96dd7e58445bb9959e5f6a	15	1	9	2	2	4	4	4	8	4	4	8	4	4	8	2	2	4	2	2	4	2	2	4	4	4	8	1	1	2	3	3	6	1	1	2	1	1	2	1	1	2	2	2	4	2	2	4
cbf22e50-42d8-11ec-832e-18813daeb478	ce8e1fc89fe9aecf65663e1b962254316bb92322	15	1	9	3	2	5	2	4	6	3	3	6	3	4	7	4	2	6	2	3	5	3	3	6	3	3	6	1	3	4	3	3	6	3	3	6	3	3	6	3	4	7	2	2	4	3	3	6
cbf23076-42d8-11ec-832e-18813daeb478	b9a3468e47a95990ff15129e37345b41ece2d367	14	1	9	1	1	2	2	1	3	4	4	8	1	1	2	2	1	3	2	1	3	2	3	5	2	3	5	3	1	4	3	1	4	2	1	3	1	1	2	2	1	3	1	1	2	3	4	7
cbf236ac-42d8-11ec-832e-18813daeb478	7bf1745e70ec61af5143d963a875522b4000ad89	14	1	9	1	1	2	2	2	4	1	1	2	1	1	2	1	1	2	1	3	4	1	1	2	1	4	5	3	3	6	1	1	2	3	4	7	1	1	2	3	3	6	1	1	2	4	4	8
cbf23706-42d8-11ec-832e-18813daeb478	bc3cad062e6c0074d35640dee45a3fc7bef2f729	14	2	9	2	2	4	2	2	4	2	2	4	3	2	5	4	4	8	2	2	4	2	3	5	2	3	5	3	3	6	2	2	4	2	2	4	1	1	2	3	3	6	2	2	4	4	4	8
cbf2383c-42d8-11ec-832e-18813daeb478	2f6c084699557e9be90efecb306860ecaf80d4d0	15	2	9	2	1	3	1	2	3	1	1	2	2	1	3	1	1	2	1	1	2	2	1	3	1	1	2	2	1	3	1	1	2	1	2	3	3	1	4	1	2	3	2	1	3	1	4	5
cbf23b20-42d8-11ec-832e-18813daeb478	ca12a69960e9253b1c965003ff338765276682cc	15	1	9	1	3	4	4	3	7	4	4	8	1	2	3	2	3	5	3	2	5	1	2	3	2	4	6	3	4	7	2	3	5	3	3	6	1	2	3	3	3	6	1	1	2	1	2	3
cbf244ee-42d8-11ec-832e-18813daeb478	a85b9fce6320dd6d859960a54d0ac605f4cc0704	13	2	8	2	3	5	1	1	2	4	4	8	1	4	5	1	4	5	2	2	4	1	4	5	3	3	6	2	2	4	2	3	5	3	2	5	1	2	3	3	2	5	1	3	4	4	4	8
cbf24aac-42d8-11ec-832e-18813daeb478	24470427799cc9c55d4e11f78628fc2cfd1016ad	13	1	8	4	2	6	1	1	2	4	4	8	4	1	5	2	1	3	4	4	8	4	4	8	4	4	8	3	2	5	1	1	2	4	4	8	4	1	5	1	1	2	4	1	5	4	4	8
cbf24ba6-42d8-11ec-832e-18813daeb478	0f9c3d0ce3a9bfe4421926e578ff7d1501344151	13	2	8	2	1	3	2	3	5	2	2	4	2	1	3	1	1	2	2	1	3	2	1	3	4	3	7	2	2	4	2	1	3	2	3	5	2	1	3	2	3	5	2	1	3	3	3	6
cbf25164-42d8-11ec-832e-18813daeb478	47c8e77ef973e174be992f11bdca5877c49aa79c	13	2	8	1	2	3	2	2	4	2	2	4	1	2	3	2	2	4	2	2	4	1	2	3	2	2	4	2	2	4	1	1	2	2	2	4	1	1	2	1	1	2	1	2	3	2	3	5
cbf25240-42d8-11ec-832e-18813daeb478	13e6cdb123e7337f4aaf77fba638a47eec251faf	13	2	8	1	1	2	3	4	7	2	3	5	1	1	2	3	3	6	4	4	8	1	1	2	2	1	3	4	4	8	2	2	4	3	4	7	1	1	2	3	4	7	2	1	3	3	2	5
cbf2552e-42d8-11ec-832e-18813daeb478	addab5e2dd5dc74ef7644944c197c44588810acc	12	2	8	2	2	4	2	3	5	2	2	4	2	3	5	1	1	2	3	4	7	2	2	4	2	2	4	3	2	5	1	1	2	3	2	5	2	1	3	2	3	5	2	2	4	2	2	4
cbf256aa-42d8-11ec-832e-18813daeb478	b2e68974af6f62d36e90a6ef606849ca1ea62eab	14	1	8	2	3	5	2	2	4	4	3	7	2	2	4	2	2	4	2	1	3	3	3	6	3	4	7	3	3	6	2	4	6	2	2	4	1	3	4	2	1	3	1	3	4	4	4	8
cbf25bd2-42d8-11ec-832e-18813daeb478	1dc1fbbeda6df61c247ff1280676b95ddbbc3dd9	13	2	8	2	2	4	1	2	3	2	2	4	1	1	2	2	2	4	3	3	6	2	3	5	2	3	5	2	2	4	1	1	2	3	3	6	2	2	4	2	2	4	2	1	3	3	3	6
cbf25ec0-42d8-11ec-832e-18813daeb478	5fd26f4b229f121acb836f909ed1851be3be6d60	13	1	8	3	3	6	1	1	2	3	3	6	2	1	3	1	1	2	3	3	6	1	1	2	1	1	2	2	2	4	1	3	4	1	1	2	1	2	3	1	1	2	2	2	4	2	2	4
cbf25ff6-42d8-11ec-832e-18813daeb478	20d6acac6d14f257147834d2db9738b59db16b9c	13	2	8	1	1	2	2	2	4	4	4	8	1	1	2	3	4	7	2	2	4	2	2	4	4	3	7	2	2	4	3	3	6	1	1	2	1	1	2	2	2	4	1	1	2	3	3	6
cbf2649c-42d8-11ec-832e-18813daeb478	7254549e7cc10c84cb00457f8ec9d0704951d85f	13	2	8	3	4	7	1	1	2	1	1	2	4	4	8	2	3	5	1	1	2	3	4	7	4	4	8	1	2	3	1	1	2	1	2	3	4	4	8	1	1	2	3	4	7	3	2	5
cbf265e6-42d8-11ec-832e-18813daeb478	e7ebbb5d0011b08eabc14b829d2f9b75917cdf68	13	1	8	2	2	4	2	3	5	2	2	4	2	2	4	2	2	4	3	4	7	1	1	2	4	4	8	3	4	7	1	2	3	2	3	5	2	1	3	3	1	4	2	1	3	3	1	4
cbf26b4a-42d8-11ec-832e-18813daeb478	bbb0b2fe35b471cc101e24f2610b4a874e997857	13	2	8	3	3	6	2	2	4	2	3	5	2	2	4	1	2	3	2	2	4	2	2	4	2	2	4	2	2	4	2	2	4	1	2	3	4	3	7	2	2	4	3	2	5	3	3	6
cbf26cee-42d8-11ec-832e-18813daeb478	d7852dbcefa61cf614f1d3eb5645f96e26bd1236	14	2	8	4	2	6	2	2	4	2	2	4	1	1	2	1	1	2	3	3	6	1	2	3	4	4	8	4	4	8	2	2	4	3	2	5	3	3	6	4	4	8	1	2	3	3	3	6
cbf26d84-42d8-11ec-832e-18813daeb478	6b2f72e46bea2b5b5ca9575d25dcaf363aa3db20	14	2	8	1	2	3	1	3	4	1	2	3	1	1	2	1	2	3	1	3	4	1	2	3	1	3	4	1	2	3	1	2	3	1	3	4	1	1	2	1	3	4	1	1	2	4	2	6
cbf26dd4-42d8-11ec-832e-18813daeb478	c824f80a36e107f220f2ae61e67e8573049e8b49	13	1	8	2	3	5	1	2	3	4	4	8	2	3	5	1	2	3	1	2	3	3	2	5	1	2	3	1	3	4	3	3	6	1	3	4	4	3	7	1	3	4	3	3	6	4	4	8
cbf2705e-42d8-11ec-832e-18813daeb478	efafa79064bb81f029d03c8054405cd3bd8082dc	13	2	8	1	2	3	2	2	4	1	3	4	1	2	3	1	2	3	2	1	3	1	3	4	2	2	4	3	2	5	2	3	5	2	1	3	1	2	3	3	1	4	1	2	3	2	4	6
cbf27158-42d8-11ec-832e-18813daeb478	7b5c4d3aa7a50423a1c4b7c3add99accf3d2a63a	14	2	8	4	2	6	2	2	4	4	4	8	3	1	4	2	2	4	1	2	3	1	2	3	2	2	4	2	2	4	2	1	3	2	2	4	2	1	3	1	1	2	2	1	3	4	4	8
cbf273ec-42d8-11ec-832e-18813daeb478	a3e9114604019126e348ef3de22429f3b79b86d4	14	1	8	1	2	3	3	2	5	3	3	6	1	2	3	1	2	3	1	1	2	2	2	4	2	3	5	1	1	2	1	1	2	2	1	3	1	1	2	1	1	2	1	1	2	1	1	2
cbf27432-42d8-11ec-832e-18813daeb478	4bca85f5a20efe8279a9be60f0ccbdfe3c67c373	14	2	8	3	2	5	1	1	2	2	3	5	4	4	8	4	4	8	1	1	2	3	2	5	3	3	6	1	1	2	4	3	7	2	2	4	4	4	8	1	1	2	3	3	6	4	4	8
cbf27478-42d8-11ec-832e-18813daeb478	e8cad71d5b7995a9be3e432325e49e00519dc63a	14	2	8	1	4	5	2	2	4	3	3	6	1	2	3	1	1	2	3	3	6	2	4	6	1	2	3	2	2	4	1	1	2	2	2	4	1	2	3	1	1	2	1	2	3	4	3	7
cbf274c8-42d8-11ec-832e-18813daeb478	c6015268c163f3f9483baa56e26c883aadfc446e	14	1	8	4	4	8	2	2	4	2	2	4	4	2	6	1	2	3	4	4	8	2	2	4	1	2	3	4	4	8	4	4	8	4	4	8	4	4	8	4	4	8	4	4	8	1	1	2
cbf27950-42d8-11ec-832e-18813daeb478	f8f479da9a9630f20a76b22be08a44e987a9cdd3	13	1	8	1	3	4	1	1	2	4	4	8	2	2	4	3	3	6	1	1	2	1	3	4	2	4	6	1	1	2	3	4	7	1	1	2	2	4	6	1	1	2	2	3	5	4	4	8
cbf27e00-42d8-11ec-832e-18813daeb478	7a62ccdfda62a1191e349b5eb750f60e93de985f	13	1	8	1	1	2	2	2	4	3	3	6	1	1	2	2	4	6	3	3	6	1	2	3	2	2	4	1	1	2	2	2	4	2	2	4	1	1	2	4	4	8	1	1	2	3	3	6
cbf27ebe-42d8-11ec-832e-18813daeb478	86a1a1bf6bf5881a1d70964f4d6722295c6f54d8	13	2	8	3	2	5	2	2	4	4	4	8	1	1	2	2	2	4	2	3	5	2	2	4	2	2	4	3	3	6	3	3	6	2	3	5	2	2	4	2	4	6	4	2	6	3	3	6
cbf27f9a-42d8-11ec-832e-18813daeb478	77063d4ba19ffe90c7cbeba7b435b9b74667eb25	14	1	8	1	2	3	2	2	4	2	2	4	2	2	4	1	2	3	2	3	5	2	3	5	2	4	6	2	3	5	2	3	5	2	3	5	1	1	2	3	3	6	1	2	3	3	2	5
cbf28224-42d8-11ec-832e-18813daeb478	7fc169ebfe23f7d021f260fc77b09cb7c69e2ce0	13	1	8	4	4	8	1	2	3	1	1	2	4	2	6	1	1	2	1	1	2	4	2	6	1	1	2	1	1	2	1	1	2	1	1	2	4	2	6	1	1	2	4	4	8	4	4	8
cbf283f0-42d8-11ec-832e-18813daeb478	3eff72cc43591e56b42724885545b8c615af5889	13	1	8	1	1	2	3	4	7	2	2	4	1	1	2	1	1	2	3	4	7	1	2	3	3	3	6	3	4	7	2	2	4	3	4	7	1	1	2	4	4	8	1	1	2	3	3	6
cbf285ee-42d8-11ec-832e-18813daeb478	4b6f190d3e3dcce6b92909f1a65c200a142f52f5	14	1	8	2	4	6	2	2	4	3	3	6	1	3	4	1	2	3	3	2	5	1	2	3	3	3	6	4	4	8	1	3	4	2	4	6	1	3	4	4	3	7	1	3	4	3	2	5
cbf2881e-42d8-11ec-832e-18813daeb478	2eff92ec6299755130777145c8e5ae10448c11f1	14	2	8	1	1	2	1	2	3	1	2	3	1	3	4	1	1	2	1	1	2	1	4	5	1	2	3	1	1	2	1	3	4	1	1	2	1	2	3	1	1	2	1	4	5	4	4	8
cbf28a26-42d8-11ec-832e-18813daeb478	01fede36a837261e11d5dca090b8e183ef398cc2	12	1	7	2	2	4	3	1	4	1	1	2	2	2	4	2	2	4	1	1	2	2	2	4	1	1	2	3	3	6	3	3	6	2	3	5	2	2	4	3	3	6	3	3	6	3	2	5
cbf28dfa-42d8-11ec-832e-18813daeb478	8c1c1ffb4821a87b83701e577ba56e61825ef88a	13	2	7	2	2	4	2	3	5	2	2	4	1	1	2	2	2	4	2	2	4	2	2	4	3	3	6	2	3	5	2	2	4	2	2	4	2	3	5	2	2	4	2	2	4	3	3	6
cbf28f44-42d8-11ec-832e-18813daeb478	a15aa03ff77f5856710af8852303c3726ef8af72	12	2	7	2	3	5	3	2	5	4	4	8	2	4	6	2	2	4	3	2	5	1	3	4	2	3	5	3	2	5	2	4	6	2	1	3	1	3	4	3	2	5	1	2	3	3	4	7
cbf29034-42d8-11ec-832e-18813daeb478	54fe6987586421107995782ee090710fe1190d2d	13	2	7	3	2	5	2	2	4	1	1	2	3	3	6	1	2	3	2	3	5	2	4	6	4	4	8	4	4	8	4	4	8	1	1	2	4	4	8	2	2	4	4	3	7	4	3	7
cbf29084-42d8-11ec-832e-18813daeb478	b57c97f18b1cdbeb9cb3f4c18e66cebbc6be7791	13	1	7	1	1	2	3	2	5	1	1	2	2	2	4	1	2	3	1	1	2	2	2	4	2	2	4	2	2	4	2	2	4	1	1	2	1	1	2	2	2	4	2	2	4	3	3	6
cbf2917e-42d8-11ec-832e-18813daeb478	4a6d6be767a4ca0e37b0ee55826ab91acd589cf2	12	1	7	1	3	4	1	2	3	1	3	4	1	2	3	1	3	4	1	2	3	1	2	3	1	3	4	1	3	4	1	2	3	1	3	4	1	1	2	1	3	4	1	2	3	4	2	6
cbf292dc-42d8-11ec-832e-18813daeb478	d87bb02665e7c42f85c4e659ef4d660ca5ea736c	12	2	7	2	2	4	2	2	4	3	3	6	1	1	2	1	2	3	2	2	4	3	3	6	2	3	5	1	4	5	3	3	6	2	3	5	1	1	2	1	3	4	1	3	4	4	4	8
cbf297d2-42d8-11ec-832e-18813daeb478	6f1224e5b43bdfdb0d058d902f0dce3280ed9a60	12	1	7	3	2	5	2	3	5	3	3	6	3	3	6	1	1	2	2	3	5	3	2	5	3	4	7	2	3	5	3	3	6	2	3	5	1	1	2	4	4	8	1	1	2	3	3	6
cbf29822-42d8-11ec-832e-18813daeb478	d336e5a9742362969e8c578cd6c66be05d6ccf69	11	2	7	3	1	4	1	1	2	2	2	4	3	2	5	1	2	3	1	2	3	3	1	4	2	2	4	1	2	3	1	2	3	1	1	2	1	1	2	2	2	4	2	2	4	4	4	8
cbf29fc0-42d8-11ec-832e-18813daeb478	b49e5020857f8243383433c8f08dda57804eb470	12	2	7	2	2	4	1	1	2	4	4	8	2	2	4	1	1	2	1	1	2	4	4	8	2	2	4	1	1	2	1	1	2	1	1	2	4	4	8	1	1	2	2	2	4	4	4	8
cbf2ae8e-42d8-11ec-832e-18813daeb478	fd8127997fc9128753be5bdeaa52f783d3aa2e9f	12	1	7	2	1	3	2	3	5	4	2	6	1	1	2	1	3	4	3	4	7	1	3	4	4	2	6	2	3	5	4	3	7	2	3	5	1	1	2	2	2	4	1	1	2	4	2	6
[truncated: 1,183 more rows]
[truncated: 71 more columns]
